# Supplementary material for: BRAFV600E Mutation-Responsive miRNA-222-3p Promotes Metastasis of Papillary Thyroid Cancer Cells via Snail-Induced EMT
Source: Front Endocrinol (Lausanne). 2022 May 16;13:843334. doi: 10.3389/fendo.2022.843334 (PMC9148970; doi:10.3389/fendo.2022.843334)
Supplement: Supplementary file 6 [file DataSheet_3.zip]

Archive with 4 entries (4 files):
- TCGA/BrafMutations.csv
- TCGA/Supplementary material.pdf
- TCGA/TCGA-THCA.mirna.tsv.csv
- TCGA/TCGA-THCA.mutect2_snv.tsv.csv
