# Supplementary material for: BRAFV600E Mutation-Responsive miRNA-222-3p Promotes Metastasis of Papillary Thyroid Cancer Cells via Snail-Induced EMT
Source: Front Endocrinol (Lausanne). 2022 May 16;13:843334. doi: 10.3389/fendo.2022.843334 (PMC9148970; doi:10.3389/fendo.2022.843334)
Supplement: Supplementary file 6 [file DataSheet_3.zip › TCGA/BrafMutations.csv]

sampleID	expression	mutation
TCGA.J8.A3YE.01A	6.937915166	YES
TCGA.EL.A4K9.01A	9.098828247	YES
TCGA.E3.A3E2.01A	9.710092805	YES
TCGA.EM.A1YB.01A	7.287416996	NO
TCGA.EM.A4FU.01A	9.492231263	NO
TCGA.EL.A4K6.01A	10.67321656	NO
TCGA.BJ.A3PU.01A	9.873773921	YES
TCGA.FE.A23A.01A	8.924730802	YES
TCGA.FY.A3ON.01A	9.385724355	YES
TCGA.EM.A3O8.01A	8.23985663	NO
TCGA.FE.A3PD.01A	9.637999747	NO
TCGA.FY.A4B3.01A	8.701857686	YES
TCGA.EM.A3FO.01A	10.11493273	YES
TCGA.BJ.A28T.01A	6.718594028	NO
TCGA.EL.A3CS.01A	7.430541603	NO
TCGA.DE.A2OL.01A	6.456656764	NO
TCGA.EM.A3AI.01A	3.801438061	NO
TCGA.H2.A3RI.01A	9.294235769	YES
TCGA.EL.A3GO.01A	5.563567355	NO
TCGA.DJ.A2Q9.01A	7.557839707	NO
TCGA.BJ.A192.01A	4.01142989	NO
TCGA.EL.A3T6.01A	9.025442676	YES
TCGA.EL.A3ZS.01A	9.113774796	NO
TCGA.EL.A3GR.01A	9.121871589	YES
TCGA.EL.A3CU.01A	8.808242425	YES
TCGA.DJ.A1QL.01A	4.344180559	NO
TCGA.EL.A3D0.01A	10.31328037	YES
TCGA.FY.A40K.01A	9.244644359	YES
TCGA.DJ.A1QG.01A	6.065274591	NO
TCGA.EM.A22P.01A	8.205127609	YES
TCGA.EM.A3FQ.01A	8.926464797	NO
TCGA.FE.A3PB.01A	8.98335889	YES
TCGA.E8.A418.01A	9.374150268	YES
TCGA.EL.A3GS.01A	9.470421417	YES
TCGA.E3.A3DZ.01A	7.52517528	NO
TCGA.ET.A3DV.01A	7.365846947	NO
TCGA.EM.A4FF.01A	9.017807543	YES
TCGA.DJ.A3UV.01A	8.981078972	NO
TCGA.DJ.A3VG.01A	9.164466626	NO
TCGA.ET.A25O.01A	9.972474881	YES
TCGA.DJ.A4UW.01A	9.573201411	YES
TCGA.EM.A2CO.01A	6.871926067	NO
TCGA.FE.A234.01A	8.965781725	YES
TCGA.DJ.A4UL.01A	10.15380572	YES
TCGA.DJ.A4V0.01A	8.053400857	NO
TCGA.DJ.A13M.01A	8.486150843	NO
TCGA.J8.A3O1.01A	10.39040756	NO
TCGA.EL.A3D5.01A	5.373734506	NO
TCGA.BJ.A290.01A	10.33450737	YES
TCGA.BJ.A0ZF.01A	2.73396188	NO
TCGA.FY.A3R7.01A	8.370579427	YES
TCGA.KS.A4I1.01A	10.27169624	YES
TCGA.ET.A39M.01A	7.618231643	YES
TCGA.IM.A41Y.01A	9.610666765	YES
TCGA.FY.A3NN.01A	8.233258987	YES
TCGA.CE.A481.01A	9.332789099	NO
TCGA.DJ.A2Q8.01A	9.73981296	NO
TCGA.ET.A40S.01A	8.958463147	NO
TCGA.EM.A22M.01A	9.402188444	YES
TCGA.DJ.A3V8.01A	8.820251143	YES
TCGA.EM.A1CU.01A	9.513687987	YES
TCGA.DJ.A3V2.01A	8.981608054	YES
TCGA.FE.A230.01A	6.959874645	YES
TCGA.DJ.A3VE.01A	9.749352879	YES
TCGA.ET.A3BV.01A	8.392158769	YES
TCGA.DJ.A2PW.01A	9.590798459	YES
TCGA.DE.A0Y3.01B	9.688148145	YES
TCGA.EL.A3CX.01A	7.509253141	NO
TCGA.IM.A3U2.01A	10.15822551	YES
TCGA.EM.A4FR.01A	9.590948034	NO
TCGA.BJ.A2NA.01A	8.87303476	YES
TCGA.DJ.A1QQ.01A	8.556831588	YES
TCGA.DJ.A3VF.01A	8.500712157	YES
TCGA.EL.A3CZ.01A	8.068807266	NO
TCGA.EL.A3CW.01A	7.102772858	NO
TCGA.BJ.A0ZH.01A	9.627433086	YES
TCGA.EM.A22Q.01A	8.995832674	NO
TCGA.BJ.A2N9.01A	6.491934959	NO
TCGA.DE.A0Y2.01A	7.955899796	NO
TCGA.DJ.A3V9.01A	9.576108742	YES
TCGA.BJ.A18Z.01A	8.90110948	YES
TCGA.E8.A434.01A	8.447371571	YES
TCGA.EM.A2OV.01A	6.77590825	NO
TCGA.E8.A44K.01A	9.359393917	YES
TCGA.E8.A432.01A	8.703808602	NO
TCGA.E8.A436.01A	8.886309785	YES
TCGA.BJ.A45D.01A	9.33768401	NO
TCGA.EM.A2P1.01A	8.960580818	YES
TCGA.DJ.A2PS.01A	9.582302128	YES
TCGA.EL.A3H4.01A	10.48922258	YES
TCGA.EL.A3ZG.01A	8.47081758	NO
TCGA.EL.A3T1.01A	9.824572253	YES
TCGA.KS.A41J.01A	9.809113792	YES
TCGA.DE.A69J.01A	9.469593823	YES
TCGA.E8.A419.01A	8.93998808	YES
TCGA.DJ.A4UT.01A	8.996707981	NO
TCGA.FY.A3NM.01A	5.143405134	NO
TCGA.DJ.A13T.01A	10.08561173	YES
TCGA.DJ.A13O.01A	8.695523904	YES
TCGA.DE.A0XZ.01A	9.359201728	YES
TCGA.DJ.A1QE.01A	8.624821601	YES
TCGA.DO.A2HM.01B	9.064843483	NO
TCGA.E8.A433.01A	8.634831883	YES
TCGA.DJ.A2PZ.01A	9.578643323	YES
TCGA.EL.A3CT.01A	9.178232742	YES
TCGA.J8.A4HW.01A	8.33435221	NO
TCGA.H2.A422.01A	8.891531027	YES
TCGA.BJ.A0ZB.01A	9.434371132	YES
TCGA.ET.A39N.01A	6.985103077	NO
TCGA.DJ.A3US.01A	8.52501367	NO
TCGA.IM.A4EB.01A	8.795717195	YES
TCGA.ET.A3DT.01A	8.779897674	YES
TCGA.CE.A3ME.01A	9.098213377	YES
TCGA.EL.A3H3.01A	9.309318101	NO
TCGA.EM.A3O9.01A	9.292402944	NO
TCGA.EL.A3GV.01A	8.773315966	YES
TCGA.EM.A2CP.01A	6.171182243	NO
TCGA.EM.A3FM.01A	9.685312259	YES
TCGA.EL.A3GY.01A	9.53451628	YES
TCGA.DJ.A2Q4.01A	9.772114417	YES
TCGA.DJ.A3VM.01A	5.45764787	NO
TCGA.EL.A3GZ.01A	9.320925506	YES
TCGA.DJ.A13U.01A	8.723722746	YES
TCGA.FK.A3SE.01A	8.759167624	NO
TCGA.FY.A3RA.01A	9.650077664	YES
TCGA.BJ.A28V.01A	5.321412456	NO
TCGA.DJ.A3VL.01A	8.772242739	NO
TCGA.DJ.A3V4.01A	8.933757796	YES
TCGA.EM.A4FK.01A	8.408658587	NO
TCGA.ET.A3BX.01A	9.373373828	YES
TCGA.E8.A2EA.01A	8.221487405	YES
TCGA.E8.A416.01A	6.196345898	NO
TCGA.MK.A4N6.01A	9.686187597	YES
TCGA.EM.A1YE.01A	3.590434951	NO
TCGA.FK.A3S3.01A	9.55816484	NO
TCGA.DJ.A2PP.01A	7.978069531	NO
TCGA.EM.A2OY.01A	7.35832728	NO
TCGA.EL.A3T7.01A	10.53166897	YES
TCGA.BJ.A28R.01A	8.556193629	YES
TCGA.EL.A3ZT.01A	9.146690353	YES
TCGA.EL.A4K1.01A	9.949622432	YES
TCGA.CE.A27D.01A	7.488982847	NO
TCGA.BJ.A18Y.01A	5.365480799	NO
TCGA.KS.A4IC.01A	8.596652314	YES
TCGA.DJ.A13R.01A	8.626221442	NO
TCGA.EM.A4FM.01A	9.131137211	YES
TCGA.BJ.A45I.01A	9.364750239	YES
TCGA.EL.A3ZO.01A	8.830506486	YES
TCGA.BJ.A0Z9.01A	8.329314678	YES
TCGA.ET.A3DS.01A	4.684881616	NO
TCGA.EM.A4FH.01A	3.827029187	NO
TCGA.IM.A3ED.01A	9.829646736	YES
TCGA.EM.A3AQ.01A	9.541120628	NO
TCGA.DJ.A3UU.01A	9.5615055	YES
TCGA.H2.A3RH.01A	9.568295713	NO
TCGA.ET.A39L.01A	8.677153374	NO
TCGA.ET.A39K.01A	9.507181033	YES
TCGA.ET.A3DU.01A	8.415872953	YES
TCGA.EM.A1YC.01A	7.747185336	NO
TCGA.J8.A3YD.01A	8.069166254	YES
TCGA.BJ.A28Z.01A	8.802906554	NO
TCGA.E8.A438.01A	10.05718194	NO
TCGA.EL.A4K7.01A	8.661813388	YES
TCGA.FY.A40L.01A	8.73629848	YES
TCGA.FY.A4B4.01A	9.404199712	YES
TCGA.MK.A84Z.01A	6.170314436	NO
TCGA.BJ.A0YZ.01A	3.720424479	NO
TCGA.ET.A3BU.01A	10.06067321	YES
TCGA.J8.A3YG.01A	8.891818321	YES
TCGA.EM.A3OA.01A	5.881154692	NO
TCGA.DJ.A3UY.01A	8.083274048	YES
TCGA.BJ.A2N8.01A	9.691079261	NO
TCGA.EL.A4JW.01A	8.191848539	YES
TCGA.EL.A4KH.01A	8.213578153	YES
TCGA.ET.A4KN.01A	8.499520264	NO
TCGA.EM.A22I.01A	9.967172134	YES
TCGA.J8.A3O2.01A	8.881951264	YES
TCGA.EM.A1CV.01A	8.457158301	YES
TCGA.EL.A3CV.01A	7.608056391	YES
TCGA.EL.A4KD.01A	8.600081319	NO
TCGA.EL.A3GX.01A	10.04421009	YES
TCGA.KS.A41F.01A	8.372297319	YES
TCGA.BJ.A45K.01A	6.898159621	NO
TCGA.ET.A3BP.01A	8.679079921	YES
TCGA.DJ.A1QD.01A	8.576851525	YES
TCGA.ET.A25R.01A	9.346990349	YES
TCGA.EM.A3SZ.01A	9.140549022	YES
TCGA.FE.A233.01A	8.591952305	YES
TCGA.EL.A3ZH.01A	7.620925551	NO
TCGA.EL.A3MW.01A	8.02810833	YES
TCGA.DJ.A3UZ.01A	8.833223039	NO
TCGA.BJ.A3PT.01A	6.655264592	NO
TCGA.BJ.A28S.01A	6.349352874	NO
TCGA.DJ.A2PO.01A	7.991160594	NO
TCGA.EL.A3T0.01A	7.23671531	NO
TCGA.EL.A3GQ.01A	7.926164874	YES
TCGA.DJ.A1QH.01A	8.901682602	YES
TCGA.ET.A2N5.01A	8.890567786	NO
TCGA.ET.A40Q.01A	8.924295508	YES
TCGA.DE.A4MA.01A	9.316963361	YES
TCGA.ET.A2N3.01B	7.167212722	NO
TCGA.FY.A3BL.01A	9.108520325	YES
TCGA.EM.A2CR.01A	9.189554624	NO
TCGA.H2.A26U.01A	8.826928486	YES
TCGA.EM.A2P3.01A	9.990209267	YES
TCGA.MK.A4N7.01A	10.59550119	YES
TCGA.ET.A40P.01A	9.690193971	NO
TCGA.EL.A3GU.01A	8.767012381	YES
TCGA.EL.A3N2.01A	9.023645633	YES
TCGA.EM.A3AR.01A	8.180668593	YES
TCGA.EL.A4K0.01A	9.471788577	YES
TCGA.DJ.A1QF.01A	7.556380985	YES
TCGA.EM.A2CS.01A	9.372849445	YES
TCGA.EM.A3FR.01A	8.657754708	NO
TCGA.EM.A3O6.01A	4.515020366	NO
TCGA.FY.A3YR.01A	9.907774435	YES
TCGA.DJ.A3UQ.01A	9.154004106	YES
TCGA.EM.A2CU.01A	10.00904845	NO
TCGA.DJ.A3VI.01A	9.29653027	YES
TCGA.EL.A3CN.01A	9.121622506	YES
TCGA.DJ.A3V6.01A	8.999643675	YES
TCGA.J8.A42S.01A	9.250317753	YES
TCGA.FE.A3PC.01A	9.982632428	YES
TCGA.MK.A4N9.01A	10.41396973	YES
TCGA.ET.A39R.01A	8.392107938	NO
TCGA.ET.A3DR.01A	8.253529688	NO
TCGA.ET.A25G.01A	8.762829349	YES
TCGA.BJ.A0ZA.01A	8.441637112	NO
TCGA.DJ.A3V3.01A	9.88768539	NO
TCGA.ET.A3DP.01A	8.127266452	YES
TCGA.ET.A39S.01A	9.251290637	YES
TCGA.EM.A22N.01A	6.717315643	NO
TCGA.EM.A3AJ.01A	4.501624486	NO
TCGA.EM.A3AK.01A	9.087873845	YES
TCGA.J8.A3NZ.01A	9.908287366	YES
TCGA.BJ.A0Z3.01A	9.537363453	YES
TCGA.GE.A2C6.01A	8.215018649	YES
TCGA.ET.A40T.01A	9.34207754	NO
TCGA.DJ.A1QM.01A	6.187178167	YES
TCGA.DJ.A3VK.01A	7.376531614	NO
TCGA.L6.A4EP.01A	8.553722249	YES
TCGA.DJ.A1QN.01A	8.010084854	YES
TCGA.DJ.A4V4.01A	8.778580963	YES
TCGA.EL.A4KI.01A	10.13167206	NO
TCGA.IM.A3EB.01A	9.504469811	YES
TCGA.EM.A22J.01A	6.757862969	NO
TCGA.DE.A4MB.01A	9.339045242	YES
TCGA.EM.A2OW.01A	7.133443125	NO
TCGA.ET.A3DO.01A	8.895385182	NO
TCGA.EM.A3FJ.01A	9.252116103	YES
TCGA.ET.A39P.01A	7.589010841	YES
TCGA.ET.A2N1.01A	8.902367595	NO
TCGA.FE.A237.01A	8.790635518	YES
TCGA.EM.A3AO.01A	9.825988386	NO
TCGA.DE.A7U5.01A	8.650132517	YES
TCGA.EL.A3T2.01A	8.897053586	NO
TCGA.E8.A415.01A	7.553036851	YES
TCGA.ET.A3BQ.01B	9.214902561	YES
TCGA.EM.A4FQ.01A	9.9017253	YES
TCGA.ET.A3BO.01A	9.255663436	YES
TCGA.DJ.A4V2.01A	9.494704724	YES
TCGA.FY.A3TY.01A	6.772056004	YES
TCGA.DJ.A2Q2.01A	7.049203221	NO
TCGA.EL.A3ZN.01A	9.575656891	NO
TCGA.J8.A3YF.01A	9.024468068	YES
TCGA.EM.A2OZ.01A	9.474964049	YES
TCGA.EM.A4FV.01A	8.669428569	YES
TCGA.E3.A3DY.01A	9.901771373	YES
TCGA.J8.A3O0.01A	9.841215516	NO
TCGA.FY.A3R8.01A	9.793846606	YES
TCGA.J8.A3YH.01A	9.878208235	YES
TCGA.EL.A3MY.01A	8.868938947	YES
TCGA.EL.A3T8.01A	10.20790841	YES
TCGA.FE.A235.01A	7.88545725	YES
TCGA.DJ.A13S.01A	8.341886456	NO
TCGA.E8.A44M.01A	7.978971619	NO
TCGA.EL.A4KG.01A	9.678127227	YES
TCGA.FY.A3NP.01A	8.17581577	NO
TCGA.FK.A3SH.01A	10.11157002	YES
TCGA.EM.A3OB.01A	6.017232077	NO
TCGA.DO.A1JZ.01A	8.503947197	NO
TCGA.DJ.A3VB.01A	9.277265028	YES
TCGA.KS.A4I5.01A	9.459551636	YES
TCGA.EM.A3SU.01A	8.877296307	YES
TCGA.EM.A2P0.01A	8.891774303	YES
TCGA.L6.A4EQ.01A	8.301199911	YES
TCGA.EL.A3CM.01A	9.189372707	YES
TCGA.DJ.A2Q6.01A	9.960434555	YES
TCGA.EM.A3ST.01A	9.294798867	NO
TCGA.IM.A420.01A	8.619832849	YES
TCGA.BJ.A2P4.01A	8.856379256	NO
TCGA.EM.A2CL.01A	6.388886964	NO
TCGA.DJ.A4UR.01A	8.527101716	NO
TCGA.EM.A3O3.01A	9.704256857	YES
TCGA.DJ.A3VD.01A	8.613247727	YES
TCGA.ET.A3DW.01A	9.655651833	YES
TCGA.DJ.A2PX.01A	10.48925783	NO
TCGA.EL.A3ZR.01A	9.067169537	NO
TCGA.DJ.A2QC.01A	10.44823048	YES
TCGA.EL.A3H7.01A	9.482347304	NO
TCGA.DJ.A3UW.01A	9.200597927	YES
TCGA.EM.A2CT.01A	8.146035843	NO
TCGA.EM.A3AL.01A	5.19389287	NO
TCGA.EL.A4K2.01A	7.087239355	NO
TCGA.EL.A3H8.01A	10.35377778	YES
TCGA.DJ.A3UP.01A	9.637875055	NO
TCGA.FY.A3R6.01A	8.516483486	NO
TCGA.EM.A3AN.01A	9.964047747	NO
TCGA.FY.A3R9.01A	6.312736846	NO
TCGA.ET.A3BT.01A	9.624391521	YES
TCGA.KS.A4ID.01A	8.521307773	NO
TCGA.EM.A2CQ.01A	8.340522342	NO
TCGA.EM.A3SY.01A	8.915337098	NO
TCGA.E8.A242.01A	8.680207671	YES
TCGA.KS.A4I7.01A	8.30291018	YES
TCGA.FY.A3I5.01B	6.951716118	NO
TCGA.DJ.A13W.01A	6.547052484	NO
TCGA.BJ.A28X.01A	8.095836464	YES
TCGA.EM.A2CM.01A	9.045377175	NO
TCGA.DJ.A2PV.01A	9.802764833	YES
TCGA.BJ.A0ZJ.01A	8.780437763	NO
TCGA.E3.A3E0.01A	8.60906637	NO
TCGA.EL.A3GP.01A	9.404934405	YES
TCGA.EL.A3H5.01A	9.980295826	YES
TCGA.DJ.A13X.01A	10.01808724	YES
TCGA.DJ.A3UX.01A	8.230984478	YES
TCGA.FY.A3WA.01A	3.439991277	NO
TCGA.DJ.A2PR.01A	9.699539133	YES
TCGA.CE.A485.01A	8.701487331	NO
TCGA.DE.A3KN.01A	9.260660667	NO
TCGA.EM.A2P2.01A	9.819695234	NO
TCGA.E3.A3E1.01A	7.63735907	YES
TCGA.BJ.A45F.01A	6.533972568	NO
TCGA.DJ.A3VA.01A	8.373050096	YES
TCGA.EM.A22K.01A	6.660837496	NO
TCGA.FY.A40N.01A	9.841855813	NO
TCGA.BJ.A45G.01A	8.735324308	NO
TCGA.EM.A3FL.01A	8.053991508	NO
TCGA.ET.A25I.01A	7.274465907	NO
TCGA.DJ.A2QA.01A	9.760273674	YES
TCGA.DE.A69K.01A	10.01466003	NO
TCGA.J8.A4HY.01A	9.891130807	YES
TCGA.CE.A483.01A	8.966758355	YES
TCGA.EL.A3D1.01A	8.430900516	YES
TCGA.BJ.A4O9.01A	7.677123719	YES
TCGA.BJ.A4O8.01A	9.10162361	YES
TCGA.KS.A4I3.01A	8.850252587	YES
TCGA.L6.A4EU.01A	8.729415486	YES
TCGA.ET.A3BW.01A	6.605120322	YES
TCGA.EL.A3H2.01A	6.280129681	NO
TCGA.FK.A3SG.01A	9.980678926	NO
TCGA.DJ.A2PU.01A	8.598455308	YES
TCGA.ET.A25J.01A	8.627428416	YES
TCGA.FE.A232.01A	7.570802199	NO
TCGA.E3.A3E3.01A	9.397639755	YES
TCGA.FE.A22Z.01A	8.798428845	YES
TCGA.EM.A3FK.01A	10.33916369	YES
TCGA.EM.A3FP.01A	6.66805449	NO
TCGA.ET.A39J.01A	9.855516034	YES
TCGA.EM.A2CN.01A	9.487097247	NO
TCGA.EL.A3ZP.01A	8.950670885	NO
TCGA.DJ.A13L.01A	9.120021032	YES
TCGA.ET.A2MZ.01A	9.519392928	YES
TCGA.BJ.A2N7.01A	9.413613695	NO
TCGA.FY.A40M.01A	7.641837349	NO
TCGA.DJ.A3VJ.01A	8.895950231	YES
TCGA.EL.A3D4.01A	7.857211031	NO
TCGA.EL.A3TB.01A	9.52992891	NO
TCGA.BJ.A0ZC.01A	3.330999889	NO
TCGA.FK.A3SB.01A	9.548173968	YES
TCGA.ET.A3BN.01A	7.443794543	NO
TCGA.L6.A4ET.01A	8.407798778	YES
TCGA.DJ.A2Q3.01A	9.252973273	YES
TCGA.EL.A4K4.01A	8.535833529	YES
TCGA.DJ.A2PT.01A	9.29081078	YES
TCGA.DJ.A2PY.01A	9.739192937	YES
TCGA.CE.A3MD.01A	8.8131711	NO
TCGA.DJ.A3UN.01A	9.494756546	YES
TCGA.BJ.A45H.01A	8.877694528	YES
TCGA.EL.A4JZ.01A	9.155713322	YES
TCGA.EL.A3T3.01A	9.990818863	YES
TCGA.DE.A4M8.01A	8.152786666	NO
TCGA.DJ.A2PQ.01A	9.585819352	YES
TCGA.DJ.A3UO.01A	9.168113581	YES
TCGA.EL.A3D6.01A	9.419850072	YES
TCGA.DJ.A3UT.01A	5.586979901	NO
TCGA.EL.A3CO.01A	6.294108124	NO
TCGA.DJ.A2Q5.01A	8.618066624	NO
TCGA.EM.A22L.01A	8.181723779	NO
TCGA.EL.A3CY.01A	7.594370553	NO
TCGA.BJ.A0ZE.01A	8.390921	NO
TCGA.FY.A2QD.01A	6.146287802	NO
TCGA.CE.A13K.01A	9.492650912	NO
TCGA.QD.A8IV.01A	7.594139569	NO
TCGA.FK.A4UB.01A	10.22960938	NO
TCGA.E3.A3E5.01A	8.771404995	YES
TCGA.EM.A22O.01A	7.838584909	YES
TCGA.DE.A4M9.01A	3.19003245	NO
TCGA.EM.A2CJ.01A	6.645978391	NO
TCGA.DJ.A2Q7.01A	9.164418404	YES
TCGA.ET.A4KQ.01A	8.690226063	NO
TCGA.DO.A1K0.01A	8.906857732	YES
TCGA.EL.A3H1.01A	7.718270417	NO
TCGA.ET.A25K.01A	9.39008952	YES
TCGA.E8.A414.01A	7.835593823	YES
TCGA.EL.A3CL.01A	10.72366482	YES
TCGA.DJ.A3UK.01A	8.088656469	YES
TCGA.FE.A231.01A	8.787377192	YES
TCGA.EL.A3T9.01A	8.95423001	NO
TCGA.BJ.A3PR.01A	8.039571357	NO
TCGA.DJ.A3V0.01A	8.656660581	YES
TCGA.EM.A3SX.01A	9.426937081	YES
TCGA.EM.A3AP.01A	8.21284933	NO
TCGA.DJ.A4UQ.01A	8.893997397	NO
TCGA.FK.A3SD.01A	3.843898847	NO
TCGA.KS.A41L.01A	3.272315134	NO
TCGA.EM.A1YA.01A	7.885073965	NO
TCGA.EL.A3ZQ.01A	7.790097285	YES
TCGA.KS.A4IB.01A	9.207329482	NO
TCGA.FE.A3PA.01A	10.08158637	NO
TCGA.EL.A3ZL.01A	9.380271857	YES
TCGA.EM.A4G1.01A	7.174795804	NO
TCGA.DE.A4MC.01A	9.845645897	YES
TCGA.DJ.A13P.01A	7.493899518	YES
TCGA.DJ.A2PN.01A	9.024706982	YES
TCGA.BJ.A45J.01A	9.759133598	YES
TCGA.EL.A3ZK.01A	9.067712485	NO
TCGA.BJ.A0Z0.01A	3.833831357	NO
TCGA.ET.A2N4.01A	9.578521501	YES
TCGA.BJ.A191.01A	6.944590269	NO
TCGA.EM.A1CS.01A	8.028178657	NO
TCGA.E8.A2JQ.01A	8.977052257	YES
TCGA.EL.A3CP.01A	9.088607513	YES
TCGA.EL.A3MX.01A	8.092287126	YES
TCGA.CE.A484.01A	8.676182513	NO
TCGA.DJ.A2Q0.01A	7.964380327	NO
TCGA.H2.A2K9.01A	9.94292086	NO
TCGA.BJ.A0Z2.01A	9.154321258	NO
TCGA.DJ.A2Q1.01A	8.872105492	NO
TCGA.BJ.A0ZG.01A	5.418773015	NO
TCGA.E8.A437.01A	9.41794032	YES
TCGA.DJ.A3V5.01A	8.284226994	YES
TCGA.ET.A3BS.01A	8.661555453	YES
TCGA.EL.A3GW.01A	9.172050528	NO
TCGA.BJ.A3F0.01A	7.008280737	NO
TCGA.DJ.A1QO.01A	8.14088622	YES
TCGA.DJ.A1QI.01A	9.959326086	YES
TCGA.EL.A3MZ.01A	9.932935333	YES
TCGA.EL.A3N3.01A	8.930260182	YES
TCGA.EM.A2CK.01A	9.010269679	NO
TCGA.DJ.A2QB.01A	8.157950083	NO
TCGA.ET.A2MX.01A	9.581785004	NO
TCGA.DJ.A4V5.01A	9.175043914	NO
TCGA.ET.A3DQ.01A	7.866232805	NO
TCGA.FY.A3W9.01A	8.40878292	NO
TCGA.ET.A39T.01A	7.924009423	YES
TCGA.DJ.A4UP.01A	9.343697341	NO
TCGA.EM.A4FO.01A	8.473303338	YES
TCGA.H2.A421.01A	9.301670698	YES
TCGA.EL.A3CR.01A	9.420140236	YES
TCGA.EM.A4FN.01A	9.753319516	YES
TCGA.FY.A3I4.01A	8.289543398	YES
TCGA.EM.A1CT.01A	9.418587341	YES
TCGA.DE.A4MD.01A	9.639438856	YES
TCGA.EL.A4JV.01A	8.51600866	NO
TCGA.KS.A4I9.01A	9.476679035	YES
TCGA.CE.A482.01A	9.776380532	NO
TCGA.FE.A236.01A	7.088304695	YES
TCGA.ET.A39O.01A	9.743871909	YES
TCGA.E8.A417.01A	8.634147639	YES
TCGA.EM.A1CW.01A	7.216662194	NO
TCGA.E8.A413.01A	8.259608035	YES
TCGA.EM.A2OX.01A	9.260795798	YES
TCGA.EL.A4JX.01A	9.435262301	YES
TCGA.KS.A41I.01A	9.051426506	NO
TCGA.EM.A3FN.01A	4.671741003	NO
TCGA.E8.A3X7.01A	9.016864488	YES
TCGA.ET.A39I.01A	8.993123052	NO
TCGA.DJ.A3V7.01A	9.932441825	YES
TCGA.EL.A3TA.01A	9.140770291	YES
TCGA.ET.A2MY.01A	10.25603248	YES
TCGA.BJ.A45E.01A	6.598175595	NO
TCGA.FY.A76V.01A	9.35438599	NO
TCGA.ET.A2N0.01A	9.04262191	YES
TCGA.BJ.A3EZ.01A	9.154935504	YES
TCGA.DJ.A3UM.01A	9.307429885	YES
TCGA.4C.A93U.01A	9.688292507	YES
TCGA.EM.A1YD.01A	5.178498699	NO
TCGA.DJ.A3UR.01A	8.634477366	YES
TCGA.EM.A3O7.01A	9.136638831	YES
TCGA.IM.A3U3.01A	9.084539198	YES
