# Supplementary material for: BRAFV600E Mutation-Responsive miRNA-222-3p Promotes Metastasis of Papillary Thyroid Cancer Cells via Snail-Induced EMT
Source: Front Endocrinol (Lausanne). 2022 May 16;13:843334. doi: 10.3389/fendo.2022.843334 (PMC9148970; doi:10.3389/fendo.2022.843334)
Supplement: Supplementary file 6 [file DataSheet_3.zip › TCGA/TCGA-THCA.mirna.tsv.csv]

miRNA_ID	TCGA-J8-A3YE-01A	TCGA-BJ-A28W-01A	TCGA-EL-A4K9-01A	TCGA-EL-A3ZQ-11A	TCGA-E3-A3E2-01A	TCGA-EM-A1YB-01A	TCGA-EM-A4FU-01A	TCGA-EL-A4K6-01A	TCGA-BJ-A3PU-01A	TCGA-FE-A23A-01A	TCGA-FY-A3ON-01A	TCGA-EM-A3O8-01A	TCGA-KS-A41J-11A	TCGA-FE-A3PD-01A	TCGA-FY-A4B3-01A	TCGA-EM-A3FO-01A	TCGA-BJ-A28T-01A	TCGA-EL-A3CS-01A	TCGA-DE-A2OL-01A	TCGA-EM-A3AI-01A	TCGA-H2-A3RI-01A	TCGA-BJ-A2N8-11A	TCGA-EL-A3GO-01A	TCGA-DJ-A2Q9-01A	TCGA-BJ-A192-01A	TCGA-EL-A3T6-01A	TCGA-EL-A3ZS-01A	TCGA-EL-A3MY-11A	TCGA-EL-A3GR-01A	TCGA-EL-A3CU-01A	TCGA-BJ-A190-01A	TCGA-ET-A25L-01A	TCGA-DJ-A1QL-01A	TCGA-EL-A3D0-01A	TCGA-FY-A40K-01A	TCGA-DJ-A1QG-01A	TCGA-EL-A3GZ-11A	TCGA-EM-A22P-01A	TCGA-EM-A3FQ-01A	TCGA-FE-A3PB-01A	TCGA-E8-A418-01A	TCGA-EL-A3GS-01A	TCGA-E3-A3DZ-01A	TCGA-ET-A3DV-01A	TCGA-EM-A4FF-01A	TCGA-DJ-A3UV-01A	TCGA-DJ-A3VG-01A	TCGA-ET-A25O-01A	TCGA-DJ-A4UW-01A
hsa-let-7a-1	13.42298614	14.46422736	13.05792301	14.31041442	14.76322636	12.62875837	13.14130215	13.90997106	13.68331356	13.66448399	14.17222911	13.9599575	14.08919431	14.43053937	12.8313428	15.20893481	13.86180221	14.22704301	13.21002961	13.64078495	13.41989147	13.42193045	12.8902239	13.71737515	14.20837634	13.79979512	13.99583824	15.09249046	13.57312232	13.56293665	13.52245577	13.34195791	14.26736794	13.75989154	13.59648051	13.70542905	14.20462595	14.19703884	12.96290062	13.66522948	13.83654348	14.13922307	13.9592011	14.63816048	13.13407135	15.57736378	14.2615774	13.83243799	14.0309163
hsa-let-7a-2	13.41593775	14.46383081	13.05766977	14.30535929	14.76194171	12.63906133	13.11848559	13.90244272	13.6879491	13.65511516	14.17214109	13.96101706	14.09080878	14.42732762	12.82504471	15.20249573	13.85813689	14.22692509	13.21468798	13.63624165	13.40237174	13.42532052	12.85239107	13.71626252	14.20875074	13.81360329	14.0021157	15.08620301	13.56127991	13.54862661	13.51668773	13.33254783	14.26293695	13.76218686	13.59958981	13.70834597	14.24314208	14.19621115	12.96620421	13.63743926	13.83499355	14.12146685	13.94540248	14.63360183	13.1398689	15.57990597	14.25871697	13.82142113	14.02980948
hsa-let-7a-3	13.43045163	14.47216984	13.05969443	14.31138932	14.75445681	12.65233443	13.12035686	13.91298772	13.68337958	13.67245432	14.17798303	13.95618039	14.09302773	14.43149443	12.81922729	15.20392992	13.86387041	14.22641962	13.20559356	13.64183798	13.40486755	13.42425006	12.86725768	13.7180701	14.21140811	13.79847707	14.00655017	15.09189018	13.57406909	13.55717903	13.52339403	13.3402599	14.28413045	13.77110595	13.5908852	13.70473829	14.20571589	14.19153707	12.97952851	13.64396792	13.83243352	14.13779149	13.96851873	14.64444105	13.14586776	15.58704633	14.26009531	13.83005723	14.03045523
hsa-let-7b	11.90092123	13.89222789	12.14421147	14.36537356	14.13429131	11.27418132	12.3331334	13.61892466	12.13354326	12.61713414	14.16989466	13.8616792	14.20704751	14.12636051	12.67210406	13.13927018	13.39571087	12.39485096	13.37421223	13.42059176	12.60678447	13.40748875	14.18407076	13.94238143	13.09991784	12.68585549	14.10072864	13.82610302	13.93512195	12.62854426	11.62070332	12.49606577	13.41055429	13.3185118	13.29167353	12.32755048	15.22207296	13.80707855	14.12663806	13.11995478	12.28848073	13.12979276	14.04824557	13.92893076	12.54448527	14.15066324	13.25372914	12.43534233	13.61200949
hsa-let-7c	11.00476653	12.41528591	11.44805907	13.14809914	12.71469513	12.15860174	12.45957852	13.1936591	11.69865594	12.02085338	12.39198436	12.80344934	12.84130064	12.9943956	11.30029942	12.69717399	12.4944184	12.23932779	13.27827679	11.08236943	12.06652105	12.74588427	11.74736899	11.45062508	11.91477319	11.99164304	12.48319225	13.25402538	11.79085247	11.36560055	11.74377793	12.27368062	13.37931363	12.52846232	12.22466709	12.55604333	13.44418768	11.80270828	11.52999878	11.93656692	11.84057569	11.69045574	12.16977667	13.5746155	11.9606932	12.97436527	12.99801538	13.00307648	12.50247517
hsa-let-7d	10.36814981	10.05371289	9.600013569	9.787076515	9.902105384	9.976850027	10.22268929	10.46678324	10.28030296	10.70939686	10.18379636	10.37029379	10.60489924	10.35832449	9.406784721	10.37922082	9.639812368	10.19863392	11.01576831	9.921259003	10.90752117	10.29473359	10.41414704	9.42817998	10.1781158	10.45285088	10.11037254	10.01745357	10.14135822	10.24915816	10.50829024	10.57370403	10.54745035	9.683405011	9.699426313	10.0921062	11.63967788	9.431673638	11.90476412	10.1290611	10.33164011	11.88162146	9.214562071	11.3675268	10.00556976	9.830810811	10.32332334	11.13436942	9.439932991
hsa-let-7e	10.84755936	10.34831292	10.7275311	10.78977802	11.83204407	12.22205249	11.31383828	10.99834964	11.78510419	10.91290272	11.23979283	11.37938461	10.81475466	12.18365852	10.07415306	13.08100454	9.876067786	11.8607587	10.6743085	10.70550016	11.06143104	10.12706861	9.988861639	10.97509821	11.19438677	11.23363913	10.78831616	12.07409262	10.77189696	11.51520375	11.53242499	11.46199339	11.29209298	11.26754669	10.41729574	11.85948038	12.09354011	11.62214155	10.88367708	11.38929443	11.62110805	12.21149097	11.803713	11.97652404	10.90742006	13.15973068	11.35966267	11.71580022	11.24982281
hsa-let-7f-1	12.66480527	14.02765482	12.35933924	13.14426156	14.00835638	12.86421715	12.31196028	13.22474453	13.54074885	13.40749967	13.07868815	12.96152799	12.50401349	13.48337407	11.74172217	15.16010078	13.40035168	14.34705157	11.95020044	12.80194736	12.48143005	12.31722111	10.63568389	12.64479835	13.91985856	12.89536597	12.69060646	14.84393899	12.2076004	12.67871377	13.85598828	13.10780313	14.09212816	12.91677084	12.31489689	13.8783705	12.11504744	13.47098626	10.82006082	12.64491716	13.13437384	12.43095302	13.07736209	13.47894284	12.26189688	15.17218772	13.52785091	13.82024029	13.26921081
hsa-let-7f-2	12.67409185	14.03445141	12.37669957	13.15703082	14.02038405	12.86975885	12.31648773	13.23659445	13.54523557	13.43187317	13.07859423	12.97244819	12.51400844	13.49269058	11.77131929	15.18555272	13.40385635	14.3702389	11.92965132	12.82816279	12.46063074	12.32698335	10.64831281	12.66558335	13.97047105	12.91248757	12.69849007	14.85963053	12.20999273	12.7062985	13.8712386	13.11790979	14.10882308	12.94358454	12.33725692	13.90232965	12.14596209	13.48362234	10.83432089	12.65895286	13.14070979	12.49720496	13.10624766	13.49903587	12.30086108	15.19012286	13.5497491	13.83781629	13.27423046
hsa-let-7g	9.79205277	10.72152413	9.333079304	10.34321851	10.12145124	10.01881069	9.740528921	10.75739533	10.12721279	9.999925911	9.702109072	9.855276178	9.97014925	9.913319249	8.95702967	11.60824044	10.22399669	10.85365968	11.13396274	9.572840317	10.02419785	10.34481973	8.409564758	9.700574838	9.685052399	9.831288392	9.705539283	11.40744	9.293071936	10.3753049	10.00589721	9.876703159	10.71143183	9.607050811	9.287918017	9.960062378	9.793801305	10.04932289	8.005072194	9.617806405	10.05975843	8.885717516	9.050735235	10.70979379	9.831153499	10.99933758	9.941925615	10.23470278	10.01999762
hsa-let-7i	12.21966219	10.98651096	10.78383288	11.96036359	10.84692627	10.42740971	10.4748209	10.91231198	11.71183293	11.2601799	11.64374041	11.39450335	11.38195665	12.75723864	10.2462436	10.50802597	11.44932714	11.53242099	11.25936883	10.32626088	11.38799369	11.37701035	9.273330746	10.3236834	11.20145367	11.71036962	11.37590463	11.49426426	10.74841476	11.70480743	11.00456846	11.17069545	10.91404625	11.37575868	10.40647509	11.07045109	11.43927269	10.84838798	10.10947397	10.91723223	11.59194435	11.87762455	11.05911942	11.28014152	11.42286229	11.58544592	10.81102648	11.96588786	11.06239837
hsa-mir-1-1	1.159210653	3.309298154	3.084681021	5.02769841	1.925219013	2.574475034	2.661595473	1.293575308	1.588062885	1.094754266	4.703858126	2.03531704	3.060444503	3.965564055	4.90937374	5.41440943	3.236755724	3.828870183	3.204255771	1.873684472	1.214251036	3.645311078	2.221415592	3.44154005	2.595126945	2.869487886	3.73072157	5.323334686	4.418147841	1.876421468	3.534762853	1.727122342	3.480732888	3.315359433	2.357983763	1.840021243	0	3.220945291	1.772909254	1.851569561	1.396157845	4.451452739	2.338669146	3.696547853	2.679490234	5.408814252	4.637238107	1.400509513	3.144824954
hsa-mir-1-2	1.892730626	3.269444944	3.126490556	5.175272008	1.656388822	2.75256728	2.909038419	1.455027043	1.929425544	1.532538895	4.590394588	1.616397693	3.188269405	4.108302808	5.116612574	5.464528434	3.121061334	3.179599106	3.337001842	2.426983373	1.039953935	3.496092872	2.873395288	3.238279535	2.949204149	3.057534492	3.41408248	5.516803779	4.635256268	2.041559808	3.671056112	1.493403961	4.288993755	2.801099871	2.117870216	2.088561247	0.964443733	2.912383143	1.619214847	2.266949912	1.868685185	3.515930903	2.495214952	3.232805326	2.511246887	5.419864203	4.59517201	1.58706778	3.433756009
hsa-mir-100	14.02182472	13.99741827	13.57623669	14.84938914	13.32134797	13.41953665	13.12150721	13.15758752	13.25227816	12.39612686	13.54811015	13.07505924	14.81113618	14.65724132	13.27137642	14.18605098	14.29139155	13.53251917	13.66058007	13.33973184	13.40377836	14.31451822	8.465006408	12.72351673	13.69407371	13.3312716	14.33105505	14.76962155	14.21156774	12.670263	13.28547031	12.99918354	14.29684441	14.01171744	13.59776162	11.55609477	15.67715259	12.74792561	14.73246119	13.54182236	13.19362766	13.66052567	13.2752689	15.49458952	12.81873197	13.61518614	14.76394489	12.66515715	13.80011341
hsa-mir-101-1	14.30321931	14.42759018	13.85809149	14.30255715	14.35162629	12.40527444	13.6324242	14.98034238	14.99622261	13.63426127	14.30980055	14.65073664	13.77421945	14.17120975	13.10849377	13.69886574	14.28339329	13.83684159	13.23383782	13.85762857	15.45721802	14.01163611	14.63643799	12.39059469	12.00947376	13.97537247	13.95667611	13.31742643	14.84210489	13.4324098	13.38196114	13.37420506	12.67765502	14.70352794	14.32030792	12.49354156	12.88600706	13.76860446	11.18355563	14.66048592	13.92525678	12.32381812	13.68316554	14.42354629	13.9447863	12.80572837	13.83657047	14.30460749	13.90727511
hsa-mir-101-2	14.32495325	14.43304369	13.87923933	14.30832635	14.3570521	12.43153744	13.64501156	14.99571572	15.00146532	13.64359535	14.32055251	14.65347655	13.78156231	14.16089548	13.13561045	13.71914803	14.29086877	13.86523781	13.25552421	13.87566209	15.45604055	14.02077467	14.65066775	12.41743986	12.01403593	13.97872224	13.97725441	13.34271222	14.84384637	13.43968407	13.4075961	13.39396082	12.70832363	14.71004439	14.33774624	12.50878412	12.87142883	13.77979782	11.14557291	14.66407029	13.93412113	12.32759023	13.69257777	14.43680586	13.95974079	12.80104784	13.84551343	14.32330986	13.92638402
hsa-mir-103a-1	13.42822572	13.30151608	14.25655348	12.93448394	13.05183552	14.8733433	14.84742209	14.62706613	13.21022673	12.76609434	12.65964657	13.38549235	13.16964767	12.83079424	13.51433067	13.6274469	13.41962811	13.17087151	14.31738363	12.86900169	13.45359241	13.98639369	13.70697828	13.40812136	13.32097497	12.14483572	13.06383863	13.28374119	12.47049955	13.09690769	14.65190642	13.48835672	14.86989547	13.24542502	12.9525754	14.98439968	13.45363831	13.11463082	13.30855919	12.77684559	13.50401904	13.51189111	13.39901484	13.51543822	13.58874982	12.81013133	13.97080951	14.73807326	13.75278582
hsa-mir-103a-2	13.42489659	13.29631581	14.25717851	12.94501123	13.05446587	14.87713775	14.84521882	14.62661922	13.21321696	12.77461569	12.68161052	13.40712513	13.14975617	12.85134568	13.51838703	13.64157813	13.41983851	13.16722404	14.32644147	12.8701758	13.47806926	13.99110533	13.71196404	13.424394	13.32075622	12.17250858	13.08199955	13.29702883	12.47046117	13.09523864	14.65822756	13.48912315	14.86358894	13.25884279	12.95425525	14.98466927	13.46193315	13.11173414	13.31727408	12.80774258	13.49346729	13.5209798	13.37905476	13.50848999	13.58328958	12.80579418	13.96444675	14.73500132	13.76096148
hsa-mir-103b-1	0	0	0	0	0	0	0	0	0	0	0	0	0	0	0	0	0	0	0	0	0	0	0	0	0	0	0	0	0	0	0	0	0	0	0	0	0	0	0	0	0	0	0	0	0	0	0	0	0
hsa-mir-103b-2	0	0	0	0	0	0	0	0	0	0	0	0	0	0	0	0	0	0	0	0	0	0	0	0	0	0	0	0	0	0	0	0	0	0	0	0	0	0	0	0	0	0	0	0	0	0	0	0	0
hsa-mir-105-1	0	0.490702585	0	0	1.325723733	0	1.310230751	0	0	0	0.357937047	0	0	0	0	0	0	0	0	0	0	0	0	0	0	0	0	0	0.202835189	0.152271698	0	0.220389395	0	0	0	0.153391596	0	0	0.757614716	0	1.697772041	0.80377838	0	0.327197569	0	0	2.65352211	0.629145825	0.236694658
hsa-mir-105-2	0	0.490702585	0.169574865	0	1.554362423	0	0.916772414	0	0	0	0.644487606	0	0.254857646	0	0	0	0	0	0.289331647	0	0	0	0	0	0	0.492592593	0	0	0	0	0	0	0	0	0	0.292028996	0	0	0.427977257	0	2.159627248	0	0	0	0	0	3.02704273	0.629145825	0
hsa-mir-106a	2.507601084	3.458537133	3.52068323	3.817140027	2.407225201	2.509865814	3.12019001	2.993940416	3.074484542	2.894529292	2.981670387	3.780400186	3.387872164	1.742799152	1.630644503	3.061718143	2.672575827	3.214817537	3.674677356	2.937661524	3.113896823	3.376974612	3.168819634	2.689610928	1.734339809	3.159619983	3.177865663	3.700329403	2.61649509	2.324075534	3.384237594	2.261860837	3.57602503	2.881213731	2.785560595	2.485273275	3.519091464	3.116217518	1.772909254	2.726662094	3.458904676	2.946917781	2.636424862	4.399946659	3.050805528	2.478436291	2.620348757	2.324454061	3.283362212
hsa-mir-106b	8.180394982	8.973897571	8.257776658	9.260036026	8.654790632	8.799357776	8.231288393	9.039982363	9.294659198	9.047482829	9.55027132	8.477915328	8.991987033	8.945777894	8.273734576	9.105167802	9.09231037	8.442228891	9.445432399	8.591914938	8.610005921	8.685679225	9.846337202	8.741554048	7.777259557	8.935368958	8.959613862	8.894997246	9.280169236	8.407344278	8.853241864	8.685234616	9.578451719	9.066319333	8.86637886	8.592471034	10.55465725	8.887245082	9.994030414	9.24238503	8.530723839	10.11899708	8.982924267	9.825004624	8.543395801	8.282189638	8.304188946	8.574728921	8.706200245
hsa-mir-107	6.394512753	6.397829105	6.347824691	6.513954288	6.698750346	7.948372979	7.404312497	6.596770356	7.351576151	5.953098165	7.167589693	6.93930708	6.393757201	6.723901748	5.980633952	7.13202885	6.467010858	6.209312638	6.660428686	6.626900258	7.05550275	6.408397188	7.717580606	5.863929334	5.515237156	6.760759261	6.461687491	6.649213719	6.798964861	5.432609311	6.939191015	6.517451767	6.980329304	7.221567189	6.180437995	7.072610366	8.320526061	6.700284301	6.226973034	6.830177515	7.021566162	7.743223012	7.118776793	7.675284009	5.620191697	5.624756306	7.268494046	7.414841964	6.474064516
hsa-mir-10a	10.7661199	12.29172644	12.30408385	13.65742221	11.36720423	13.59372672	10.98017946	9.298575372	10.31911407	11.7345164	11.95273528	11.65829403	13.88322483	12.32406249	12.07735442	11.24414695	12.37638368	13.05567001	11.77843738	11.94131386	11.69248171	12.59219763	13.27133777	13.07547643	10.20064031	10.49108847	12.42456468	11.28106772	12.20123222	13.49340898	13.01546837	13.28920003	12.33253066	12.9066746	12.9492815	13.59695373	12.45352223	13.58900064	12.67746382	12.27821431	10.15033385	11.3328841	11.65589509	12.62531015	12.6036531	11.42897286	8.711044579	11.25307711	12.15782373
hsa-mir-10b	13.83666979	14.58933122	14.93957333	15.3524498	12.85646448	14.95849347	13.29130774	13.09229106	13.25447184	13.90222257	13.40486866	12.27139424	15.20164154	14.55189423	14.68596485	13.21184575	13.70239292	14.66371709	15.16669465	13.20437284	13.69755534	14.80638094	14.54886195	14.81168272	12.63733357	13.86302667	14.41802894	13.63173478	13.93935647	14.94881312	14.60940089	15.06120188	14.61474568	14.91702071	14.75495873	15.73872418	13.1893568	14.95362093	14.18929393	14.08492863	13.83322015	13.61134487	13.76216598	12.61820094	14.5772364	13.3800761	11.79607601	13.87861811	14.37987556
hsa-mir-1178	0	0	0	0	0	0	0	0.367672993	0	0	0	0	0	0	0	0	0	0	0	0	0	0	0	0	0	0	0	0	0	0	0	0	0	0	0	0	0	0	0	0	0	0	0	0	0	0	0	0	0
hsa-mir-1179	0	2.79532892	0.583911836	3.767250427	1.325723733	1.204361738	3.614306186	4.807100676	0.850064089	0.813260342	1.267811427	3.434815549	4.78994444	1.058771574	0.677173548	0.461430071	3.722926411	1.083738261	4.680898507	4.037122039	1.039953935	5.146739238	0.736468067	1.279617489	0.828434172	0	2.730046672	5.106935195	1.327447661	0	6.494776607	0.731349229	3.776580315	0.675339018	1.362897935	3.071062085	4.974618836	1.396242803	1.44717291	0.486841005	0.860763408	1.31691787	4.006648196	2.880558194	0.304576458	2.712121187	4.35415098	0.448301553	1.476590623
hsa-mir-1180	5.407373963	4.481350161	5.225749682	5.707724191	4.867633494	6.440062361	6.507359943	7.176755756	4.748635709	4.699711084	5.35209655	5.782999781	6.455409752	6.204610678	4.675768066	5.924564956	4.816031476	4.857385387	7.140867053	6.593168163	4.883444232	6.493183385	6.463656588	3.993351463	5.494699321	4.921338351	4.774137582	5.970049022	5.037918564	4.792663657	6.562555127	4.932795186	6.674234775	4.909418674	5.12906771	5.936425252	8.391722429	4.575925164	7.843099872	4.671506477	5.275749703	6.688688388	7.206337037	7.05938207	4.936265405	5.430830196	6.449372623	6.443045907	4.935279871
hsa-mir-1181	0.578543638	1.232924715	0.458572041	0.39987873	0.896005182	0	0.374023416	1.111751144	0.486756585	1.86794508	0	0.426906645	1.234211894	1.058771574	0	0	0.787801032	0	0.530218601	0.964708395	1.369742293	0.833830041	2.583926274	0.332954209	0.472881794	0.267219359	0.681426776	0	1.142522575	0.152271698	1.014845869	0	0.59280958	0.996354758	0.836736927	0.534780778	0.964443733	0.724965404	0.427977257	1.002474263	0	2.452595171	1.292436639	0.593734296	0	0	0.362952343	0.241493651	0
hsa-mir-1182	0	0	0	0	0	0	0	0	0	0	0	0	0	0	0	0	0	0	0	0	0	0	0	0	0	0	0	0	0	0	0	0	0	0	0	0	0	0	0	0	0	0	0	0	0	0	0	0	0
hsa-mir-1183	0	0	0	0	0	0	0	0	0	0	0	0	0	0	0	0	0	0	0	0	0	0	0	0	0	0	0	0	0	0	0	0	0	0	0	0	0	0	0	0	0	0	0	0	0	0	0	0	0
hsa-mir-1184-1	0	0	0	0	0	0	0	0	0	0	0	0	0	0	0	0	0	0	0	0	0	0	0	0	0	0	0	0	0	0	0	0	0	0	0	0	0	0	0	0	0	0	0	0	0	0	0	0	0
hsa-mir-1184-2	0	0	0	0	0	0	0	0	0	0	0	0	0	0	0	0	0	0	0	0	0	0	0	0	0	0	0	0	0	0	0	0	0	0	0	0	0	0	0	0	0	0	0	0	0	0	0	0	0
hsa-mir-1184-3	0	0	0	0	0	0	0	0	0	0	0	0	0	0	0	0	0	0	0	0	0	0	0	0	0	0	0	0	0	0	0	0	0	0	0	0	0	0	0	0	0	0	0	0	0	0	0	0	0
hsa-mir-1185-1	0	0	0	0	0	0	0	0	0	0	0	0	0	0	0.201321453	0	0.195710431	0.291490401	0	0	0	0.291068341	0	0.474446427	0	0	0	0.591679417	0.380637477	0	0	0.411529292	0	0.483344753	0	0.292028996	0	0.574969529	0	0	0.267835392	0	0	0.327197569	0	0	0	0	0.236694658
hsa-mir-1185-2	0	0	0	0.213750402	0	0	0	0	0	0	0	0	0	0.239429816	0.201321453	0	0	0	0	0	0	0	0	0.176061021	0	0	0	0	0.202835189	0	0	0.220389395	0	0	0	0	0	0.218117778	0	0	0	0	0	0	0.304576458	0.407774756	0	0	0
hsa-mir-1193	0	0	0	0	0	0	0	0	0	0	0	0	0	0	0	0	0	0	0	0	0	0	0	0	0	0	0	0	0	0	0	0	0	0	0	0	0	0	0	0	0	0	0	0	0	0	0	0	0
hsa-mir-1197	0	0	0	0	0	0	0	0	0	0	0	0	0	0	0	0	0	0	0	0	0	0	0	0	0	0.267219359	0	0	0	0	0	0	0	0	0	0	0	0.218117778	0	0	0	0	0.659709964	0.593734296	0	0	0	0	0.236694658
hsa-mir-1199	0	0	0	0	0	0	0	0	0	0	0	0	0	0	0	0	0	0	0	0	0	0	0	0	0	0	0	0	0	0	0	0	0	0	0	0	0	0	0	0	0	0	0	0	0	0	0	0.241493651	0
hsa-mir-1200	0	0	0	0	0	0	0	0	0	0	0	0	0	0	0	0	0	0	0	0	0	0	0	0	0	0	0	0	0	0	0	0	0	0	0	0	0	0	0	0	0	0	0	0	0	0	0	0	0
hsa-mir-1202	0	0	0	0	0	0	0	0	0	0	0	0	0	0	0	0	0	0	0	0	0	0	0	0	0	0	0	0	0	0	0	0	0	0	0	0	0	0	0	0	0	0	0	0	0	0	0	0	0
hsa-mir-1203	0	0	0	0	0	0	0	0	0	0	0	0	0	0	0	0	0	0	0	0	0	0	0	0	0	0	0	0	0	0	0	0	0	0	0	0	0	0	0	0	0	0	0	0	0	0	0	0	0
hsa-mir-1204	0	0	0	0	0	0	0	0	0	0	0	0	0	0	0	0	0	0	0	0	0	0	0	0	0	0	0	0	0	0	0	0	0	0	0	0	0	0	0	0	0	0	0	0	0	0	0	0	0
hsa-mir-1205	0	0	0	0	0	0	0	0	0	0	0	0	0	0	0	0	0	0	0	0	0	0	0	0	0	0	0	0	0	0	0	0	0	0	0	0	0	0	0	0	0	0	0	0	0	0	0	0	0
hsa-mir-1206	0	0	0	0	0	0	0	0	0	0	0	0	0	0	0	0	0	0	0	0	0	0	0	0	0	0	0	0	0	0	0	0	0	0	0	0	0	0	0	0	0	0	0	0	0	0	0	0	0
hsa-mir-1207	0	0	0	0	0	0	0	0	0	0	0	0	0	0	0	0	0	0	0	0	0	0	0	0	0	0	0	0	0	0	0	0	0	0	0	0	0	0	0	0	0	0	0	0	0	0	0	0	0
hsa-mir-1208	0	0	0	0	0	0	0	0	0	0	0	0	0	0	0	0	0	0	0	0	0	0	0	0	0	0	0	0	0	0	0	0	0	0	0	0	0	0	0	0	0	0	0	0	0	0	0	0	0
hsa-mir-122	0	0.182746954	2.551972932	0	0	0	0	0	0.263809646	0	0	0	0	0	0	0	0.36801622	0	0	0	0	0	0	0	0	0	0	0	0	0.152271698	0.173237471	0	0	0	0	0	0.964443733	0	1.025765196	0	0.493646309	0	0	0	0	0	0.192859483	0	0.236694658
hsa-mir-1224	0.578543638	0.623091474	0.583911836	0.213750402	1.196203511	0.334420681	0	0.367672993	0.486756585	0.463192409	1.427365346	0.895976497	1.110570378	2.509361159	0.201321453	0.461430071	0.195710431	0.533870293	1.873768716	1.098960501	1.63799272	0.740399159	1.736095242	0.603292818	0.175419848	1.151153529	1.004471909	1.010063683	1.040336983	0.918801427	0.711873702	0.868084595	2.188168897	1.842728274	1.362897935	1.539565811	2.745853869	1.205218578	2.918687719	1.381556379	1.153155491	1.31691787	3.751137718	3.110567037	0.304576458	1.716536621	1.00085959	3.462301823	0.236694658
hsa-mir-1225	0	0	0	0.564715693	0	0	0.374023416	0	0	0	0.190040828	0	0	0	0	0	0.195710431	0.291490401	0	0.251366441	0	0.291068341	0.736468067	0	0	0	0	0.420078116	0.202835189	0	0.173237471	0	0	0.483344753	0	0	2.745853869	0	0.757614716	0.67992818	0	0	0	0.327197569	0	0	0	0.448301553	0
hsa-mir-1226	1.159210653	0.959993403	0.699227345	0.564715693	0.896005182	2.86014739	2.186357612	1.293575308	1.488416289	0.463192409	0	1.350250553	0.826089192	1.058771574	0.677173548	1.326320467	0.521920113	0.533870293	1.687391753	0.816669331	1.369742293	1.643249438	1.221682235	0.830880789	0.175419848	1.151153529	1.004471909	0.883620816	0.930358876	1.639251615	0.327885075	1.313494891	1.182979537	1.76038533	0.668577555	1.884533062	3.106095005	0.574969529	3.318895828	1.002474263	1.153155491	1.993734495	1.292436639	1.18451517	0.956223966	0.72532759	0.192859483	2.215470175	0.77666074
hsa-mir-1227	0	0.344926188	0	0	0.281225829	1.204361738	0	0	0.679816511	0.463192409	0.508315058	0.426906645	0.471382061	0.624407888	0	0.24908485	0	0.291490401	0.289331647	0	0.338043259	0.152862251	1.584133675	0	0	0.267219359	0	0	0.202835189	0	0.327885075	0	0	0.261820829	0	0	0	0	0.757614716	0.263860112	0.267835392	0.80377838	0.659709964	0.818623179	0	0	0.192859483	0.448301553	0
hsa-mir-1228	0.578543638	0	0.905420221	0	0.718683833	0	0.374023416	0.367672993	0.263809646	1.330188931	0.357937047	0	0.659609505	0.624407888	0.201321453	0.24908485	0.904372339	0.741327187	0	0	1.039953935	0.291068341	0	1.559210834	0.3318038	1.944408705	0.487984312	0.22527493	1.327447661	1.079415661	0.327885075	1.928203918	0	0.675339018	0.258822808	0.418505174	0	1.205218578	1.025765196	1.002474263	0.860763408	0	0.367240211	0.327197569	0.304576458	0.985437766	0	0	0.236694658
hsa-mir-1229	0	0.182746954	0.806004752	0.564715693	0	1.952175868	0	0.367672993	0.263809646	0	0.644487606	0.426906645	0.826089192	0	0.201321453	0.461430071	0.195710431	0.741327187	1.687391753	0.251366441	0	1.004289961	0.414726565	1.116468563	0.175419848	0.267219359	0.681426776	0.420078116	0	0.531341033	0.467548689	0.411529292	0.326640887	0.261820829	0.258822808	1.230305708	1.537356706	0.407548542	1.911795491	0	0.267835392	0	0.902766678	0.593734296	0	0.407774756	0.652702166	0.448301553	0.618117408
hsa-mir-1231	0	0	0	0	0	0	0	0	0	0.463192409	0	0.229186742	0	0.239429816	0	0	0	0	0	0	0	0	0	0.332954209	0	0	0	0	0	0	0.173237471	0	0	0	0	0	0	0	0	0	0.267835392	0	0	0	0	0	0	0	0
hsa-mir-1233-1	0	0	0	0	0	0	0	0	0	0	0	0	0	0	0	0	0	0	0	0	0	0	0	0	0	0	0	0	0	0	0	0	0	0	0	0	0	0	0	0	0	0	0	0	0	0	0	0	0
hsa-mir-1233-2	0	0	0	0	0	0	0	0	0	0	0	0	0	0	0	0	0	0	0	0	0	0	0	0	0	0	0	0	0	0	0	0	0	0	0	0	0	0	0	0	0	0	0	0	0	0	0	0	0
hsa-mir-1234	0	0.182746954	0	0.213750402	0	0	0.374023416	0.367672993	0	0	0	0	0	0	0	0.24908485	0	0	0.530218601	0	0	0.152862251	0	0	0	0.267219359	0.264526823	0	0	0	0	0.220389395	0	0	0	0.292028996	0	0	0	0	0	0	0	0	0.304576458	0	0	0.629145825	0.236694658
hsa-mir-1236	0	0.182746954	0	0.213750402	0	0	0	0	0	0	0	0	0	0	0	0	0	0	0	0	0.338043259	0	0	0	0	0	0	0.22527493	0.202835189	0	0	0	0	0.483344753	0	0	0	0	0.427977257	0	0	0	0	0	0	0	0	0	0
hsa-mir-1237	0	0.182746954	0	0	0	0	0	0	0	0	0	0.229186742	0	0	0	0	0	0	0	0	0	0	0	0.332954209	0.175419848	0	0.264526823	0	0	0	0	0.220389395	0	0	0	0	0.964443733	0	0	0.263860112	0	0.80377838	0	0.327197569	0	0	0.192859483	0	0
hsa-mir-1238	0	0	0.321297788	0	0	0.605722833	0.916772414	0	0	0	0	0.229186742	0	0	0	0	0	0	0.289331647	0	0	0	0	0	0	0	0.264526823	0	0	0	0	0	0	0	0	0.418505174	0	0	0	0	0	0	0	0	0.304576458	0	0.192859483	0.241493651	0
hsa-mir-124-1	0	0.182746954	0	0.39987873	0	0.334420681	0	0	0	0	0.190040828	0	0	0	0	0	0.195710431	0	0	0.251366441	0.338043259	0	0.414726565	0	0	0	0	0	0.202835189	0	0	0	0	0	0	0	0	0	0	0	0	0	0	0	0	0	0	0	0
hsa-mir-124-2	0	0	0.169574865	0.39987873	0	0.334420681	0	0	0	0	0	0.229186742	0	0.239429816	0	0	0.36801622	0	0	0	0	0.152862251	0.736468067	0	0	0	0.264526823	0.22527493	0.202835189	0	0	0	0	0	0	0	0	0	0	0	0	0	0.367240211	0	0	0	0	0	0
hsa-mir-124-3	0	0.182746954	0	0	0	0	0	0	0	0	0	0.229186742	0	0.444722187	0	0	0	0	0	0.651684099	0	0.152862251	0.414726565	0	0	0	0	0.22527493	0	0	0	0	0	0	0	0	0	0.218117778	0.427977257	0.486841005	0	0	0	0	0	0	0	0.241493651	0
hsa-mir-1243	0	0	0	0	0	0	0	0	0.263809646	0	0	0	0	0	0	0	0	0	0	0.251366441	0	0.152862251	0	0	0	0	0	0	0	0.152271698	0	0.580283475	0	0	0	0	0	0	0	0.263860112	0	0	0	0	0	0	0.5150887	0	0
hsa-mir-1244-1	0	0	0	0	0	0	0	0	0	0	0	0	0	0	0	0	0	0	0	0	0	0	0	0	0	0	0	0	0	0	0	0	0	0	0	0.153391596	0	0	0	0	0	0	0	0	0	0	0	0	0
hsa-mir-1244-2	0	0	0	0	0	0	0	0	0	0	0	0	0	0	0	0	0	0	0	0	0	0	0	0	0	0	0	0	0	0	0	0	0	0	0	0	0	0	0	0	0.267835392	0	0	0	0	0	0	0	0
hsa-mir-1244-3	0	0	0	0	0	0	0	0	0	0	0	0	0	0	0	0	0	0	0	0	0	0	0	0	0	0	0	0	0	0	0	0	0	0	0	0	0	0	0	0	0	0	0	0	0	0	0	0	0
hsa-mir-1244-4	0	0	0	0	0	0	0	0	0	0	0	0	0	0	0	0	0	0	0	0	0	0	0	0	0	0	0	0	0	0	0	0	0	0	0	0	0	0	0	0	0	0	0	0	0	0	0	0	0
hsa-mir-1245a	0	1.232924715	0.169574865	1.187506797	0.281225829	0	0	0	0	0.463192409	0.508315058	0.426906645	0.826089192	0	0.806328182	0.24908485	1.012223959	1.360268749	0	0.251366441	0	0.640495994	0.414726565	2.32873538	0.601383701	0	1.268250527	0.591679417	0.681523928	1.689907425	0.711873702	2.104656701	0	0.844756825	0.836736927	0.418505174	0	0.574969529	0.757614716	0.850196141	0	0	0	0.327197569	0.769914732	0	0	0.241493651	1.049450942
hsa-mir-1245b	0	0	0.169574865	0	0	0	0	0	0.486756585	0.463192409	0.357937047	0	0	0.239429816	0.201321453	0	0	0	0	0	0.338043259	0	0	0	0.175419848	0.492592593	0.487984312	0	0	0	0	0.220389395	0	0	0.258822808	0	0	0	0	0	0	0	0.367240211	0.327197569	0	0	0	0.448301553	0.439975192
hsa-mir-1246	0	0	0	0	0	0	0	0	0	0	0	0	0	0	0	0	0	0	0	0	0	0	0	0	0	0	0	0	0	0	0	0	0	0	0	0	0	0	0	0	0.688850849	0	0	0	0	0	0	0	0
hsa-mir-1247	0.318079627	6.395516742	1.168174111	5.231546075	3.863866314	1.204361738	0.374023416	0	2.588836701	3.334301535	1.932030548	4.173543388	4.89673336	2.147305396	1.698780331	0	6.846133186	3.06847133	0	2.206750422	0.841668853	4.385126037	1.221682235	6.551569633	0.601383701	1.151153529	5.186602013	6.145616995	6.538128871	3.876969992	2.271299569	4.620693084	1.336022251	3.800577321	3.355520245	1.230305708	7.459769432	5.877208881	8.740954712	5.410820159	0.267835392	1.993734495	1.851576757	1.337679127	1.93382792	3.814090574	0.652702166	0.629145825	4.150501594
hsa-mir-1248	0.318079627	1.66023863	1.168174111	2.174204095	0	1.031029535	0.670772368	1.455027043	1.381373642	1.86794508	1.180888755	0.426906645	0.471382061	0.784172272	0.806328182	1.936136241	0.904372339	1.792000307	0.289331647	0.964708395	3.563849531	1.156721494	1.736095242	0.474446427	1.555518262	1.695255802	0.681426776	2.074163218	0.202835189	1.532270074	1.478300375	1.575589224	0.817435797	4.516579819	0.478198365	1.159620145	4.019788634	0.407548542	3.461403222	1.681472654	1.153155491	1.694657366	0.367240211	1.18451517	0.769914732	0.407774756	0.362952343	1.297327608	2.011114519
hsa-mir-1249	1.310352919	1.720598493	1.085794461	0.969521491	0.281225829	0.605722833	0.374023416	0.660416634	1.002325913	0.463192409	0.883445649	0.229186742	0.975330832	0	0.201321453	0.957740054	1.455996015	1.083738261	0	0.251366441	1.965118229	1.156721494	1.584133675	1.559210834	1.113457807	1.783175422	1.142381414	1.233888674	1.491340047	1.001342524	0.594877179	1.214361711	1.011754671	0.996354758	1.123672817	1.006926317	2.26460969	1.205218578	3.819991017	1.265920514	0.493646309	1.694657366	0.659709964	0.327197569	1.269235469	0	1.193612171	0.629145825	2.011114519
hsa-mir-1250	0	0.182746954	0.458572041	0.213750402	0	0	0.374023416	1.111751144	0	1.094754266	0.508315058	0.755908782	0.659609505	0.92799579	0	0.24908485	0	0.741327187	0.917084932	0	0	0.533156645	0.414726565	0.332954209	0.3318038	0.267219359	0.681426776	0.22527493	0.380637477	0	0	0	0.817435797	0	0.478198365	0.642380886	0	0	1.619214847	0.486841005	0.493646309	0.80377838	0.902766678	0.818623179	0.304576458	0	0.893878615	0.789826054	0.77666074
hsa-mir-1251	6.33844588	5.195794473	7.022010624	6.709350416	6.530933485	7.713952538	9.563936213	9.124191692	6.97039493	5.084797378	7.530441539	9.582436903	7.491212983	9.187838736	6.731657118	8.764269948	5.487906002	5.792041395	10.22905816	8.185216111	7.152403843	7.593485753	5.07204237	5.671607809	5.864848221	6.107776299	7.134021518	6.670911798	7.573289097	7.115827649	7.003723161	5.509786878	7.702781004	7.440651373	7.641424073	7.64553384	8.307588984	5.147241931	5.924691692	6.872798416	6.728734449	5.366881487	8.162564925	8.881748166	6.85726605	8.358832202	8.489553906	7.292736526	6.497028304
hsa-mir-1252	0	0	0	0	0	0	0	0	0	0	0	0	0	0	0	0	0	0	0	0	0	0	0	0	0	0	0	0	0	0	0	0	0	0	0	0	0	0	0	0	0.267835392	0	0	0	0	0	0	0	0
hsa-mir-1253	0	0	0	0	0	0	0	0	0	0	0	0	0	0	0	0	0	0	0	0	0	0	0	0	0	0	0	0	0	0	0	0	0	0	0	0	0	0	0	0	0	0	0	0	0	0	0	0	0
hsa-mir-1254-1	0.990360965	0.490702585	0.321297788	0.213750402	0.516472096	0	0.374023416	0.903662274	0.263809646	0.463192409	0.190040828	0.229186742	0.471382061	0.239429816	0.201321453	0.461430071	0.195710431	0.533870293	0.736580632	0	0.611721019	0.291068341	0	0.332954209	0.601383701	0.267219359	0	0.883620816	0.538910584	0.531341033	0.327885075	0.411529292	0.817435797	0	0	0.153391596	0	0	1.44717291	0	0.688850849	1.694657366	0	0.327197569	0.304576458	0	0.362952343	0	0.439975192
hsa-mir-1254-2	0.578543638	0.344926188	0.169574865	0	0	0.605722833	0.916772414	0.367672993	0.263809646	0	0.989554676	0.229186742	0	0.239429816	0.806328182	0.24908485	0.195710431	0.533870293	0.530218601	0.465366446	0.338043259	0.640495994	0	0.474446427	0	0.492592593	0	0.420078116	0	0.638388994	0.173237471	0	1.011754671	0	0	0.292028996	0	0.218117778	0.757614716	0	0	0	0	0.818623179	0	0.407774756	0.192859483	1.065778396	0.77666074
hsa-mir-1255a	0	0.959993403	0.169574865	0	0.281225829	0	0.374023416	0	0.679816511	0	0	0	0	0.444722187	0.201321453	0.810494106	0.36801622	0	0.289331647	0	0	0.833830041	0.414726565	0.474446427	0	0	0	0.22527493	0	0.152271698	0.327885075	0.868084595	0.326640887	0.483344753	0.258822808	0.534780778	0	0.724965404	1.025765196	1.265920514	0	0	0	0.593734296	0.304576458	0.985437766	0	0.241493651	0
hsa-mir-1255b-1	0	0	0	0	0	0	0	0	0	0	0	0	0	0	0	0	0	0	0	0	0	0	0	0	0	0	0	0	0	0	0	0	0	0	0	0	0	0	0	0	0	0	0	0	0	0	0	0	0
hsa-mir-1255b-2	0	0	0	0	0	0	0	0	0	0	0	0	0	0	0	0	0	0	0	0	0	0	0	0	0	0	0	0	0	0	0	0	0	0	0	0	0	0	0	0	0	0	0	0	0	0	0	0	0
hsa-mir-1256	0.318079627	0	0	0	0	0	0.374023416	0	0	0	0	0	0	0.239429816	0	0	0	0	0.289331647	0	0	0	0	0.176061021	0.3318038	0.267219359	0	0	0.202835189	0.415708918	0.467548689	0.411529292	0	0	0	0	0	0	0	0	0	0	0.659709964	0.327197569	0.304576458	0	0	0	0.439975192
hsa-mir-1257	0.318079627	0	0	0	0	0	0	0	0	0	0	0	0	0	0	0.24908485	0	0	0	0	0	0	0	0	0	0	0	0	0	0	0	0	0	0	0	0	0	0	0	0	0	0	0	0	0	0	0	0	0
hsa-mir-1258	0.318079627	2.850394996	0.169574865	2.975820185	0.718683833	0.833992723	0	0	0	0.813260342	0.768908402	0	1.110570378	0.444722187	0	0	3.096766	0.291490401	0	0.251366441	0	0.152862251	0	0.603292818	0	1.783175422	1.384013877	2.23817603	0.202835189	1.475649396	0.594877179	0.992975758	0	0.261820829	0.668577555	0	1.537356706	1.642377189	1.025765196	0.67992818	0	0	0	0	0.304576458	0.407774756	0	0	0.236694658
hsa-mir-125a	11.24730446	9.73615027	11.03061545	9.869433465	10.31327217	10.50093422	11.68531222	11.99091534	10.62907476	10.51855138	10.76309519	11.03638976	11.08403874	11.51019928	10.97355904	11.37089806	9.753451577	10.54927599	12.18215555	10.24351252	10.97190337	11.41736609	10.63266064	10.55099974	10.64975804	10.02715584	10.61273621	10.28350695	10.4559546	11.09176504	10.87844156	10.94133219	11.25447568	11.04690045	10.70621464	11.0065941	12.48785617	10.23271259	13.51242535	10.67665915	10.43793687	11.64247003	11.15961586	11.97378733	11.10771943	11.23008967	11.11555305	11.43593491	11.26558025
hsa-mir-125b-1	11.7178038	9.94821275	11.24722057	10.77433855	10.45561191	9.581451986	11.08512486	11.63942722	11.37260672	10.79581082	11.30434635	10.70195451	11.21011338	11.54956948	10.87266188	11.87270661	10.20138756	10.98297562	11.90688758	9.64800767	11.09473244	11.35796858	7.100303539	9.862407976	9.985487609	10.75351373	11.03143241	10.77186975	10.97889372	11.15045273	10.36700105	11.30972822	11.02340286	11.30365613	10.91662873	9.60501265	12.93852595	10.16233429	13.71196165	11.00663147	10.61219525	12.12550658	10.45833604	12.03151204	11.16437238	10.51796229	11.49385738	11.2505977	11.61301222
hsa-mir-125b-2	11.76550122	9.970910009	11.24522048	10.82157102	10.48775502	9.785849105	11.10076318	11.64793451	11.37424336	10.8004121	11.31299481	10.74991039	11.2713905	11.57215577	10.88024675	11.86987634	10.26834894	11.00011022	11.90738809	9.699775083	11.12660113	11.3842677	9.875786225	9.84337346	9.982724966	10.77578758	11.07110709	10.82914542	11.02090002	11.15405144	10.3611352	11.33888572	11.10937383	11.31417975	10.92787749	9.689368064	12.98463528	10.17461066	13.72368391	11.02952748	10.6524303	12.18862809	10.5010948	12.08549534	11.21203907	10.5459701	11.50802565	11.29165475	11.58916631
hsa-mir-126	11.72612632	12.92084198	13.4783943	13.01328666	11.57698722	12.48621777	13.45184917	11.0970465	10.79238449	11.02644701	12.37571781	13.20708122	13.72296237	12.42469643	12.38207637	11.26628142	12.38972539	12.73470398	14.40660718	13.23491421	12.00899508	13.89362798	14.14463561	12.53698027	11.92329897	11.17326606	13.06932108	13.05940344	12.48059488	12.69617022	12.40433738	11.79455033	13.8617302	11.8319055	12.8188188	12.52853154	11.83602537	11.84479938	11.49089108	11.91303527	10.54010237	11.39492152	12.57777505	13.41867322	12.77004289	12.22112984	12.69389797	12.02164088	12.78005983
hsa-mir-1260a	0	0	0.169574865	0	0	0	0	0	0	0	0	0	0	0	0	0	0	0	0	0	0	0	0	0	0	0	0	0.22527493	0	0	0	0	0	0	0	0	0	0	0	0	0	0	0	0	0	0	0	0	0
hsa-mir-1260b	0.578543638	0.182746954	0	0	0.281225829	0	0	0	0.263809646	0	0	0	0	0.239429816	0	0.810494106	0.195710431	0	0	0.251366441	0	0	0.999378064	0	0	0.267219359	0	0.420078116	0	0	0.173237471	0.580283475	0	0	0	0	0.964443733	0.218117778	0.427977257	0.850196141	0.267835392	0.80377838	0	0	0	0	0.192859483	0.789826054	0.439975192
hsa-mir-1261	0	0	0	0	0	0	0	0	0	0	0	0	0	0	0	0	0	0	0	0	0	0	0	0	0	0	0	0	0	0	0	0	0	0	0	0	0	0	0	0	0	0	0	0	0	0	0	0	0
hsa-mir-1262	0.578543638	1.147558741	0.583911836	0.564715693	0.281225829	0.833992723	0.374023416	1.293575308	1.140040435	0.813260342	0.508315058	0	0.975330832	1.488135005	0.806328182	0.646493563	1.112570701	1.228618623	0.530218601	0	1.214251036	0.833830041	1.221682235	0.474446427	0.3318038	0.687470141	0.681426776	0.745022149	0.681523928	0.738039713	0.467548689	0.220389395	0.326640887	0.483344753	0.478198365	0.534780778	0	0.574969529	1.251800881	1.002474263	0.860763408	1.31691787	0	0.327197569	0.956223966	0	0.652702166	0.448301553	0.919493402
hsa-mir-1263	0	0	0	0	0	0	0	0	0	0	0	0	0	0	0	0	0	0	0	0	0	0	0	0	0	0	0	0	0	0	0	0	0	0	0	0	0	0	0	0	0	0	0	0	0	0	0	0	0
hsa-mir-1264	0.318079627	0	0	0	0	0	0	0	0	0	0	0	0	0	0	0	0	0	0	0	0	0	0	0	0.3318038	0	0	0	0	0	0	0	0	0	0	0	0	0	0	0	0	0	0	0	0	0	0	0	0
hsa-mir-1265	0	0	0	0.213750402	0	0	0	0	0	0	0	0	0	0	0	0	0	0	0	0	0	0.152862251	0	0	0	0	0	0	0	0	0	0	0	0	0	0	0	0	0	0	0	0	0	0	0	0	0	0	0
hsa-mir-1266	4.303557862	3.385846529	3.041623585	3.643659162	3.264395607	5.469382019	3.346933636	4.509076009	4.43739235	4.699711084	3.531031553	3.667644201	4.463412942	3.879704198	3.825590474	3.621427737	3.722926411	4.134953111	5.587355149	3.445906632	4.484608059	4.714832479	2.937518221	2.290970767	4.781623939	3.949300067	3.300803169	3.339993054	4.125523736	4.332471212	4.714905654	4.378908449	5.522746729	1.580099646	3.299035361	4.277807374	5.859936188	2.637584049	5.509368855	3.727036274	4.164462247	6.38834434	3.188514234	4.174443013	3.672743831	2.093012132	3.83809971	5.139825418	3.173617099
hsa-mir-1267	0	0	0	0	0	0	0	0	0	0	0	0	0	0	0	0	0	0	0	0	0	0	0	0	0	0	0	0	0	0	0	0	0	0	0	0	0	0	0	0	0	0	0	0	0	0	0	0	0
hsa-mir-1268a	0	0	0	0	0	0	0	0	0	0	0	0	0	0	0	0	0	0	0	0	0	0	0	0	0	0	0	0	0	0	0	0	0	0	0	0	0	0	0	0	0	0	0	0	0	0	0	0	0
hsa-mir-1268b	0	0	0	0	0	0	0	0	0	0	0	0	0	0	0	0	0	0	0	0	0	0	0	0	0	0	0	0	0	0	0	0	0	0	0	0	0	0	0	0	0	0	0	0	0	0	0	0	0
hsa-mir-1269a	0	0.182746954	0.169574865	0	0.281225829	0	0	0	0	0	0.508315058	0	0	0	0	0	0	0	0.289331647	0	0	0	1.999067357	0	0.601383701	0	0	0	0	0	0.327885075	0.220389395	0	0	0	0	0.964443733	0	2.456675276	0.263860112	0	3.314406363	0.659709964	0	0	0	0.192859483	0.448301553	0
hsa-mir-1269b	0	0	0	0	0	0	0	0	0	0	0	0	0	0	0	0	0	0	0	0	0	0	0	0	0	0	0	0	0	0	0	0	0	0	0	0	0	0	0	0	0.267835392	0	0	0	0	0	0	0	0
hsa-mir-127	6.311815166	8.136910657	6.189182812	8.523511724	7.091461812	7.538827279	5.247749292	3.752918751	6.68548946	6.710577499	6.616904692	6.161711183	8.597096829	7.123744031	7.841533924	5.902008729	9.31761381	8.549577452	4.74203721	6.741681865	7.382126936	7.276339388	4.680628956	9.568455676	6.319557351	5.409767176	7.866872788	8.184895843	8.903228597	8.709652836	5.823430017	9.796772448	6.93910123	8.585175707	8.04287764	6.4417876	9.611073304	9.761821141	10.02113411	10.07156702	5.173444927	7.222917026	5.557390238	8.571051987	7.92266094	8.508671703	6.080034684	2.810061351	8.54614189
hsa-mir-1270	0.799096427	2.374714841	1.39036613	3.115287824	1.196203511	2.75256728	0	2.496797738	2.636167293	2.010318675	1.821435526	0.755908782	3.49064329	2.147305396	0.924864558	3.506514481	1.601238204	2.620539024	1.584320359	0.651684099	1.039953935	3.592818189	0.414726565	2.630359571	2.874865805	3.159619983	2.144408956	3.499400097	1.327447661	2.080051126	4.394444928	1.6533444	2.105401848	1.480738186	0.258822808	3.761734716	3.519091464	1.303890024	2.780496356	1.851569561	2.344826509	0.80377838	2.163045565	3.416003601	2.32076106	3.089612043	3.516141503	1.67201703	1.278771025
hsa-mir-1271	2.072694081	1.66023863	1.805103386	1.954037326	0.718683833	1.031029535	1.87328641	0.903662274	1.929425544	1.532538895	2.460865731	1.533020554	2.636193981	2.598062865	1.763842831	2.134928311	1.377496386	2.04776835	2.25557838	1.439891175	1.63799272	2.768119098	3.271903706	2.854028372	1.197191683	2.398678716	2.20862744	2.130931529	2.61649509	2.919866527	0.327885075	1.575589224	1.182979537	1.920623729	2.051033055	0.534780778	3.6340973	1.97741695	2.851246121	2.540145835	0.860763408	2.241331643	0.902766678	2.107507772	1.526294215	3.033164659	1.717402909	0.934389682	2.011114519
hsa-mir-1272	0	0	0	0	0	0	0	0	0	0	0	0	0	0	0	0	0	0	0	0	0	0	0	0	0	0	0	0	0	0	0	0	0	0	0	0	0	0	0	0	0	0	0	0	0	0	0	0	0
hsa-mir-1273a	0	0	0	0	0	0	0	0	0	0	0	0	0	0	0	0	0	0	0	0	0	0	0	0	0	0	0	0	0	0	0	0	0	0	0	0	0	0	0	0	0	0	0	0	0	0	0	0	0
hsa-mir-1273c	0	0	0	0	0	0	0.374023416	0	0	0	0	0	0	0	0	0.24908485	0	0	0	0	0	0	0	0	0.175419848	0	0	0	0	0	0	0	0	0	0	0	0	0	0	0	0	0	0	0	0	0	0	0	0
hsa-mir-1273d	0	0	0	0	0	0	0	0	0	0	0	0	0	0	0	0	0	0	0	0	0	0	0	0	0	0	0	0	0	0	0	0	0	0	0	0	0	0	0	0	0	0	0	0	0	0	0	0	0
hsa-mir-1273e	0	0	0	0	0	0	0	0	0	0	0	0	0	0	0	0	0	0	0	0	0	0	0	0	0	0	0	0	0	0	0	0	0	0	0	0	0	0	0	0	0	0	0	0	0	0	0	0	0
hsa-mir-1273f	0	0	0	0	0	0	0	0	0	0	0	0	0	0	0	0	0	0	0	0	0	0	0	0	0	0	0	0	0	0	0	0	0	0	0	0	0	0	0	0	0	0	0	0	0	0	0	0	0
hsa-mir-1273g	0	0	0	0	0	0	0	0	0	0	0	0	0	0	0	0	0	0	0	0	0	0	0	0	0	0	0	0	0	0	0	0	0	0	0	0	0	0	0	0	0	0	0	0	0	0	0	0	0
hsa-mir-1273h	0	0.182746954	0	0	0	0	0	0	0	0	0	0	0.254857646	0	0	0	0	0	0	0	0	0	0	0.721569526	0	0	0	0	0	0.289994952	0	0	0	0	0	0	0	0	0.427977257	0	0	0	0	0	0	0	0	0	0
hsa-mir-1275	0.578543638	1.389850918	0.169574865	1.376837681	0.281225829	0.605722833	0	0.903662274	1.488416289	1.094754266	0.883445649	1.140919974	1.730583442	1.488135005	0.201321453	0.957740054	1.29447842	0.291490401	1.584320359	5.294881623	1.039953935	0.833830041	2.873395288	0.176061021	0.3318038	1.866043091	0.264526823	1.515511125	1.327447661	0.152271698	1.339725178	0.731349229	1.011754671	0.844756825	0.836736927	0	5.787242398	0.407548542	2.262676693	1.140202771	0.267835392	4.058229723	2.163045565	3.779123115	0	0.72532759	1.00085959	0	0.439975192
hsa-mir-1276	0	0.490702585	0	0	0.281225829	0.334420681	0.374023416	0	0	0	0	0	0	0	0	0.24908485	0	0	0	0	0	0	0	0	0	0	0	0	0.202835189	0	0.173237471	0	0	0	0	0.292028996	0	0.218117778	0	0.263860112	0	0	0.367240211	0.593734296	0	0	0.192859483	0	0
hsa-mir-1277	1.159210653	1.056822108	0.699227345	0.712634516	0.896005182	1.35908481	1.985363805	1.600215985	1.140040435	1.532538895	1.180888755	2.03531704	0.471382061	1.890599223	1.404499896	2.134928311	0.521920113	1.967447157	2.501707149	1.098960501	1.510093003	1.2272944	3.320808995	1.559210834	1.113457807	1.393902692	1.004471909	0.591679417	1.638498819	1.738844778	1.103177341	1.107911453	1.924097985	1.374023416	1.123672817	1.297689156	0	1.099299245	0.757614716	1.140202771	1.697772041	0	0.902766678	1.18451517	1.403482611	0.985437766	1.281118979	1.496802339	1.278771025
hsa-mir-1278	0	0.182746954	0	0	0	0	0	0	0.263809646	0	0	0	0	0	0	0	0.195710431	0	0.289331647	0	0	0	0.414726565	0	0	0	0	0	0	0.152271698	0	0	0	0	0	0	0	0	0	0	0	0	0	0	0.304576458	0	0.192859483	0	0
hsa-mir-1279	0	0	0	0	0	0	0	0	0	0	0	0	0	0	0	0	0	0	0	0	0	0	0	0	0	0	0	0	0	0	0	0	0	0	0	0	0	0	0	0	0	0	0	0	0	0	0	0	0
hsa-mir-128-1	6.531610901	6.773990077	5.942341888	6.632480343	6.448006338	6.940478917	6.768532303	6.860925588	6.444217446	6.111574225	6.959747543	6.951400009	7.13842597	7.066603097	5.677129337	6.38768709	6.301487104	6.173957884	6.776026981	6.814237895	6.809428632	6.467902291	8.148507953	6.027874312	6.013732193	6.834636073	6.75300821	6.738687446	6.485628855	5.678196248	6.597188963	5.80208545	6.927102089	6.240723512	5.938426761	6.203455975	8.152237499	6.240111097	7.020304138	6.63425098	6.975536083	7.863581077	7.079118842	8.258491695	5.789155502	6.36910833	7.435145129	6.145451456	6.482718832
hsa-mir-128-2	5.95824541	6.434331586	5.318853829	6.233807723	6.204504104	6.607657657	6.182352895	6.310572286	6.241078831	5.61708686	6.720697024	6.658682125	6.775955091	6.889017104	5.104104174	6.048861997	5.856811291	5.578817558	6.485547535	6.430779559	6.444223842	5.745373177	7.797503832	5.18206706	5.102555636	6.65111646	6.260532411	6.225988889	6.162864697	4.898757798	5.965701575	5.246814007	6.385075583	5.789844308	5.618910885	5.654190765	7.87665504	5.861094923	6.675060407	6.341166511	6.761655209	7.515247565	6.581827969	7.974419242	5.412949627	5.894046164	7.000094167	5.872346287	5.868130315
hsa-mir-1281	0	0	0	0	0	0	0	0	0	0	0	0	0	0	0	0	0	0	0	0	0	0	0	0	0	0	0	0	0	0	0	0	0	0	0	0	0	0	0	0	0	0	0	0	0	0	0	0	0
hsa-mir-1282	0	0	0	0	0	0	0	0	0	0	0	0	0	0	0	0	0	0	0	0	0	0	0	0	0	0	0	0	0	0	0	0	0	0	0	0	0	0	0	0	0	0	0	0	0	0	0	0	0
hsa-mir-1283-1	0	0	0.169574865	0	0	0	0	0	0	0	0	0	0	0	0	0	0	0	0	0	0	0	0	0	0	0	0	0	0	0	0	0	0	0	0	0	0	0	0.427977257	0	0	0	0	0	0	0	0	0	0
hsa-mir-1283-2	0	0	0	0	0	0	0	0	0	0	0	0	0	0	0	0	0	0	0	0	0	0	0	0	0	0	0	0	0	0	0	0	0	0	0	0	0	0	0.427977257	0	0	0	0	0	0	0	0	0	0
hsa-mir-1284	0.318079627	0	0	0.213750402	0	0	0.670772368	0.903662274	0.679816511	0.463192409	0.357937047	0.426906645	0	0.624407888	0.377958854	0.461430071	0.195710431	0.291490401	0.289331647	0.251366441	0.338043259	0.152862251	0.999378064	0.332954209	0.3318038	1.012517901	0.264526823	0	0.202835189	0	0	0	0.326640887	0.261820829	0	0	1.537356706	0.407548542	0	0	0.267835392	0	0.367240211	0.818623179	0.304576458	0.407774756	0.192859483	0	0
hsa-mir-1285-1	0	0	0	0	0	0	0	0	0	0	0	0	0	0	0	0	0	0.291490401	0.289331647	0	0	0.152862251	0	0	0	0	0.264526823	0	0	0.152271698	0	0	0	0	0	0	0	0	0	0	0	0	0	0	0	0.407774756	0	0	0
hsa-mir-1285-2	0	0	0	0	0	0	0	0	0	0	0	0	0	0	0	0	0	0	0.289331647	0	0	0	0	0	0	0	0	0	0	0	0	0	0	0	0	0	0	0	0	0	0	0	0	0	0	0	0	0	0
hsa-mir-1286	0	0	0	0	0	0	0	0	0	0	0	0	0	0.444722187	0	0	0	0	0	0.251366441	0	0	0	0	0	0	0	0	0	0	0.173237471	0	0	0.261820829	0	0	0	0	0	0	0.267835392	0	0	0	0	0	0.192859483	0	0
hsa-mir-1287	4.722851184	5.190469003	4.156894743	5.69443807	4.768588699	4.978280807	5.770015094	5.458115871	5.198292704	4.895921161	6.491581219	5.866261686	6.574261001	6.342583047	5.275649038	6.344845288	5.238707693	4.964725397	6.694854486	6.640725798	5.600725044	5.899194704	4.968422488	5.029894594	5.047216852	5.816295393	6.022254613	5.930619741	6.156772532	4.600832304	5.736340501	4.90126974	6.121107183	4.491274363	5.492377469	5.174427233	6.786606293	4.68978624	5.359667801	5.613652314	4.875581138	5.538713834	5.305766319	6.40522392	4.20117636	5.386457091	5.760386048	5.518070941	4.552412363
hsa-mir-1288	0	0.744346265	0.458572041	0.712634516	0.896005182	1.031029535	0.670772368	0.367672993	1.140040435	1.330188931	1.180888755	0.229186742	0.471382061	0.92799579	0.377958854	0.24908485	1.012223959	0.291490401	0.917084932	1.221776259	0	0.640495994	1.873564789	0	0.828434172	1.012517901	1.142381414	0.591679417	1.411720178	0.738039713	0.327885075	0.411529292	1.336022251	0.996354758	0.836736927	0.642380886	0	0.407548542	0	0.263860112	1.014353865	0.80377838	1.292436639	1.602453079	0.304576458	0	0.652702166	0.629145825	0.236694658
hsa-mir-1289-1	0	0	0	0	0	0	0	0	0	0	0.190040828	0	0	0	0	0	0	0	0	0	0	0	0	0	0	0	0	0	0	0	0	0	0.59280958	0.261820829	0	0	0	0	0.427977257	0	0	0	0.367240211	0	0	0.407774756	0	0	0
hsa-mir-1289-2	0	0	0	0	0	0	0	0	0	0	0	0	0	0	0	0	0	0	0	0	0	0	0	0	0	0	0	0	0	0	0	0	0	0	0	0	0	0	0	0	0	0	0	0	0	0	0	0	0
hsa-mir-129-1	3.682593297	1.834232665	2.520957738	2.068316542	1.554362423	0.334420681	0.670772368	0.367672993	2.489245683	3.387462357	1.267811427	1.76995492	3.539407864	2.41484642	0.535309472	3.482391142	1.601238204	0.741327187	0	0.964708395	1.214251036	2.81470176	0	1.354757368	1.942774589	4.093845019	0.487984312	0.745022149	0.380637477	0.415708918	1.186411179	4.001742714	0.59280958	0.675339018	0.258822808	0.153391596	2.937189379	1.483037705	1.251800881	0.486841005	4.21287831	1.694657366	0.659709964	0.327197569	0.956223966	2.199442123	0.362952343	0.629145825	0.439975192
hsa-mir-129-2	3.682593297	1.989482742	2.612071954	1.763614685	1.196203511	0	0.916772414	0	2.489245683	3.582445207	1.877792535	1.140919974	4.106879097	2.365160596	0.201321453	3.727859479	1.206389417	1.695567175	0.289331647	0.651684099	1.864099357	2.719982234	0	1.354757368	1.490621471	4.443311054	0	0.883620816	0.538910584	0.638388994	1.339725178	4.320519626	0.326640887	0.996354758	0.478198365	0	3.6340973	0.724965404	1.911795491	0.850196141	4.097271403	1.694657366	1.292436639	0.327197569	1.403482611	2.782299939	0.652702166	0.629145825	1.168662572
hsa-mir-1290	0	0	0	0	0	0	0	0	0	0	0	0	0	0	0	0	0	0	0	0	0	0	0	0	0	0	0	0	0	0	0	0	0	0	0	0	0	0	0	0	0	0	0	0	0	0	0	0	0
hsa-mir-1291	0.318079627	0.744346265	0.699227345	2.122231727	0.718683833	0.334420681	0	1.293575308	0.263809646	0	0.357937047	0.600765476	1.110570378	0.624407888	0.535309472	0.461430071	0.787801032	0.291490401	1.221842444	0.251366441	1.864099357	1.590680098	0.414726565	0.176061021	1.024562945	0.492592593	0.487984312	0.591679417	0.380637477	1.223926633	0.594877179	0.411529292	0.59280958	2.578881487	0.836736927	1.230305708	1.537356706	0.218117778	1.251800881	0.850196141	0.267835392	0.80377838	0.659709964	1.013137773	0.769914732	0.985437766	0.5150887	0.241493651	0.77666074
hsa-mir-1292	1.310352919	0.959993403	1.168174111	0.564715693	0	1.743228426	0.916772414	0.367672993	0.679816511	0	0.644487606	0.895976497	0.659609505	0.92799579	0.377958854	0.810494106	0.36801622	1.083738261	1.958642632	0.651684099	1.039953935	0.640495994	0	0.176061021	0.3318038	0.859129122	0.487984312	0.420078116	0.538910584	0.831249776	1.186411179	0.411529292	0.326640887	0.261820829	0.668577555	1.006926317	1.537356706	0.724965404	0.757614716	0.486841005	0.493646309	1.31691787	1.110718027	0.593734296	0.956223966	0.407774756	0.362952343	1.065778396	1.049450942
hsa-mir-1293	0.318079627	0	0	0	0.281225829	0.833992723	0	0	0.263809646	0	0	0.229186742	0.254857646	0	0.201321453	0.24908485	0	0	0	0	0	0.152862251	0	0.721569526	0	0	0	0	0	0.152271698	0	0.731349229	0	0	0	0.153391596	0	0	1.44717291	0	0	0	0.367240211	0	0	0	0.192859483	0	0.236694658
hsa-mir-1294	0	0.490702585	0	1.187506797	0.896005182	0.605722833	0.374023416	0.367672993	0.486756585	0.463192409	0.357937047	0.600765476	0.659609505	1.178671941	0	0.646493563	0.904372339	0.533870293	0	0.251366441	0	0.291068341	0	0.474446427	0.3318038	0	0	0.883620816	0.380637477	0.289994952	0.327885075	0.220389395	0.326640887	0.261820829	0	0.418505174	1.537356706	0.574969529	0.757614716	0	0.267835392	0	0.659709964	0.327197569	0	0.72532759	0.192859483	0.448301553	0.439975192
hsa-mir-1295a	0	1.66023863	0	0.213750402	0	0	0.374023416	0	0	1.094754266	0.190040828	0.229186742	0	0	0	0	0.36801622	0	0	0	0.611721019	0.640495994	0.414726565	0.932489077	0	0.267219359	0.487984312	0.420078116	0.380637477	0.415708918	0	0.220389395	0.326640887	0.844756825	0	0	1.946331491	0.724965404	0.427977257	0.263860112	0	0	0	0	0.304576458	0.407774756	0	0	0
hsa-mir-1295b	0	0	0	0	0	0	0.374023416	0	0	0	0	0	0	0	0.201321453	0	0.195710431	0.291490401	0	0	0	0.152862251	0	0	0.175419848	0.267219359	0	0.22527493	0	0	0.173237471	0	0	0	0	0	0	0.218117778	0	0	0	0.80377838	0	0.327197569	0.304576458	0	0	0	0
hsa-mir-1296	2.738426088	1.887860561	2.389765306	3.548411963	2.347468371	3.05387194	2.27724447	3.480191822	3.039705707	2.655408161	2.423490504	3.100245185	3.093478034	3.670636083	2.051291698	2.995078879	2.460463694	3.379063349	3.096010979	2.901368947	3.356344139	3.538342977	2.414027259	2.689610928	2.713606303	2.605765258	3.14542166	2.95605721	3.308381555	3.041885848	1.928612884	2.894693613	2.82744733	3.426336686	2.610946159	2.126119472	5.017621805	2.711344462	4.804105872	2.589083918	2.789935783	3.692724567	2.338669146	3.805630283	2.922497776	2.093012132	3.302713855	2.84706687	2.350688462
hsa-mir-1297	0	0.182746954	0	0	0	0	0	0	0	0	0	0	0	0	0	0	0	0	0.289331647	0	0	0	0	0	0	0	0	0	0	0	0	0	0	0	0	0	0	0	0	0	0	0	0	0	0	0	0	0	0
hsa-mir-1298	0.990360965	0	0.169574865	0	0	1.626189126	1.310230751	0	0	0.463192409	0	0.229186742	0.254857646	0	0	0.24908485	0	0	0	0	0	0	0	0	2.655582412	0	0	0	0	0.152271698	0	0.220389395	0	0	0	0	0	0	0.427977257	0	0.267835392	0	0.367240211	0	0	0	0.192859483	0	0
hsa-mir-1299	0	0	0	0	0	0	0	0	0	0	0	0	0	0	0	0	0	0	0	0	0	0	0	0	0	0	0	0	0	0	0	0	0	0	0	0	0	0	0	0	0	0	0	0	0	0	0	0	0
hsa-mir-1301	2.937363226	4.127240777	3.26396134	2.975820185	3.60783687	4.534435305	4.251999955	4.247677754	3.463657504	2.894529292	3.914525777	4.088494424	3.781612347	4.030752669	3.362407747	3.66494709	3.607294209	3.249196679	5.55364628	3.041363027	3.356344139	3.936113527	4.296500284	3.475605949	2.900073264	3.910781966	4.225682134	3.31571171	3.623150017	3.275424743	3.27438736	3.130476415	4.750457994	2.530014042	3.14731712	4.235475255	5.17785821	2.78151667	5.684273501	3.074745866	3.874598004	5.171780396	3.654814611	5.080659582	3.533255964	3.295609015	4.281738155	3.781900282	3.08545712
hsa-mir-1302-1	0	0	0	0	0	0	0	0	0	0	0	0	0	0	0	0	0	0	0	0	0	0	0	0	0	0	0	0	0	0	0	0	0	0	0	0	0	0	0	0	0	0	0	0	0	0	0	0	0
hsa-mir-1302-10	0	0	0	0	0	0	0	0	0	0	0	0	0	0	0	0	0	0	0	0	0	0	0	0	0	0	0	0	0	0	0	0	0	0	0	0	0	0	0	0	0	0	0	0	0	0	0	0	0
hsa-mir-1302-11	0	0	0	0	0	0	0	0	0	0	0	0	0	0	0	0	0	0	0	0	0	0	0	0	0	0	0	0	0	0	0	0	0	0	0	0	0	0	0	0	0	0	0	0	0	0	0	0	0
hsa-mir-1302-2	0	0	0	0	0	0	0	0	0	0	0	0	0	0	0	0	0	0	0	0	0	0	0	0	0	0	0	0	0	0	0	0	0	0	0	0	0	0	0	0	0	0	0	0	0	0	0	0	0
hsa-mir-1302-3	0	0	0	0	0	0	0	0	0	0	0	0	0	0	0	0	0	0	0	0	0	0	0	0	0	0	0	0	0	0	0	0	0	0	0	0	0	0	0	0	0	0	0	0	0	0	0	0	0
hsa-mir-1302-4	0	0	0	0	0	0	0	0	0	0	0	0	0	0	0	0	0	0	0	0	0	0	0	0	0	0	0	0	0	0	0	0	0	0	0	0	0	0	0	0	0	0	0	0	0	0	0	0	0
hsa-mir-1302-5	0	0	0	0	0	0	0	0	0	0	0	0	0	0	0	0	0	0	0	0	0	0	0	0	0	0	0	0	0	0	0	0	0	0	0	0	0	0	0	0	0	0	0	0	0	0	0	0	0
hsa-mir-1302-6	0	0	0	0	0	0	0	0	0	0	0	0	0	0	0	0	0	0	0	0	0	0	0	0	0	0	0	0	0	0	0	0	0	0	0	0	0	0	0	0	0	0	0	0	0	0	0	0	0
hsa-mir-1302-7	0	0	0	0	0	0	0	0	0	0	0	0	0	0	0	0	0	0	0	0	0	0	0	0	0	0	0	0	0	0	0	0	0	0	0	0	0	0	0	0	0	0	0	0	0	0	0	0	0
hsa-mir-1302-8	0	0	0	0	0	0	0	0	0	0	0	0	0	0	0	0	0	0	0	0	0	0	0	0	0	0	0	0	0	0	0	0	0	0	0	0	0	0	0	0	0	0	0	0	0	0	0	0	0
hsa-mir-1302-9	0	0	0	0	0	0	0	0	0	0	0	0	0	0	0	0	0	0	0	0	0	0	0	0	0	0	0	0	0	0	0	0	0	0	0	0	0	0	0	0	0	0	0	0	0	0	0	0	0
hsa-mir-1303	0	0	0	0.213750402	0	0	0.374023416	0	0	0	0	0	0	0	0	0	0	0	0	0	0	0.152862251	0	0	0	0.267219359	0	0	0	0	0	0	0	0	0.258822808	0	0	0	0	0	0.688850849	0	0	0	0	0	0	0	0
hsa-mir-1304	0	0.856195326	0	0.213750402	0.281225829	0	0.374023416	0	0.263809646	1.094754266	0.644487606	0.600765476	0.254857646	0.444722187	0	1.528335768	0.36801622	1.792000307	0	0	0	0	0	0.176061021	0.472881794	1.012517901	0	0.591679417	0.202835189	0.531341033	0.173237471	0.992975758	0	0.261820829	0.258822808	0.153391596	1.537356706	0.574969529	0	0.486841005	0.267835392	0	1.292436639	0.327197569	0.769914732	0.985437766	0	1.400509513	0
hsa-mir-1305	0	0	0.699227345	0.213750402	0.516472096	0	0	0	0.263809646	0.813260342	0.357937047	0	0.254857646	0	0.677173548	1.091339665	0	0.533870293	1.958642632	0	0	0.291068341	0.736468067	0.332954209	0	0.492592593	0.264526823	0	0.380637477	0.738039713	0.173237471	0	0	0	0	0	0	0.218117778	0	0.263860112	0.493646309	0	0.367240211	0	0	0.407774756	0	0	0
hsa-mir-1306	3.710045868	3.186275515	1.951857436	3.425138208	2.939607045	3.610869642	3.388299492	4.179980885	4.206029417	3.488245314	3.993164483	4.21425873	4.331175787	4.167474668	2.805300092	4.181835324	3.258821452	2.721942625	4.50863433	4.310561743	4.414888353	3.987848363	3.501366531	3.44154005	3.453590008	4.110935881	3.815648996	3.791189567	3.910648822	3.613898998	3.17598967	2.926361376	3.776580315	2.257258089	2.743847975	2.841959436	6.939788428	2.674935596	6.272798411	3.94948208	4.147955603	5.201320002	3.093720899	5.069765356	3.442593757	2.782299939	3.403654662	2.473893909	2.85602138
hsa-mir-1307	10.79665083	9.00190893	9.374604371	9.41454479	9.020926479	12.55086755	11.34158047	11.00284629	11.19681528	9.415401113	9.834146407	10.29003559	9.911153372	11.08541244	9.362506749	10.12641026	8.479015987	9.739731294	11.16093902	9.321387666	10.498736	10.60371608	10.40318937	10.6166341	9.366052071	10.62519619	9.814341661	9.141124319	9.353247846	10.23376925	9.98570631	9.378255802	10.05647084	9.074862255	9.296058411	10.34211007	11.31979698	8.765918147	11.72628489	10.50538437	10.3183325	10.71573247	9.634790653	11.09961708	9.986308094	10.2983023	10.37582532	10.08904891	9.482984189
hsa-mir-130a	6.219319056	6.664937721	7.663973903	8.237793146	7.166868061	6.002942957	7.827281165	8.03475811	6.601534962	6.602314343	7.802038145	7.56628444	7.943651985	7.396846449	7.694929113	7.757567969	7.211177701	6.700383549	10.10857828	6.127237949	7.598049939	8.048063643	7.812543174	6.969745572	7.686910026	6.576180017	8.069592754	7.941817116	7.351206221	7.247426223	5.820175847	6.535532223	8.761452069	8.426514932	7.895892928	6.533742942	9.117939884	6.729424904	7.396544546	6.914196233	6.346529069	7.913515557	7.154441096	9.0547041	7.533595553	7.218848701	7.560676839	7.500084	8.114635787
hsa-mir-130b	2.507601084	4.88894363	3.472863993	4.863291223	3.198275533	3.579731193	5.823773329	5.662094074	3.636541681	3.670869561	3.402466381	7.446082294	4.738661657	3.750209977	3.275834571	3.748235043	4.785955893	3.029441577	6.463933877	6.535133853	3.906328123	5.389184509	5.881420593	5.01259616	4.654078317	3.701067376	3.876216737	4.885623804	3.47433337	4.08998874	3.134671424	3.925439411	6.526983997	3.426336686	3.741963188	3.366110673	5.736661749	3.941382238	5.049509144	4.057758188	2.91226452	5.110822365	6.12313237	5.9564693	3.503663829	4.971650505	4.852515677	2.473893909	3.503455089
hsa-mir-132	6.860405023	7.435001579	6.068356122	6.34000951	7.931954819	5.930743014	5.868309327	4.836712138	7.033623324	6.203378996	6.7680585	6.767561409	6.796162108	6.63235841	6.205137352	7.196470428	6.946411633	7.801630812	5.546808945	7.106955635	7.86801868	6.427257541	7.335642585	6.74029063	5.373949733	6.1414351	7.015607767	6.661308479	7.529167409	6.584274727	6.583818862	6.848159689	5.5147511	7.327241824	7.59964937	5.990881431	7.176402107	7.161489143	8.430305912	7.23757215	6.005397607	7.544353798	6.292757551	6.155069632	6.686702658	6.468240522	6.4681399	8.736318943	8.001755345
hsa-mir-1321	0	0	0	0	0	0	0	0	0	0	0	0	0	0	0	0	0	0	0	0	0	0	0	0	0	0	0	0	0	0	0	0	0	0	0	0	0	0	0	0	0	0	0	0	0	0	0	0	0
hsa-mir-1322	0	0	0	0	0	0	0	0	0.263809646	0	0	0.426906645	0	0.239429816	0	0	0	0	0	0	0.338043259	0	0.414726565	0	0	0.267219359	0	0	0.538910584	0	0	0.220389395	0	0	0	0	0	0	0	0	0.267835392	0	0	0	0	0	0	0	0
hsa-mir-1323	0	0	0.321297788	0.213750402	0	0	0	0.367672993	0	0	0	0	0	0	0	0	0	0	0	0	0	0	0	0	0	0	0	0.22527493	0	0.415708918	0	0	0	0	0	0	0	0	0.427977257	0	0	0	0	0	0	0	0	0	0
hsa-mir-1324	0	0	0	0	0	0	0	0	0	0	0	0	0	0	0	0	0	0	0	0	0	0	0	0	0	0	0	0	0	0	0	0	0	0	0	0	0	0	0	0	0	0	0	0	0	0	0	0	0
hsa-mir-133a-1	2.44362442	2.411799346	3.751968169	5.314940784	1.196203511	2.134654012	2.661595473	2.420628726	2.003487104	1.532538895	4.93391014	2.03531704	3.801740895	4.382520071	5.57205709	4.454062355	3.481580271	3.06847133	4.160082621	2.825924396	1.755471301	4.566200508	2.320933447	3.424200695	1.734339809	3.482110746	4.387013682	5.071119722	5.721884239	2.189722104	3.641861931	2.048203397	3.108142029	3.163437706	2.412249052	1.159620145	4.737978515	2.848433256	4.296362032	2.382506237	2.508933634	6.749940713	1.96304014	4.024535996	3.009291449	3.342819395	4.866730127	1.969183283	3.05483129
hsa-mir-133a-2	2.232677946	2.738077339	3.640955536	5.129933485	1.325723733	1.626189126	3.12019001	2.340212733	1.588062885	1.094754266	4.64011835	2.35956896	3.935285765	4.167474668	5.599051251	4.226090381	2.857462527	2.672131568	3.968724753	1.715456763	1.214251036	4.423204743	1.414260579	3.664660094	1.422667359	3.428586497	4.454777987	5.121016064	5.610398731	2.080051126	3.612064875	1.406252021	2.878188178	2.993614226	2.563778039	1.362064727	4.974618836	2.39055626	4.296362032	2.074157736	2.224038421	6.089794515	1.851576757	3.955193566	2.922497776	3.388533841	4.525205942	1.496802339	2.891117784
hsa-mir-133b	0.318079627	1.056822108	1.521506094	3.587268728	0.516472096	0.605722833	0.374023416	0.367672993	0.486756585	0.813260342	3.802526911	1.24937859	2.223777156	3.217882264	3.033518855	2.309615974	2.570414598	1.083738261	1.873768716	1.715456763	0.338043259	1.2272944	1.736095242	0.932489077	0	2.65320405	3.007816947	2.824564823	4.507033584	0.289994952	1.014845869	1.107911453	1.600614208	2.257258089	1.123672817	0.418505174	4.019788634	1.303890024	1.619214847	1.488607038	1.014353865	5.44304279	1.292436639	2.722603293	0.555927052	1.396811624	1.894340892	0.629145825	1.049450942
hsa-mir-134	4.151662884	6.184038853	4.3457299	7.316697212	5.280951564	4.92971427	3.215204712	2.067970788	4.423969783	5.476956188	4.830620922	5.104408331	6.876647581	5.295412084	5.544548228	3.901640802	7.343543264	6.412578213	2.806529464	5.001100221	5.477894331	5.586656792	3.806200201	8.615931863	4.593558268	3.745520034	6.198632759	6.498267497	7.536224327	7.051906933	3.993452824	7.731937621	5.862212253	6.875404783	6.252856783	4.785906055	7.037048319	7.624597328	7.746644457	8.078531928	3.227122777	4.719876852	4.082664188	7.144911533	5.667663245	6.605230338	3.975614138	1.969183283	6.51963229
hsa-mir-1343	1.687075474	0.182746954	0	0.39987873	0.516472096	0	0.670772368	1.73211982	1.588062885	0.463192409	0.768908402	1.533020554	1.453630831	0.784172272	0.924864558	0.810494106	0.521920113	0.291490401	1.221842444	1.098960501	1.510093003	1.156721494	2.114520615	0.830880789	0.929828863	0	0.681426776	0.420078116	0.538910584	0.289994952	0.467548689	0.580283475	0.326640887	0.675339018	0.258822808	0.642380886	4.019788634	0.724965404	3.103937179	0.850196141	1.153155491	0	0.659709964	1.337679127	1.269235469	0.407774756	1.586108507	1.065778396	0.618117408
hsa-mir-135a-1	7.660231491	7.174083392	8.989791363	8.882981123	7.943353112	6.660699257	9.243752878	11.03453543	7.252544752	7.234028424	7.490336323	9.043518206	7.865723412	8.606787296	8.251221443	9.744024053	7.649409566	8.123423908	10.63213367	7.365250025	7.858202021	9.029994021	4.680628956	6.517227954	7.892427081	5.945765513	7.947885326	8.358361767	7.145088622	8.63446026	7.811587468	7.983152188	9.559630138	9.420232708	8.824470944	8.846679687	5.421481917	6.72497986	5.12283582	7.020599873	7.313787622	5.110822365	7.518348094	8.640800675	9.021727461	8.737875447	9.143457847	8.89548611	9.155077634
hsa-mir-135a-2	7.813631823	7.466186447	9.200200189	8.991071896	8.473616961	6.906373513	9.433544542	11.12262706	7.809403389	7.522451869	7.969422326	9.411329157	8.194524739	9.160791969	8.400621542	10.08395544	7.783883919	8.186875881	10.75048856	7.78682871	8.167338241	9.154343324	8.110765975	6.657385839	8.111256142	6.487354017	8.259673067	8.85026566	7.604957572	8.761270847	8.083356966	8.212376762	9.812106276	9.646270459	8.972335353	8.89167115	8.031545181	7.136603803	6.670176451	7.422767864	7.556672241	6.667679068	8.558336074	9.214083104	9.164485098	9.252317874	9.512056623	9.097588776	9.361160974
hsa-mir-135b	8.044124283	6.973205834	7.638914324	8.106858358	8.161839328	7.179914821	7.250173445	8.843404738	7.804232355	8.320899438	7.72923955	7.20476547	7.349702839	8.571623258	7.865817925	8.205426795	7.586459564	7.880511936	8.514301351	7.537716481	8.172628722	8.012911022	5.02854188	6.608329393	7.490345727	7.579384876	7.821388787	7.415117062	7.544414002	8.677850063	8.521312987	8.132323799	7.809578616	8.186496447	8.552792253	6.960127273	5.573321109	6.668229547	5.857536751	7.461065136	7.763143554	6.07391284	6.36557082	7.356912828	8.456288208	7.04419521	7.478599843	8.694416963	8.051079389
hsa-mir-136	2.232677946	3.228459472	2.951450344	4.910019292	2.856302513	2.217909709	2.362743112	0.660416634	2.489245683	0.463192409	2.789401661	1.695218379	4.317260214	3.299505357	4.641554584	3.093917932	4.375679081	5.093299366	1.221842444	2.97306348	3.06921013	3.744892486	0.736468067	5.718592987	2.036689351	1.695255802	4.061505084	4.292046155	5.017892341	5.344445195	1.478300375	4.308552806	2.188168897	4.271061669	4.208567435	1.927712171	3.6340973	5.000490884	3.854844054	5.613652314	1.697772041	1.694657366	0.659709964	2.665859798	4.21949552	5.363748005	2.281473039	0.629145825	4.66821939
hsa-mir-137	1.159210653	0	0.458572041	0.712634516	0.718683833	0	0.374023416	0	0.850064089	0	0.357937047	0.600765476	0.471382061	0.239429816	0.535309472	0	0.521920113	0	0	0.251366441	0.338043259	0	0	2.21233961	0	0.267219359	0.487984312	0.22527493	0	0.289994952	0.594877179	0.992975758	0	0.483344753	0.668577555	1.362064727	0	0.218117778	0	0.486841005	0	0	0	0	0.304576458	0.72532759	0	0	0.77666074
hsa-mir-138-1	4.210513318	5.247995129	5.707713536	6.470447141	2.407225201	4.227987536	4.849021958	6.981811974	3.872226346	4.172847824	6.346859194	4.173543388	6.383777151	2.640449025	6.070172693	6.642958338	5.984786648	4.30800811	8.547219207	4.528491493	4.322715952	6.574954548	7.642618866	4.005061283	4.472749577	5.161728735	5.846717751	6.711027442	5.489571129	3.600721596	5.650999093	3.909682201	6.997644084	5.138583911	3.921066374	2.513890905	8.036780857	3.654009269	4.44100394	3.174320762	3.227122777	6.523112141	4.525510536	7.165524459	4.979902693	4.846203544	6.107228125	1.900430964	5.244357593
hsa-mir-138-2	3.682593297	4.669184523	5.12105864	5.826161564	2.519789461	3.302991762	4.251999955	6.588091032	3.039705707	3.794106499	6.01435016	3.480039134	5.548212774	2.509361159	5.567508546	6.097318921	5.454835025	4.00014282	7.818510683	3.761501449	3.626876785	5.852514503	2.661917844	3.55740911	3.717378011	4.810628133	5.401035615	6.131775324	5.230046152	3.117851437	4.988603303	2.862314902	6.380682944	4.870692877	2.903916157	2.126119472	7.195254828	3.220945291	3.318895828	2.682244721	2.401628555	5.868299695	4.082664188	6.614602256	4.682624476	4.14229359	5.578032035	1.496802339	4.96028261
hsa-mir-139	6.816877199	7.149593566	8.090936072	7.781009909	6.955470729	8.462107879	8.785917087	2.940392113	6.066354493	4.544531753	6.351841721	8.06816479	8.281305925	6.945047846	6.48868049	5.021108257	7.046526977	7.089987056	7.715575193	8.260572003	6.785456627	8.406573497	9.196794278	6.769762564	7.653948075	5.042086455	7.218323377	8.150986756	6.451196784	6.394969165	7.293793517	6.864599452	8.434856981	4.860846772	7.335763799	8.153890755	9.383421296	6.95114291	9.02730406	6.400633918	5.618941005	7.633733712	8.109040274	8.084051409	6.741607056	7.157456616	7.421969646	6.572979334	7.493308866
hsa-mir-140	9.953296646	11.33522134	10.99966339	10.63118411	9.81136618	10.97314158	10.87929005	9.619779084	9.560381077	9.805499759	9.914640263	10.03459196	10.68953573	9.790181325	10.06167375	9.351043275	10.96506567	10.5386742	10.1691019	10.44053238	10.2102989	10.53549584	11.09941936	10.18370409	10.1124019	9.332772341	10.03765654	10.69659096	10.15460263	9.673729942	11.15000888	9.826186162	10.32289001	9.683405011	10.08491712	10.16552903	11.57951207	10.85386934	11.91782859	9.827668909	9.016627616	11.18686202	9.590995619	10.18884036	10.24821347	9.712789853	10.97100152	9.104768788	11.0439992
hsa-mir-141	11.39508452	9.75859046	10.69663805	11.04693827	10.3718569	10.15443866	11.60315036	12.62945286	11.49328969	10.90836294	11.02070184	11.72019463	10.72850207	10.84408917	10.88801999	11.10665807	10.44263165	11.05746716	12.33191284	11.41116385	11.11239029	11.09300314	10.02112546	10.0315347	10.86916621	11.2179494	10.5635131	10.68981699	10.6474824	10.854171	10.93782469	10.51340392	11.45907608	10.22008109	10.15123511	10.57806611	9.231886472	9.537806176	8.914124287	10.45285043	11.11442448	9.958514325	11.48492395	11.47684347	10.98960506	10.1030385	11.42895604	11.09669309	10.74810604
hsa-mir-142	8.911433644	13.63950834	9.734309147	11.22458319	10.92118269	8.887822379	9.321222284	8.310130064	10.23370302	11.71888408	10.43906467	7.752886901	11.23784901	10.97005047	9.064234316	9.260410444	12.39565024	9.478695398	6.767230083	7.116881282	10.62712088	8.737979543	10.41238529	13.26183117	8.128022226	11.88980342	12.55133184	8.944334993	10.55554584	13.55143847	8.308477113	9.961779342	8.164161685	7.643787812	11.22792639	8.623989255	7.64258598	11.83600228	10.18289049	12.48623825	10.13418771	7.763167887	7.299543848	7.698455231	10.5207774	10.68727791	8.144913552	7.630509041	9.899673422
hsa-mir-143	15.03742168	16.94766963	15.71357594	16.70878952	17.3584469	16.19117146	15.57692428	12.69419958	14.69703424	16.28990694	16.59487801	16.57208862	16.28676687	16.15311961	14.60834192	15.34557972	16.75942841	16.81582334	14.57881774	17.54024733	16.03361762	15.17476548	17.81781079	15.51810621	15.22400451	16.16880855	16.19480433	17.03152023	16.77130259	14.07842262	16.21851584	16.42011674	15.54727426	16.73496184	15.77396989	16.45151577	16.27008182	17.54210567	13.93791465	16.09123796	14.74479569	16.30289178	17.67161826	14.91307914	15.60153498	16.55075482	16.09025549	16.19313758	15.93595589
hsa-mir-144	5.857504777	7.280670446	8.397201972	10.27065721	6.517439105	9.7815793	7.012923281	7.043427157	6.344440472	6.641137367	7.184445395	7.192930448	9.618115232	5.366578274	6.495879836	6.31100198	8.70878437	8.818567262	5.831943828	6.739113664	6.577829751	9.394417381	7.753649713	7.294746561	6.130156387	6.79288507	7.170755674	9.16085281	8.726328546	6.8114452	10.43705292	6.101598625	9.333422291	4.329345367	8.635670013	8.405619146	7.62183252	7.847479403	5.509368855	8.01167185	8.325851682	6.883494355	8.375239578	7.426883002	7.128440557	7.46274402	6.735444205	7.59151447	7.768047064
hsa-mir-145	10.03426127	10.23017311	11.26304903	11.19343963	9.595562032	9.795198431	11.7316248	8.064784226	8.218951257	8.719773328	10.44490549	10.84169568	11.40084257	10.32053408	10.65920389	9.371710797	10.18076801	11.24416105	11.78816324	11.52063891	10.37080461	12.24925795	12.32321855	11.5348899	9.555452131	9.297284029	10.67710056	11.28008763	10.77662237	9.860316255	10.46987019	10.28246246	10.20174778	10.6369211	10.51681636	10.35613088	12.0184491	10.8906747	12.98470103	9.906711032	7.956820935	10.32256343	10.45118431	8.846278569	10.59960269	9.915224711	11.09201936	9.86297064	10.92614051
hsa-mir-1468	4.473374756	3.88502627	3.640955536	4.485401129	3.820568974	5.219595069	3.12019001	5.504977463	4.354917562	3.713129072	3.343654694	4.547362774	4.584540391	4.305584997	2.199757766	3.530241078	3.554752266	4.912053456	3.429114181	4.149696401	5.120899317	4.423204743	2.320933447	3.092226893	5.202187428	3.192103876	3.441064979	4.316725673	3.043694636	4.316439611	4.796651999	3.82820657	2.974610622	4.241012379	4.238912631	3.854162156	5.355969803	3.195467293	4.27077971	4.174594973	4.13125791	4.295845252	4.201082003	3.547463155	4.003926267	3.246801164	4.488907892	5.007151403	4.029714632
hsa-mir-1469	0	0	0	0	0	0	0	0	0	0	0	0	0	0.239429816	0	0	0	0	0	0	0	0	0	0	0	0	0	0	0	0	0	0	0	0	0	0	0	0	0	0	0	0	0	0	0	0.407774756	0	0	0
hsa-mir-146a	5.141072358	9.410528422	6.753432345	6.754860852	6.862469109	5.157682067	4.949171085	6.455994389	6.963453131	7.964242415	6.434013358	4.504232274	6.755461033	8.309620684	5.9033303	5.582699844	8.437297453	5.625367406	5.512127595	5.132155406	5.777795451	5.757347123	6.233989419	8.937983622	5.035889728	8.415452748	7.795486209	5.83988468	5.389212668	7.803571541	4.42903569	6.723015578	5.530698319	4.0974618	6.526330903	5.723215239	4.930294528	7.418445062	7.134630778	6.918989378	7.528256336	5.014265791	3.586829942	5.338387652	6.359212295	6.58082376	5.479727405	4.105784164	6.118182452
hsa-mir-146b	14.63374013	11.19641576	15.28735181	8.529135636	16.02002459	8.343143178	11.27059358	11.7754927	14.61403412	14.17417387	13.57522413	12.26837645	8.931042855	15.28044032	14.53452054	14.11348246	12.2642367	14.95811455	8.117404729	7.351864587	15.19259217	8.594342666	7.905652232	12.11617262	8.88426538	13.47634247	13.73423185	7.935855221	13.15540561	16.05416874	8.192459733	14.62071002	8.155188363	14.9314709	15.35044995	12.64789761	7.729219874	14.48380604	14.09646524	13.41056391	16.45661247	14.3007615	11.2083277	7.458548796	15.65056388	14.32926479	9.892632501	16.73219459	15.41900619
hsa-mir-1470	0	0	0	0	0	0	0	0	0	0	0	0	0	0	0	0	0	0	0	0	0	0	0	0	0	0	0	0	0	0	0	0	0	0	0	0	0	0	0	0	0	0	0	0	0	0	0	0	0
hsa-mir-1471	0	0	0	0	0	0	0	0	0	0	0	0	0	0	0	0	0	0	0	0	0	0	0	0	0	0	0	0	0	0	0	0	0	0	0	0	0	0	0	0	0	0	0	0	0	0	0	0	0
hsa-mir-147a	0	0	0	0	0	0	0	0	0	0	0	0	0	0	0	0	0	0	0	0	0	0	0	0	0	0	0	0	0	0	0	0	0	0	0	0	0	0	0	0	0	0	0	0	0	0	0	0	0
hsa-mir-147b	0.578543638	0.744346265	0	0	0.516472096	0	0.374023416	0	2.266715191	1.709967264	0.357937047	0	0	0.444722187	0.201321453	0.24908485	0	0.291490401	0.289331647	0	0.338043259	0.152862251	0	1.681006606	0.175419848	2.282803917	0.264526823	0.22527493	0.202835189	1.153479801	0.173237471	1.313494891	0	0	0.258822808	0	0	0.218117778	0	1.588260576	0.267835392	0	0	0.327197569	0.555927052	0	0	0	0.236694658
hsa-mir-148a	15.38415992	16.08376773	14.49566502	15.96517622	14.56027931	12.59964578	16.5951775	15.87122943	14.30632948	16.11780794	14.7704507	16.27755441	16.18588025	14.99518038	14.19904115	14.13156073	16.62664789	14.78418359	14.34665065	17.08602741	13.97643594	16.29319898	12.34259012	16.30535937	14.84136336	15.38476566	15.75475136	15.34240267	14.06780076	16.06742171	16.7758321	13.96903056	14.78084244	12.8673363	14.38452978	14.56486658	14.65824945	14.29923402	14.02907052	15.08828211	14.04288196	13.32504083	15.26457434	13.77140921	15.61074729	14.86784826	16.09109522	14.17929447	13.82793788
hsa-mir-148b	8.073484874	8.215044119	7.472598	8.941323019	7.538224658	8.677801984	9.043883517	9.27646154	8.199388778	7.666518819	8.513809363	9.250577258	9.077542898	8.643070324	7.824479228	8.990649097	8.659872743	8.005189694	9.014918395	8.497820935	8.353544597	9.007611492	9.672361508	7.335895165	7.614515781	8.14377966	8.431809966	8.855538834	8.146146576	7.389248692	9.319801312	7.448158985	9.135159957	7.381621715	7.802473151	8.486359141	8.535508526	7.311331515	6.679927871	7.604831608	8.224211549	7.258481029	7.893812249	9.290557409	8.077560578	8.526672493	8.983078668	8.328759189	7.965167943
hsa-mir-149	2.790790593	3.47615159	4.372038357	4.917662224	1.841054894	4.840578292	5.785580054	5.231661268	4.967973165	5.513285412	5.903344593	4.944205338	4.513090791	4.994125484	4.21107903	5.793451018	3.607294209	3.979813177	6.249084755	3.314071464	3.27996761	3.838042008	2.661917844	5.886262311	4.133356872	5.050969257	5.104594267	4.950142418	5.988610937	4.224932419	3.550558169	7.692193284	4.829939396	5.516420753	2.977748105	5.347379534	5.17785821	5.113631038	8.453231432	5.444453621	3.347663531	5.230266852	5.02667685	6.521724738	3.916799352	4.653702378	4.064625685	3.68303064	3.173617099
hsa-mir-150	6.204918582	13.14786623	7.620744321	9.603502605	9.483780691	7.978529695	7.668447615	3.928200411	8.081446171	10.51145947	8.577405571	6.140741831	10.23752296	8.585927454	6.290414782	6.553165284	11.34915892	6.55679976	5.402781856	5.757640315	9.333734824	7.81802986	8.868095905	11.37846741	6.583473367	9.496567892	10.83658553	8.002973163	8.549291434	11.18307518	5.591164551	8.7463927	6.466090724	5.5412927	9.489881788	7.514475141	10.13139953	11.68578096	13.52169035	10.49117245	7.515445137	10.16000606	7.325849542	6.580470024	7.401436363	8.152394904	6.432748565	5.963634846	8.35277007
hsa-mir-151a	11.25095961	11.76082578	10.64352001	11.6971125	11.79004765	12.27889707	11.04405816	11.50626796	11.85990434	11.73130708	12.06118658	11.87436202	11.82330485	12.00116316	10.8757696	12.2436253	11.4746638	11.38004787	11.31110088	11.50258177	11.7210852	11.22947986	12.78195952	10.39258504	11.69356981	11.67417597	11.49012103	11.52883665	11.75978766	10.54420875	11.64366646	11.72246434	12.10854932	11.1821568	11.04185295	11.70981723	12.71651376	11.31845756	11.57478651	11.41167888	11.7836965	13.02217887	11.9747236	12.65111961	10.74836206	11.4260644	11.69302547	12.01866625	11.24325914
hsa-mir-151b	2.983088641	3.075081612	2.282896413	3.088452021	2.979522189	1.498809453	2.443457335	3.622990306	2.930036538	2.655408161	3.303071279	3.411660936	3.157359225	3.007288448	2.151946791	3.826976021	3.301965536	2.567032577	3.771696939	2.206750422	2.767420474	3.592818189	1.414260579	1.897510349	2.49941043	3.159619983	3.112231222	2.641315272	3.434600474	2.417218467	2.548008685	1.98945077	3.150040505	2.578881487	3.14731712	2.162725008	4.516024731	2.434777927	3.044791549	2.489489502	2.608807114	3.850199142	2.765036931	3.779123115	2.511246887	2.560609561	2.363954602	2.425780196	2.925380446
hsa-mir-152	8.390104612	9.360724207	6.367572393	9.038724289	7.928135291	9.436898321	8.803225263	8.81393173	8.340023753	8.192359458	8.212037665	9.328369246	9.926130052	7.639508518	7.133585235	7.329196088	9.913714732	8.627604183	9.469132212	10.28877635	9.013103046	8.978816417	10.63538185	8.323261557	9.364355027	7.803549185	8.602858408	9.693343005	8.684064025	7.190292272	10.30141814	8.823576186	10.51224239	8.294676296	7.976893705	9.326176982	9.421946753	8.672633001	7.493733305	8.632100787	7.988455064	7.978937097	9.294658229	10.51221969	7.286670077	8.431607738	9.52639795	8.992609727	7.687985193
hsa-mir-153-1	0.799096427	1.939566239	1.457425666	1.4629339	0.896005182	1.031029535	0.374023416	0	1.681268889	0.813260342	0.989554676	1.841009391	0.826089192	2.509361159	0.201321453	0.646493563	1.668720047	0.922667504	0.530218601	1.715456763	0	1.004289961	0.999378064	0.474446427	0.828434172	0.492592593	1.004471909	0.745022149	1.237946061	1.291093103	0.173237471	1.214361711	1.011754671	0.261820829	1.123672817	0.836137432	0.964443733	0.724965404	0.427977257	1.588260576	0	0	0.659709964	1.718598795	0.304576458	0.407774756	0.362952343	0.629145825	1.049450942
hsa-mir-153-2	2.507601084	5.124981171	3.751968169	4.505827302	3.905902107	1.743228426	3.215204712	0.367672993	4.237061701	3.034425447	3.565754109	4.968209758	4.942778107	5.566669355	2.496278006	2.415330607	5.450048111	3.581508886	3.699550744	5.294881623	2.385334394	4.763138839	4.788878353	3.945537851	3.252980085	2.605765258	4.675336195	4.266937098	4.695332816	4.567354998	2.697372397	3.811344327	2.604500746	3.163437706	3.698951643	3.98256798	2.26460969	3.195467293	2.706097513	3.872502565	1.6040699	1.993734495	2.883116371	6.059184168	4.358232585	3.597613288	3.922170726	1.752240776	4.248482996
hsa-mir-1537	0.578543638	0.490702585	0.321297788	0.39987873	0	0	0.670772368	1.111751144	0.486756585	0.463192409	0.644487606	0.755908782	0	0.624407888	0.377958854	0.461430071	0.521920113	0.741327187	0.289331647	0	0	0.291068341	0	0.474446427	0.3318038	1.012517901	0.264526823	0.22527493	0.380637477	0.289994952	0.173237471	0.731349229	0.59280958	0.261820829	0	0	0	0	0	0.263860112	0.267835392	0	0.367240211	0.327197569	0.304576458	0.407774756	0	0.448301553	0
hsa-mir-1538	0.318079627	0.344926188	0	0	0.281225829	0.605722833	0.374023416	0.367672993	0.263809646	0.463192409	0	0.755908782	0.471382061	0.624407888	0	0	0	0	0.289331647	0.251366441	0	0.533156645	1.414260579	0.332954209	0.175419848	0.687470141	0.264526823	0	0	0.152271698	0.327885075	0	0	0	0.668577555	0.642380886	0.964443733	0.574969529	1.251800881	0.263860112	0	1.993734495	0.367240211	0.818623179	0	0	0.192859483	0	0.439975192
hsa-mir-1539	0	0.182746954	0	0	0	0	0	0	0	0	0	0	0	0	0.201321453	0	0	0	0	0.251366441	0.338043259	0.152862251	0.414726565	0	0	0	0	0	0	0	0	0	0	0	0	0	0.964443733	0	0	0	0	0	0	0	0	0	0	0	0
hsa-mir-154	0.318079627	1.887860561	0.458572041	2.272848545	1.053898868	0.605722833	0.374023416	0	0.679816511	0.463192409	0.644487606	0.600765476	2.099197899	1.289367653	1.320489877	0.646493563	2.828247096	2.3934659	1.077495961	0.651684099	0.611721019	1.880705114	0	3.114018804	0.719370968	0.267219359	2.144408956	2.560959947	1.491340047	1.876421468	0.327885075	2.403605857	0.59280958	1.994528315	1.747610393	0.418505174	0.964443733	3.220945291	2.262676693	3.074745866	0	0	0	1.337679127	1.403482611	2.298557147	0.652702166	0	2.246133204
hsa-mir-155	6.768735184	11.54255766	7.795332811	7.818235825	8.477106693	6.396051982	6.615823587	5.495726114	7.026979876	9.559894517	7.901385554	5.605616736	8.067277955	7.482349899	6.932492337	5.783613514	10.2766526	7.702763685	6.954533152	6.311385659	7.386686748	5.632885446	7.427821639	9.772563193	6.215466078	9.147969915	9.298012635	5.86937859	6.800919412	9.62432517	5.636271487	8.301111317	7.654474101	5.595734702	7.325195703	7.184762154	4.88456515	8.850478536	8.337860308	8.109262933	7.063975031	6.971846028	6.420309803	6.014433385	8.612605022	7.157456616	5.809042892	6.182117687	7.380518746
hsa-mir-1587	0	0	0	0	0	0	0	0	0	0	0	0	0	0	0	0	0	0	0	0	0	0	0	0	0	0	0	0	0	0	0	0	0	0	0	0	0	0	0	0	0	0	0	0	0	0	0	0	0
hsa-mir-15a	7.852644771	7.329938982	8.218444527	7.291917088	7.129657543	7.294626483	8.497781057	9.906093855	7.617861015	7.255634601	7.670629123	7.550471154	7.13446347	8.599419892	8.059657547	7.725811824	6.878559412	8.339270649	8.66319025	6.710557566	7.674625054	7.032102453	7.230785848	7.876643026	7.312845554	7.461079907	8.16776112	7.490265932	7.227326432	7.791299251	6.955596674	7.460378855	7.786519658	7.740926603	7.466536867	7.982111716	5.995179734	7.353696868	6.845041943	7.182827911	8.352208786	6.789376932	7.127775861	7.511841648	7.615421638	7.861622174	7.860580335	7.849203388	8.475635884
hsa-mir-15b	7.797726384	8.687693986	7.575236041	8.412268113	8.131157596	8.178832956	7.777553122	9.609094167	7.440916089	8.240108335	7.588583423	7.788151021	8.367388527	8.303038807	7.107189315	7.296709527	8.236499277	7.794373534	7.757634742	7.49877312	7.942688668	7.822310973	7.74247468	7.478163589	7.328016792	8.19075337	8.270055817	7.628519118	7.78162565	7.500742367	8.595993771	8.023060518	8.554732891	7.307442205	7.57607273	8.483196736	8.0419976	7.29192866	8.266846866	7.548722939	9.207431716	9.149001666	8.191464593	8.351381595	7.825843492	6.231639862	7.879981274	8.578172127	7.838289794
hsa-mir-16-1	7.972254765	9.021160724	8.232273239	8.972845806	7.954662057	7.842492739	8.38990047	10.28472851	8.166519245	8.646702555	8.525983599	8.315876778	8.403235268	8.978157831	7.921236925	8.21186	8.591965753	9.034766271	9.344566856	7.42399355	8.489057681	8.518539191	7.766946484	8.603950092	7.37034322	8.498157819	8.940831327	8.684160175	8.283886001	8.917893569	7.933300868	8.489119515	8.782416533	8.96540693	8.261873941	8.561106072	7.754862629	8.148994878	7.68986565	8.162779097	8.83907537	8.651656667	8.322653187	8.530904583	8.174645917	8.009758073	7.797054863	8.950721062	8.518351588
hsa-mir-16-2	8.012776526	9.077421087	8.286875762	9.002796561	7.86160658	7.87331611	8.361620973	10.24214237	8.068564727	8.609430148	8.576873722	8.274762743	8.35977166	8.951576011	7.925686459	8.236408494	8.653640526	9.054341258	9.317204606	7.398180149	8.506969286	8.526432504	7.907654577	8.529384657	7.26998068	8.551555318	8.949666094	8.668066595	8.401907481	8.934400623	8.030835196	8.568409885	8.752130307	8.980262387	8.266484405	8.594147166	7.735673418	8.213084574	7.68745067	8.277324759	8.860761791	8.621928328	8.361318114	8.59594435	8.264505514	7.915314741	7.857914424	8.923909263	8.478523283
hsa-mir-17	9.716235268	8.975833604	9.521392832	9.5678214	8.941683033	8.657440721	9.330536985	10.48003813	9.826416618	9.015123314	9.483171347	9.067327845	9.459284481	8.677191279	9.698825124	9.920475935	8.974331146	9.342525361	10.18707705	7.92317267	9.487579391	9.746462287	10.54757919	9.391568407	7.846160761	9.18828248	9.172312734	9.394705583	9.133551425	9.550431503	8.775987357	8.765121686	9.141015495	9.511559515	8.997513047	8.861369377	9.135128149	8.815888874	8.906876607	9.363807634	9.129703045	9.291433752	8.509826165	9.583107502	9.64547214	8.942329107	9.538934744	9.047296646	9.678026211
hsa-mir-181a-1	12.20699739	10.18184735	12.4647713	10.13852003	10.71293594	9.092648015	12.09058049	13.07045245	12.02229023	11.08494639	12.18731504	11.3574943	11.10671633	11.95782399	12.45668862	11.95328131	9.662750494	11.2999327	11.75591779	11.19792211	12.03926708	10.75964187	11.85102619	10.75363116	9.838601556	11.19308741	11.29848446	11.11841037	11.91999697	10.89842582	11.28846321	10.79997351	11.61831442	11.70943562	11.17385627	10.92470522	12.06403515	10.97872015	12.13808749	11.73133123	11.45429688	12.54028277	11.58360871	12.4707143	11.71815681	11.55475922	12.51354159	11.29490194	12.41041038
hsa-mir-181a-2	13.73809991	11.40153874	14.02540063	11.57782112	12.45533888	10.20186333	12.95156651	14.17039843	13.2877646	13.20584048	13.6631567	12.93150931	12.09827459	13.19807118	13.60761238	13.16311924	11.48442647	12.70554938	12.57796007	11.54528789	13.94168193	12.02792475	14.2853624	11.34199872	11.81025197	13.15793847	12.67635085	12.13363323	13.79412375	12.60569132	12.25425272	12.64669538	12.49958673	13.18801117	12.98234238	12.89516569	12.88382969	12.1165444	13.22005825	13.00751253	12.90826109	14.87553649	12.9768288	13.24202845	13.29114198	12.59841718	13.32547697	13.05298963	13.42749324
hsa-mir-181b-1	9.741398797	7.966674597	10.01418028	7.247121429	8.444499962	6.682847667	9.524476464	10.71342787	9.51283232	9.18708295	10.25450912	9.222161494	8.599254749	9.78929859	10.31671189	9.624082846	7.433593795	8.71090703	10.0338368	8.77919007	9.747622554	8.386475573	9.680582007	8.279939552	7.621163131	9.090970568	8.917604479	8.930409817	9.991744783	8.481558096	9.094566013	8.915697893	9.876308672	8.798782288	8.67296032	8.886208866	9.661090982	8.260694173	9.141980761	9.081750667	8.94498484	10.32424261	9.199703017	10.23954316	9.351560359	9.002369494	10.1887157	9.091337063	9.994505039
hsa-mir-181b-2	9.767356483	7.799220732	10.05788339	7.140120102	8.458690699	6.556595058	9.434778998	10.71989799	9.510452933	9.136545271	10.28706324	9.240346229	8.51108085	9.733792389	10.40635851	9.642228874	7.306947328	8.700850488	10.03475338	8.536050106	9.874785129	8.356285911	8.093278605	8.203231883	7.705795688	9.127645631	8.848114515	8.964973935	9.99665618	8.523185916	9.018168242	8.861952704	9.812106276	8.732159931	8.64561434	8.843864611	9.605798691	8.216255113	9.063139988	9.008874083	8.81966577	10.39385892	9.056244867	10.18221731	9.403058707	9.081045943	10.20016223	9.084089723	9.99727601
hsa-mir-181c	8.442191092	7.18483573	8.262472134	8.535979664	8.322743744	6.881053167	8.790745779	9.330147681	9.140092297	8.040904263	8.938249089	9.291980164	8.092007374	7.865155298	8.459497899	9.52164782	7.748257226	7.917056108	9.103783011	6.657143436	9.132613354	7.647564067	8.636591978	6.826959476	5.609942821	8.429144605	8.762460592	8.320729028	8.437521589	7.746383583	5.790553246	7.701374712	8.841944939	9.364705149	8.766413107	7.981471487	9.553791203	7.672706216	8.805849586	9.01504309	8.414775832	8.777111515	8.996088761	10.09625379	8.587259497	7.839161332	8.529191008	8.850065008	9.225947948
hsa-mir-181d	6.06840559	4.472601493	5.939412663	5.447562766	6.011044525	4.853654139	6.128442938	6.775587935	5.986427001	5.671682446	6.09975925	6.450076741	5.606587971	5.636394032	6.698758651	7.122304607	4.874364634	4.985267294	7.500658302	4.195377365	6.170464469	5.109856933	4.057724748	4.897942673	3.964407227	5.409767176	6.397702267	5.317232352	5.967883413	5.233566723	4.093883546	5.445670529	7.47860908	5.979226088	5.881859698	5.898944583	6.286441085	5.079218386	5.634994861	5.991277298	5.606913574	5.849765578	6.573069736	7.655382657	5.889813271	5.141472847	6.171619793	6.539458473	7.060368138
hsa-mir-182	14.00512634	12.59950044	13.65089566	12.65153055	11.28435236	15.50999721	14.54055239	14.5066977	12.48154501	14.04564676	13.32709097	13.50869475	12.46859853	14.91809092	13.91913673	13.58462379	12.74928142	14.32699474	15.17190282	15.07458548	11.05159398	13.13872618	8.422226196	13.67479533	15.51029284	13.43670099	13.75705946	12.21675866	13.93282595	13.24486508	14.95897198	13.9369904	15.18740713	13.16693962	11.87496181	15.21901877	11.16223822	12.51498061	12.15555641	12.26374476	13.59185602	13.77829315	14.19865936	14.14876109	12.32716679	13.10071052	13.29551854	11.29385526	11.73830625
hsa-mir-1825	0	0	0	0	0	0	0.374023416	0	0	0	0	0	0	0	0	0	0	0	0	0	0	0	0	0	0	0.267219359	0	0	0	0	0	0	0	0	0	0	0	0	0	0.263860112	0	0	0	0	0	0	0	0	0
hsa-mir-1827	0	0	0	0	0	0	0	0	0	0	0	0	0	0	0	0	0	0	0	0	0	0	0	0	0	0	0	0	0	0	0	0	0	0	0	0	0	0	0	0	0	0	0	0	0	0	0	0	0
hsa-mir-183	12.27857959	10.80719806	11.90950313	10.92922931	9.503165409	15.0763621	13.46191227	12.92446508	11.21616912	12.1101656	11.65064339	12.0853505	10.85444123	13.285807	11.96441487	12.08995994	10.94861476	12.49667823	13.13857062	13.51870385	9.640495569	11.189233	7.897614939	12.01868031	13.70098162	11.90105411	12.14745599	10.89131125	12.22844537	11.26255658	13.34174761	12.66206022	13.35785984	11.85851225	9.838445169	14.11299333	9.873507617	11.17907306	11.14908745	10.93123767	12.27363818	12.69559893	13.19926976	12.55716844	10.43126824	11.5563248	12.00307616	9.923235796	9.840865101
hsa-mir-184	0.578543638	2.037729762	2.927998064	0.846788544	5.018949062	0.334420681	0.374023416	0.367672993	1.140040435	0.463192409	0	0.229186742	0.254857646	2.260341267	0.377958854	1.619639316	1.112570701	0.291490401	0	0	0.338043259	0.152862251	0	1.494226652	0.929828863	0.687470141	0.681426776	1.515511125	0.202835189	0.738039713	0.173237471	2.403605857	1.182979537	1.480738186	1.469111817	0.924058068	0	1.483037705	1.251800881	1.140202771	1.279767233	1.694657366	0	0	0.555927052	0.72532759	0.362952343	2.810061351	2.666463025
hsa-mir-185	6.838805272	6.463324507	6.289208738	7.15636206	6.258227153	8.238618176	6.445016055	6.787009405	7.121478088	6.371127017	6.354326547	7.101835118	6.864737706	6.197530641	5.931922273	6.709416204	6.345971178	6.662619959	7.297742082	6.862231858	7.225495427	6.510973863	7.373803381	6.301533709	6.616165642	6.808683625	6.226041216	7.436387409	6.002265686	6.203409615	7.27727624	5.797811532	7.220472621	4.947132083	6.553748437	6.856399532	7.088376489	6.218138785	6.087403138	6.344733285	7.515445137	6.919486871	6.27666484	7.507811366	6.633046537	6.774046233	7.377988777	6.478854913	6.574639738
hsa-mir-186	8.019649436	8.89955853	7.820228007	8.441059205	7.265013447	8.23112256	8.407612117	9.167802288	7.785986387	8.259843538	7.847725142	7.994106149	8.386673093	7.931734262	7.777004411	8.584723317	8.53997875	8.286451001	9.9210441	7.469634638	8.022500158	9.128646241	6.637808102	8.623548304	8.12200886	7.909909166	7.988462995	8.77656859	7.728191037	8.823211296	8.926190581	7.892866879	8.841145854	7.320073365	7.574586315	7.931300783	8.600595202	7.654122416	8.181898716	7.613728168	7.494381199	8.12481212	7.174845259	8.901851127	8.261193425	8.325433697	8.403812022	7.947257174	8.11741714
hsa-mir-187	0.318079627	0.623091474	4.823506547	0.564715693	1.053898868	0.334420681	5.456627279	1.73211982	1.140040435	2.819141688	4.420577595	0.755908782	1.110570378	5.213550295	4.407106275	5.57130887	1.206389417	0.741327187	1.873768716	0.964708395	0.841668853	1.156721494	1.221682235	6.255707379	0	4.225217619	3.794881301	1.233888674	2.751981447	1.689907425	2.725475275	3.877641982	0.59280958	1.994528315	2.785560595	3.865310142	3.6340973	2.943325752	6.05029392	1.488607038	0.493646309	4.451452739	0.367240211	1.602453079	2.178186858	3.745478407	1.586108507	0	1.476590623
hsa-mir-188	1.310352919	1.389850918	1.904578894	1.954037326	1.656388822	3.00782448	2.909038419	0.903662274	2.539900507	1.86794508	2.034747822	2.407174341	1.889495348	1.959183315	1.320489877	0.957740054	1.455996015	1.480903076	3.368363975	1.796738944	2.822308799	1.742968549	3.114377187	1.621393625	1.734339809	1.695255802	1.932585074	1.33399669	2.006896524	1.832004485	2.806641436	2.357887515	1.824118138	1.133526044	1.469111817	1.482790987	2.525205692	1.916346318	2.154927608	2.540145835	2.285696351	2.452595171	1.598926832	3.857226816	2.019962323	1.853238383	2.479457711	1.58706778	1.877490627
hsa-mir-18a	1.892730626	2.823124669	2.778665708	3.425138208	2.151737072	2.134654012	2.443457335	3.095419473	2.325647469	2.010318675	2.497297097	1.444528197	2.636193981	1.57811125	2.606805107	3.748235043	2.968744748	2.3934659	4.296766471	1.098960501	2.524247011	2.881871515	3.735815344	3.218298381	0.719370968	2.605765258	2.639761672	3.160759521	2.466953337	2.665225159	2.883483187	2.104656701	3.230354593	2.479432876	2.515015507	1.969636787	3.257282079	2.78151667	3.103937179	3.108706768	2.285696351	2.636837109	2.495214952	3.110567037	2.679490234	2.478436291	2.515991186	1.900430964	3.08545712
hsa-mir-18b	0	0.623091474	0	0.213750402	0.516472096	0.334420681	0.374023416	0	0.263809646	0.813260342	0.768908402	0.600765476	0.659609505	0	0	0.957740054	0.36801622	0	1.077495961	0.465366446	0.841668853	0.640495994	1.414260579	0.603292818	0	0.859129122	0.264526823	0.22527493	0.202835189	0.738039713	0.173237471	0.411529292	0.326640887	0.483344753	0.258822808	0.292028996	2.26460969	0.860824578	1.251800881	0.850196141	0.493646309	0.80377838	0.902766678	0.818623179	0.304576458	0.407774756	0.192859483	0.241493651	0.439975192
hsa-mir-1908	0	0	0	0	0	0	0	0	0	0.463192409	0	0	0	0	0	0	0	0	0	0	0	0	0.999378064	0	0	0	0	0	0	0	0	0	0.326640887	0	0	0	0.964443733	0	0	0.263860112	0	0	0	0	0	0	0	0	0
hsa-mir-1909	0	0	0	0.213750402	0	0	0	0	0	0	0	0	0	0	0	0	0	0	0	0	0	0	0	0	0	0	0	0	0	0.152271698	0	0	0	0.261820829	0	0.418505174	0	0	0	0	0	0	0	0	0.304576458	0	0	0.241493651	0.236694658
hsa-mir-190a	2.841321042	3.249097748	1.904578894	4.138212074	3.388185128	2.04629792	2.964793402	4.776868677	2.003487104	2.010318675	3.128256607	3.934556319	3.719484984	3.710971587	2.835881237	3.846007622	3.364355031	3.685595407	5.607208797	1.873684472	2.710360789	4.272826529	1.736095242	2.401422402	2.625671208	2.018735999	2.773155141	3.988412662	4.008615426	2.224501542	3.366500293	2.211339022	5.261203577	2.316090699	2.785560595	2.929536137	3.839793648	3.195467293	0	2.811593922	2.285696351	2.946917781	2.567546908	5.476775458	2.32076106	3.089612043	4.894745651	2.157727049	2.706419597
hsa-mir-190b	0	0.490702585	0.169574865	0.564715693	0	0	0.670772368	1.111751144	0.486756585	0	0.357937047	0	0	0.444722187	0	0	0.521920113	0.291490401	0.289331647	0	0.338043259	0.152862251	0.414726565	0.332954209	0.719370968	0.267219359	0	0.420078116	0	0.152271698	0.327885075	0	0.59280958	0	0	0.153391596	0	0.218117778	0	0	0.267835392	0	0	0.327197569	0.555927052	0.407774756	0.5150887	0	0.439975192
hsa-mir-191	9.035297342	9.659687704	9.502414651	9.367883336	8.49872833	8.908333107	9.315202345	10.50877719	8.94186497	9.22591112	8.898365292	8.866976551	9.781594626	8.688598347	9.12508524	9.488724432	9.532672459	9.273738972	11.14970138	8.850523936	9.24297654	10.19054083	7.682926681	9.781314324	8.976764417	9.178182763	9.547689133	8.994911279	8.943597322	9.792757566	9.515581144	9.746376383	10.45358854	9.593737031	9.291089185	9.354884978	10.35115858	8.365077598	10.56805718	8.708143834	9.188892989	9.898915026	8.836004621	10.19135545	9.4120467	8.178654455	8.703144769	10.22858085	9.158232438
hsa-mir-1910	0	0.344926188	0	0	0	0.833992723	0.670772368	0	0.263809646	0	0.357937047	0.426906645	0.471382061	0.444722187	0.201321453	0.24908485	0	0.291490401	0.736580632	0.651684099	0	0.152862251	0	0	0	0	0.264526823	0.22527493	0	0	0	0.411529292	0	0.261820829	0	0.292028996	0.964443733	0	0	0	0	0.80377838	0.902766678	0.593734296	0	0	0.192859483	0	0
hsa-mir-1911	0.318079627	0.182746954	0.321297788	0.39987873	0	0.605722833	0.916772414	0	0	0	0	0	0	0	0	0.810494106	0	0	0	0	0	0	0	0	3.310515793	0	0	0	0.202835189	0	0.173237471	0	0	0	0	0	0	0	0	0	0	0	0	0	0	0	0	0	0.236694658
hsa-mir-1912	0.318079627	0	0	0	0	0.334420681	0	0	0	0	0	0	0	0	0	0.24908485	0	0	0	0	0	0	0	0	0.828434172	0	0	0	0.380637477	0	0	0	0	0	0	0	0	0	0	0	0	0	0	0	0	0	0	0	0
hsa-mir-1913	0.318079627	0	0	0.213750402	0	0	0	0	0.263809646	0	0	0	0.254857646	0	0	0.24908485	0.195710431	0	0	0	0	0.152862251	0.414726565	0	0	0.267219359	0	0	0.202835189	0.152271698	0	0	0	0	0.258822808	0.153391596	0	0	0.427977257	0	0.267835392	1.31691787	0	0.327197569	0	0	0.192859483	0	0.439975192
hsa-mir-1914	0	0.182746954	0	0	0	0	0	0	0	0	0	0.229186742	0.254857646	0	0	0	0.195710431	0	0.289331647	0.251366441	0	0	0	0	0	0.267219359	0	0	0	0	0	0	0	0	0	0	0	0	0.757614716	0	0	0	0.367240211	0.593734296	0	0	0	0	0
hsa-mir-1915	0	0	0	0	0	0	0.374023416	0	0.486756585	0	0	0.229186742	0	0	0	0	0	0.291490401	0	0.251366441	0	0	0	0	0	0	0	0	0	0.289994952	0	0	0.326640887	0.483344753	0.258822808	0.153391596	0	0	1.025765196	0	0	0.80377838	0	0.327197569	0	0	0.192859483	0	0
hsa-mir-192	8.571293968	9.448389154	9.321032302	9.447916801	9.710463472	8.88702765	9.621986194	9.93376032	9.939808072	9.121914748	9.828348954	9.828753351	9.810131637	9.678609593	8.669856842	9.695664342	9.654451493	9.014297472	11.22658642	9.362014699	10.10389775	10.1979732	7.265551074	8.723504739	6.808160661	10.10438943	9.29893479	9.423040926	9.428502827	10.20303511	10.1825924	8.366060053	10.43278806	8.798782288	9.237617293	7.843129748	10.06888407	8.182611764	8.378848909	9.374752174	9.614619099	9.685572656	9.39497284	11.09844503	9.470576877	9.625399363	9.321710585	9.438349069	8.985807192
hsa-mir-193a	8.496409447	8.398282392	6.867238529	8.732401339	8.799793339	7.528672181	6.535249867	5.458115871	8.937148318	8.978777196	7.547914378	7.811559096	9.454127283	7.97791992	6.35518369	5.231120049	8.499431415	7.787079558	6.676178676	9.366181628	9.025582631	8.790636505	8.62933009	8.704778049	8.041464832	8.765662389	8.608820063	8.070738822	7.832196284	8.141656953	8.778923638	7.741983049	7.756320355	7.932896258	7.926512321	6.879950548	11.68122703	8.239035475	10.48462741	9.08495312	6.014531445	10.15435338	8.698816759	8.281100674	6.983222358	7.520348312	7.954244983	8.582293158	7.573818014
hsa-mir-193b	4.373900887	5.124981171	3.582072414	6.33716261	4.117463827	4.92971427	5.281074827	5.918988496	3.589223574	4.422489016	2.666812481	6.359202084	5.153240994	5.010377806	3.576741972	4.240545447	5.621632835	3.63449058	6.166747214	4.808766166	3.745227542	7.214710286	4.642662414	6.692208484	8.01502847	4.059043722	5.337832275	4.584001045	4.744907928	4.671857091	1.828517445	4.620693084	6.911961439	5.028546743	4.297752828	5.096154347	6.723069822	5.280434059	8.054634856	5.117501687	2.988409844	4.121402058	4.267731365	3.345490622	4.77221849	4.269910095	4.35415098	3.743161629	5.153331641
hsa-mir-194-1	6.512248381	7.565178098	7.163031894	7.277139212	7.752085333	7.129736714	7.561755001	7.883366153	7.644146092	7.311717468	7.523834286	7.545161306	7.597223153	7.156972888	6.643645007	7.267009242	7.542163683	6.539541044	8.041611961	7.155914778	7.738448348	7.985177507	4.856780323	5.847762875	5.227301601	7.516643281	7.208541948	7.251946943	7.227326432	7.122758237	8.302659407	6.625098472	8.235224163	6.872957562	7.174388141	6.507300298	8.036780857	6.018303615	6.057792514	6.995860272	7.816341299	7.379707385	6.973261901	8.515932811	7.094103905	6.648147935	7.899124768	7.805218481	7.355606733
hsa-mir-194-2	6.577047423	7.520250388	7.355517268	7.333936288	7.79045917	7.378441966	7.711863297	7.9677538	7.7216166	7.458678163	7.507182522	7.56628444	7.6495273	7.297701416	6.822264179	7.466191326	7.63155138	6.758224961	8.247494806	7.188282601	7.729501782	8.119962373	5.344561872	6.143637494	5.45272513	7.611263424	7.373448574	7.476641581	7.287113738	7.310500006	8.403949151	6.780460674	8.468362404	6.939957603	7.349735237	6.636545567	8.147405173	6.192610853	6.25985329	7.00490565	7.840939125	7.622859393	7.079118842	8.638959244	7.282319727	6.707969449	7.857914424	7.868454888	7.571115351
hsa-mir-195	3.936108532	6.610150577	4.496832244	6.526504748	5.173204484	5.821848968	4.380555195	2.884779589	3.613076614	4.11097504	4.631949158	4.649864087	5.872313039	4.331688523	4.037763932	4.561591981	6.696533526	5.21134646	4.105292296	6.505217097	4.450169291	4.827024714	6.181995389	4.48646912	5.086175723	3.315185219	5.308827916	6.380297205	5.47984366	3.941108283	6.519063684	5.515003487	4.362116852	5.909297527	4.975343535	5.311150682	4.574795615	6.106380295	4.44100394	5.022713752	3.095584714	3.922927101	5.618254251	3.450008442	4.255450502	4.474531052	4.908552008	4.395324161	5.714956742
hsa-mir-196a-1	0.799096427	0.856195326	0.905420221	1.08262766	0.718683833	0.334420681	0	0	0.263809646	0.813260342	0.357937047	0.229186742	0.826089192	0.624407888	1.698780331	2.606022625	1.530443856	1.480903076	0.530218601	0.251366441	0	0.533156645	0.999378064	1.559210834	0	0.859129122	0.264526823	0.420078116	0.202835189	1.001342524	0.711873702	1.6533444	0.817435797	3.343914311	0.258822808	0.292028996	0	3.474999642	0.427977257	1.488607038	0.493646309	0	0	2.190310171	0	0	0	0.241493651	0.439975192
hsa-mir-196a-2	0	0.490702585	0.905420221	1.376837681	0.516472096	0.334420681	0.374023416	0	0	1.094754266	0.357937047	0.229186742	0	0.624407888	2.10249689	2.56066018	1.29447842	1.592224034	1.077495961	0.651684099	0.338043259	0.533156645	0	1.994683623	0	0.492592593	0.264526823	0	0.681523928	1.475649396	0.820089896	2.048203397	1.182979537	3.315359433	0.668577555	0.153391596	0	3.878732991	1.025765196	1.488607038	0.688850849	0.80377838	0.367240211	1.826086751	0	0	0	0.448301553	0.77666074
hsa-mir-196b	2.072694081	4.541148915	3.146949563	4.650447269	3.128978947	2.695611493	2.186357612	1.600215985	3.039705707	2.739596473	2.902385052	1.76995492	3.44017272	2.41484642	3.840748421	4.296959437	3.301965536	4.30800811	3.23860483	3.781607941	2.231607205	2.618603982	4.921629604	5.192346201	4.808498732	3.192103876	3.686306437	3.791189567	3.351693198	5.356255037	3.330357757	4.355835725	3.30643243	3.648632252	3.902229324	2.049998713	2.525205692	4.978252567	3.16075323	3.892135982	2.159627248	1.31691787	2.495214952	2.777199178	3.824070569	3.196284101	1.00085959	2.034807324	3.385345992
hsa-mir-197	8.124108488	7.730247903	7.763390234	7.631014519	7.082325678	7.917572414	8.241200175	8.900603697	8.317516127	7.620076839	7.2672099	7.900529546	8.458957939	8.065106887	7.119671099	7.507119166	8.023445215	8.069130543	8.682813684	7.874858011	8.514280498	9.130949053	9.010917789	8.847384367	8.117314405	7.585511537	8.106929753	8.64144916	7.589210223	9.050711295	8.020948063	7.936287416	8.17688467	7.82815059	7.842547498	7.836064327	10.90887904	7.444363412	11.82103944	7.974167119	7.987295714	8.799013683	6.711192184	8.799236915	8.286393897	7.525472786	7.804458105	8.064823144	7.571115351
hsa-mir-1972-1	0	0	0	0	0	0	0	0	0	0	0	0	0	0	0	0	0	0	0	0	0	0	0	0	0	0	0	0	0	0	0	0	0	0	0	0	0	0	0	0	0	0	0	0	0	0	0	0	0
hsa-mir-1972-2	0	0	0	0	0	0	0	0	0	0	0	0	0	0	0	0	0	0	0	0	0	0	0	0	0	0	0	0	0	0	0	0	0	0	0	0	0	0	0	0	0	0	0	0	0	0	0	0	0
hsa-mir-1973	0	0	0	0	0	0	0	0	0	0	0	0	0	0	0	0	0	0	0	0	0	0	0	0	0	0	0	0	0	0	0	0	0	0	0	0	0	0	0	0	0	0	0	0	0	0	0	0	0
hsa-mir-1976	3.888844636	3.858408765	3.855045459	4.555662247	3.198275533	4.582352109	5.130753075	5.11566857	4.625045533	4.012886764	4.138644277	4.936114328	5.343754347	4.344565281	3.297969792	3.553583772	4.249122405	3.828870183	5.182285251	3.950969444	4.028070134	5.003281777	3.271903706	4.159739047	3.659508811	4.331107337	3.95321038	4.279546251	4.125523736	3.865997478	4.285399186	4.0456599	5.152033502	4.046251901	3.976145473	5.072300834	7.754862629	3.00328812	7.152250816	4.221909553	4.008628064	6.375444737	4.933952004	5.962371636	3.84781746	3.847210624	4.7411939	4.657342233	3.283362212
hsa-mir-198	0	0	0	0	0	0	0	0	0	0	0	0	0	0	0	0	0	0	0	0	0	0	0	0	0	0	0	0	0	0.152271698	0	0	0	0	0	0	0	0	0	0.263860112	0	0	0	0	0	0	0	0	0
hsa-mir-199a-1	7.991959135	9.757915558	8.10472919	10.33360912	8.840326042	6.970799368	9.372368931	5.197832059	8.363943948	7.155752035	9.230380651	8.156127967	10.44951475	9.031887405	9.663829387	8.739039715	10.22574819	9.873848796	7.561284447	8.8271357	8.512195359	10.03015647	9.144266286	11.0522549	7.504796182	6.816518495	10.11823042	10.35095974	10.31124842	10.29436386	7.265361325	10.21294332	6.494827702	10.68949782	9.884160906	7.131508182	9.741852128	10.46018062	10.11980981	10.96769318	5.132080903	6.910572568	7.838244707	7.157829084	9.699492455	10.31208293	8.567224259	5.379699762	10.61256944
hsa-mir-199a-2	8.64781585	10.52345248	8.704644876	11.18999215	9.566371834	7.673967663	10.01141342	5.742512467	9.121503163	7.962053665	10.03123242	8.8541516	11.22299867	9.794000283	10.28260191	9.335135529	10.95221624	10.61665995	8.242214086	9.579315856	9.344908135	10.65011244	9.987915611	11.75044411	8.098382315	7.585511537	10.90752689	11.13020633	11.0668032	10.94397449	7.903629421	10.92010684	7.139590765	11.47167408	10.64149096	7.816095065	10.41688462	11.33340873	10.4494285	11.79553568	6.014531445	7.44289907	8.716820055	7.935942257	10.36235485	11.1036679	9.279501427	6.057405453	11.22177242
hsa-mir-199b	8.826188786	10.85500033	8.66839564	11.63239936	9.93388023	7.837565122	10.10859248	5.833447217	9.495291662	8.359659368	10.41397395	9.188073619	11.59383329	10.12542948	10.43894031	9.572882093	11.30758894	10.99077488	8.185016869	9.88947622	9.659461283	10.81886684	10.31654687	12.07084195	8.240226839	8.068134553	11.25174333	11.5370647	11.44203973	11.23596934	8.035753472	11.29027424	7.294726898	11.83080258	11.02249506	8.05146696	10.50546605	11.72477581	10.00134041	12.21634481	6.417107487	7.538579344	9.1109705	8.259690516	10.61806074	11.56101139	9.494999903	6.400113409	11.51156081
hsa-mir-19a	4.373900887	3.962053295	5.073755936	5.006352337	3.633083224	2.75256728	4.9352827	6.362390423	4.206029417	3.670869561	3.7581795	3.780400186	4.170182339	3.070658949	5.367475874	5.599619425	3.785065666	5.184949508	6.206335493	2.662056664	4.028070134	5.067205146	4.873268001	5.075034576	3.172512638	3.533719943	3.794881301	4.719731714	3.881391421	5.292121712	3.566182421	3.260399082	3.413517992	3.097887174	4.011730255	3.109072828	0.964443733	4.016051783	1.911795491	3.382981209	3.288651649	1.694657366	2.765036931	4.001790175	5.534991165	5.044853741	4.227694951	3.363597233	5.475825047
hsa-mir-19b-1	6.531610901	6.236658901	6.719684244	7.14501192	5.926781774	4.187249918	6.245619254	8.177558618	5.986427001	5.944254917	5.844465399	5.620840121	6.116848811	5.295412084	6.700836932	7.052335397	6.014271684	6.984250726	7.646899848	4.696757872	6.413271806	7.101849391	6.24670034	6.57924981	4.917440683	5.708143055	5.976878684	6.796857945	5.836845771	6.815728387	5.621392013	6.06294256	5.674003635	6.105505608	6.132752933	5.476578181	4.930294528	5.974037409	4.41788174	5.540890743	5.654433163	4.874567267	4.647329765	6.175538932	7.106461015	5.680949858	6.252332903	6.053452719	7.054575027
hsa-mir-19b-2	6.280111693	6.257181042	6.628055728	7.050845309	5.837290577	4.011718806	6.239981059	8.089593528	6.040200937	6.005048681	5.631529314	5.548381752	5.886518713	5.282086984	6.698758651	6.819425973	5.906578699	6.796505428	7.665956022	4.748751031	6.217294589	6.808671978	6.06486421	6.430876867	5.01873057	5.324423817	5.774301257	6.675689591	5.494410362	6.742626663	5.50461731	5.831653474	5.50671088	5.625115485	6.019324314	5.248671107	4.837338697	5.824166673	3.986401105	5.355320471	5.487355335	4.181923953	4.310512957	5.839477257	6.917416371	5.671734946	5.962520474	5.984544556	6.771122245
hsa-mir-200a	9.882674943	8.084043408	9.421804995	9.132428756	9.953115833	7.478907222	10.0192522	11.56646567	10.68763952	10.05487459	10.38418971	10.30444626	10.01070496	9.736237357	10.37692844	10.66462752	9.134691285	8.903988926	11.02763416	7.934441552	10.81413129	9.939132081	8.458191606	9.007669102	7.69863027	9.317669832	10.11404488	9.444545583	10.03244842	9.523407811	8.955035421	9.402735554	10.43384849	2.530014042	4.66483545	9.645989919	9.065111153	9.27249714	9.257193679	10.21366212	10.49533698	9.318644276	9.214562071	10.5756837	10.59982122	9.799424593	8.169489217	10.94306839	10.59338528
hsa-mir-200b	9.821848822	8.457674794	9.300917888	9.177690169	10.38352615	7.562911779	10.47452083	11.59652733	10.97057399	10.01794896	10.3298302	10.36502972	9.814472274	9.596886411	10.3780653	10.9697993	9.096528351	9.698338506	11.10487313	8.151813463	11.10341526	10.24164767	9.734595959	8.981235321	8.021503663	9.227988804	10.03903698	10.14803485	9.821676041	9.540976785	9.010336849	9.817504011	10.51600239	1.920623729	4.268632683	9.755832447	8.635524665	10.01332185	8.957864297	10.15010779	10.66662282	9.52254536	9.256875932	11.00771142	10.8247632	10.3702045	8.372400873	11.22512713	10.61486762
hsa-mir-200c	13.881383	12.88172629	13.3062702	13.41002372	13.19051982	14.10325437	14.4425905	14.82118246	13.72954492	13.58030019	13.34502506	14.49213884	13.84365043	13.35049674	13.54047731	13.92737515	13.16615284	13.80521488	15.20759732	13.90638879	13.70744217	14.70895898	14.49223673	13.33623233	14.65066471	13.21601491	13.45267586	13.60290433	12.86778948	13.42530305	14.50804088	13.81165557	15.41898127	12.61895747	12.24583421	14.74071746	13.89314648	12.84312991	14.87876657	12.80980055	13.93630057	14.64384114	14.06222405	14.47443345	13.42117028	13.19463088	14.61217498	14.47227245	13.19971956
hsa-mir-202	0	0.182746954	0.806004752	0	0	0.334420681	2.089358146	0	0	0	0.357937047	0	0.254857646	0.239429816	0	0	0.195710431	0	0	0	0	0	0	0.474446427	0.175419848	0	0.264526823	0	0.681523928	0.638388994	0	0.411529292	0	0.261820829	0.836736927	0.836137432	0	0.574969529	0.757614716	0.850196141	0.267835392	0	0	0	0.304576458	0	0	0	0.439975192
hsa-mir-203a	13.60978684	11.29267443	12.35594494	11.30955042	9.55650903	11.18291285	10.91156856	10.69459984	13.05463186	12.33337598	12.77620499	9.654479085	11.58524023	8.191647216	13.01149238	13.29172129	11.70243457	12.52348021	13.57327572	9.587191134	12.41281084	12.53791551	11.00063435	11.84743868	11.3768098	12.72310751	12.28633202	11.37181815	12.68851275	11.85443198	12.18727638	12.20059357	12.62906361	10.65127278	9.466429853	11.72117485	11.01283128	9.820290275	11.4811641	11.82344514	11.28535356	13.08777962	10.91862271	12.80196927	12.42870175	11.21708356	11.21707758	11.51925876	11.02523892
hsa-mir-203b	6.063092855	4.902035027	5.683408644	5.337908468	2.856302513	7.108075583	4.159456427	3.362978284	5.326459833	5.178267464	5.520859328	3.100245185	5.191885113	1.662803877	6.301413554	6.685842508	5.303831406	4.153223115	7.04222345	2.97306348	5.007051673	6.713542218	5.563567355	5.197458436	3.98811013	5.529003438	5.784871677	5.261117693	5.881860456	5.308424297	5.861918056	5.03800604	7.126533094	2.716274306	2.357983763	6.09872079	3.394117607	2.880762506	4.077749819	4.46415147	3.894524539	4.349601013	2.419064477	5.845877068	5.855083344	4.634858493	4.281738155	4.965688948	4.584929138
hsa-mir-204	2.937363226	6.314606318	2.389765306	6.224594341	2.673706565	1.204361738	7.406830827	8.674327935	2.205272388	3.536113965	4.332582561	4.437018019	7.858534933	3.879704198	3.230518453	3.846007622	6.117503183	2.861820217	9.419466458	6.947019078	0.841668853	7.550263875	6.338621818	4.149224078	3.568105089	2.605765258	4.944098957	6.972153357	4.407924957	2.739246927	8.465647691	2.829192791	8.843541781	2.195923616	3.537431135	3.472000552	7.928277297	2.39055626	5.973082933	3.463926997	2.608807114	4.874567267	6.519373478	9.545266417	2.450503936	5.735036486	7.786812985	0.448301553	4.340231038
hsa-mir-205	0.318079627	5.763995307	3.319090555	5.881923014	5.120624328	0.334420681	4.535877776	1.293575308	5.150194123	4.544531753	8.916554659	2.03531704	6.265564323	6.63235841	9.754911866	6.233628342	6.205341954	2.905586387	7.681646118	0.651684099	6.461617055	6.121607696	1.584133675	13.11582028	2.823090012	3.28538535	7.13814959	3.160759521	5.896558543	6.983753977	2.697372397	7.880794544	7.967299795	3.55403475	3.355520245	1.006926317	7.037048319	5.64753838	14.16809618	7.461065136	5.2372554	3.992163949	4.663922265	8.49572565	7.684636664	8.578132782	4.393954296	5.169346325	9.129587728
hsa-mir-2052	0	0	0	0	0	0	0	0	0	0	0	0	0	0	0	0	0	0	0	0	0	0	0	0	0	0	0	0	0	0	0	0	0	0	0	0	0	0	0	0	0	0	0	0	0	0	0	0	0
hsa-mir-2053	0	0	0	0	0	0	0	0	0	0	0	0	0	0	0	0	0	0	0	0	0	0	0	0	0	0	0	0	0	0	0	0	0	0	0	0	0	0	0	0	0	0	0	0	0	0	0	0	0
hsa-mir-2054	0	0	0	0	0	0	0	0	0	0	0	0	0	0	0	0	0	0	0	0	0	0	0	0	0	0	0	0	0	0	0	0	0	0	0	0	0	0	0	0	0	0	0	0	0	0	0	0	0
hsa-mir-206	0	1.147558741	0.169574865	5.314940784	0	0	0	0	0	0.463192409	0	0	0.471382061	0	0	0	6.547644405	2.672131568	0	0.465366446	0.611721019	1.004289961	0.414726565	1.946914974	0	0	0	2.987139472	1.411720178	1.532270074	0.173237471	0.411529292	0	4.329345367	1.907283725	0.153391596	0	1.916346318	0	0.263860112	1.785758101	0	0	0	0	0.985437766	0	0.629145825	0.439975192
hsa-mir-208a	0	0	0	0	0	0	0	0	0	0	0	0	0	0	0	0	0	0	0	0	0	0	0	0	0	0	0	0	0	0	0	0	0	0.261820829	0	0	0	0	0	0	0	0	0	0	0	0	0	0	0
hsa-mir-208b	0	0.182746954	0	0.213750402	0	0	0	0	0	0	0	0	0	0	0	0	0	0	0	0	0	0	0	0	0	0	0	0	0	0.152271698	0	0	0	0	0	0	0	0	0	0	0	0	0	0	0	0.407774756	0	0	0
hsa-mir-20a	8.553407776	7.200815458	8.560051449	8.139089243	6.656283526	8.006606247	8.380962434	9.558897876	8.071795887	6.963457882	7.376374176	6.875159082	7.739668274	6.823841551	8.805928474	8.552499883	7.140143391	8.510251814	8.954204399	6.225921198	7.816564707	8.622846807	7.682926681	8.32851366	6.708236673	7.038198449	7.546488936	8.188243329	7.05132507	8.522749329	7.696508788	7.048519112	7.912059452	7.453811356	7.435756966	7.630911102	6.078775625	7.025321712	6.713547937	7.434531547	7.720522324	6.487587962	6.568670593	7.68066434	8.887108349	7.636208231	8.234647746	7.220542715	8.883863557
hsa-mir-20b	2.232677946	3.422649599	4.633598372	4.677709552	2.519789461	4.267606433	4.572229333	2.496797738	1.488416289	1.86794508	2.176290535	4.390403277	4.185583448	2.024654425	2.676049137	1.705506876	2.914176245	3.734951593	5.546808945	3.801438061	2.148129745	4.72706155	4.735768725	4.519502214	1.942774589	2.156803349	3.441064979	4.511025827	3.240874047	4.032266885	4.809837158	1.928203918	4.307624879	1.258780606	4.011730255	3.397166201	4.390772913	2.848433256	3.461403222	3.00432718	3.129610595	2.80019212	2.938719006	4.883243819	3.242149278	3.972573742	2.479457711	1.969183283	4.013879643
hsa-mir-21	17.60015649	16.89379536	17.96702226	15.85379113	17.40886909	15.83681619	15.94033393	16.11911417	18.33668167	18.20581359	18.12223799	15.48926444	16.03392791	16.96059215	18.72966782	17.95282026	17.23089716	17.29103625	15.53362691	15.67661078	17.51298516	15.23816663	16.11066643	18.28450328	16.2140233	18.47036264	17.71948906	15.53805016	17.94446699	18.15869264	15.32482504	18.02492654	15.5397678	17.51781676	18.27311214	15.8583265	13.72261303	17.80028811	16.23092189	18.27245786	17.95539074	16.63374119	15.2452688	15.66227123	18.15487312	17.3704025	16.11887469	15.99987308	18.04779893
hsa-mir-210	6.905629177	5.426210133	5.56676889	7.370595612	4.220993643	3.915235297	5.495004505	11.1865496	5.688253946	5.660927362	6.316597166	4.568453904	7.363310459	5.315171776	7.241744198	9.623393601	5.675941428	6.734152714	9.637071732	3.286194522	4.660594218	7.593485753	7.427821639	9.647629782	2.396889422	7.378805352	6.29051398	6.624715723	6.509729581	6.850935569	3.922391781	4.401618044	7.857783494	7.755613696	5.807881641	4.443169467	7.729219874	4.575925164	8.43894573	6.222108582	6.966151167	6.534761779	4.712584556	8.398943822	6.911794604	6.36910833	5.845385521	3.172731518	5.990498502
hsa-mir-211	0	0.182746954	1.698257602	0	0.281225829	0	0.374023416	0	0	0	0	0	0	0	0	0	0	0	0	0	0	0	0	0	0.175419848	0.267219359	0	0	0	0	0	0.580283475	0	0.261820829	2.117870216	0	0	0.860824578	3.415447302	0	0.267835392	0	0	0	0	0	0	0	0
hsa-mir-2110	1.687075474	1.887860561	0.998424438	1.08262766	1.925219013	1.952175868	0.916772414	0.903662274	2.539900507	1.709967264	2.305178791	0.600765476	1.110570378	1.57811125	1.136195981	2.774426749	2.069132262	2.04776835	1.47331468	1.94673348	1.63799272	1.294575464	2.320933447	1.426176714	1.677160465	2.341904362	1.590921971	2.679874823	1.638498819	1.532270074	1.828517445	1.493403961	1.824118138	1.374023416	1.123672817	1.42369057	4.516024731	1.71589908	4.218212501	1.851569561	1.279767233	2.80019212	1.110718027	2.665859798	1.639466958	2.298557147	2.001289193	1.752240776	1.049450942
hsa-mir-2113	0	0	0	0	0	0	0	0	0	0	0	0	0	0	0.201321453	0	0	0	0	0	0	0	0	0	0	0	0	0	0	0	0	0	0	0	0	0	0	0	0	0	0	0	0	0	0	0	0	0	0
hsa-mir-2114	0.318079627	0.623091474	2.085052377	1.08262766	0.516472096	0	0.670772368	0.660416634	0.263809646	0.463192409	0.883445649	1.24937859	0.826089192	1.890599223	0.535309472	1.213608576	1.206389417	0.291490401	4.693335292	1.221776259	0.611721019	0.640495994	2.873395288	0	0.175419848	0.859129122	0.264526823	0.420078116	1.040336983	1.223926633	0.467548689	0	3.020508069	2.479432876	1.829655158	0.742509018	2.26460969	0.724965404	0	0	0.267835392	0.80377838	0.367240211	3.955193566	1.269235469	0.985437766	0.362952343	0.448301553	0.618117408
hsa-mir-2115	0	0	0.169574865	0	0.281225829	0	0.374023416	0	0	0	0	0	0	0	0	0	0	0.291490401	0	0	0	0	0	0.176061021	0	0	0	0.22527493	0	0.152271698	0.173237471	0.731349229	0	0	0	0.418505174	0	0	0	0.263860112	0	0	0	0	0	0	0	0	0
hsa-mir-2116	0	0.490702585	0.321297788	0.213750402	1.196203511	0	0.374023416	1.293575308	0.850064089	0.813260342	0.768908402	0.600765476	0.659609505	0.784172272	0.535309472	0.461430071	0.521920113	0.533870293	0.289331647	0.465366446	0.338043259	0.640495994	0	1.354757368	0.472881794	1.501500801	0.681426776	0.420078116	1.411720178	0.152271698	0	0.411529292	0	1.258780606	0.258822808	1.006926317	2.26460969	0.407548542	2.362934394	1.002474263	0.688850849	0.80377838	0.367240211	0	0.304576458	0.407774756	0.778323819	0.934389682	0.236694658
hsa-mir-2117	0	0.182746954	0.583911836	0.564715693	0	0	0.374023416	0	0.486756585	0	0.357937047	0	1.110570378	0.239429816	0.201321453	0.646493563	0.195710431	0.291490401	1.584320359	0.465366446	0.611721019	0.740399159	0.736468067	0	0	0.492592593	0.681426776	0.591679417	0	0.415708918	0.820089896	0	0.326640887	0.483344753	0	0.836137432	1.946331491	0	0.427977257	0	0	0.80377838	0.902766678	1.18451517	0.304576458	0	0.192859483	0.934389682	0
hsa-mir-212	2.232677946	3.328819378	2.456852136	2.068316542	4.722287425	2.04629792	1.126873767	0.367672993	3.564969394	2.258787238	3.900992263	2.915062493	2.494988734	2.640449025	1.82609733	3.864791429	3.443553743	3.526506939	1.873768716	3.168966092	3.716537609	1.358858143	4.391133102	1.994683623	0.472881794	2.947671393	3.112231222	2.717430328	3.217650898	2.355796056	1.928612884	2.795292551	1.600614208	3.286228092	3.741963188	2.456076208	3.394117607	3.744630003	3.36797919	3.589495293	3.025026668	3.080089	3.926403032	2.665859798	2.511246887	2.199442123	2.281473039	4.291756777	3.808919398
hsa-mir-214	2.232677946	4.684418631	2.804652698	4.977390572	3.474520149	1.626189126	3.869306158	1.111751144	2.539900507	2.819141688	3.66517262	2.407174341	4.779832692	3.450081047	3.970447931	3.301190631	4.997581324	4.679731515	2.610629201	3.341419798	3.113896823	4.438159223	2.873395288	5.4237063	2.625671208	1.151153529	4.162235257	5.317232352	4.428298862	4.614008701	2.450355332	6.001086481	2.542931315	5.613434881	4.19315204	2.908135393	5.251761767	5.374252583	5.137064337	5.348230471	0.493646309	1.993734495	2.163045565	1.718598795	4.324778927	4.087908989	3.702026254	0.448301553	5.349037194
hsa-mir-215	1.310352919	3.309298154	1.805103386	2.272848545	1.656388822	1.743228426	1.126873767	1.455027043	2.205272388	2.258787238	3.363526169	2.03531704	2.282251783	2.260341267	0.924864558	1.786549526	3.236755724	1.967447157	3.204255771	1.439891175	2.231607205	2.644624192	3.271903706	1.559210834	1.555518262	3.678316579	2.440239974	2.385431589	3.217650898	1.876421468	2.192953511	1.928203918	2.34068987	1.480738186	1.660617433	2.364763192	1.537356706	3.088803076	0.427977257	2.891802364	2.656265475	2.241331643	2.253527954	4.11209424	1.121201778	1.205737818	1.653248541	1.67201703	0.77666074
hsa-mir-216a	2.684088904	0.856195326	0.458572041	1.08262766	0.718683833	0	0.670772368	0	0	0	0	1.533020554	0.975330832	1.058771574	1.231283707	2.005488739	1.377496386	1.083738261	0.289331647	1.796738944	0.338043259	0.152862251	0.414726565	0.830880789	0.601383701	0.267219359	1.004471909	1.010063683	1.491340047	0.415708918	0.594877179	0.731349229	0.59280958	2.131865684	1.123672817	1.746653297	0	1.916346318	0.757614716	0	1.014353865	0	1.292436639	0.327197569	0.304576458	0	0.5150887	0	0.236694658
hsa-mir-216b	0.318079627	0.182746954	0.169574865	0.39987873	0	0	0	0	0.263809646	0	0	0	0.659609505	0.92799579	1.231283707	1.619639316	0.195710431	0	0	0	0	0.152862251	0	0.603292818	0	0	0.681426776	0	0.202835189	0	0	0	0.326640887	0.261820829	0.258822808	0.292028996	0	0	0.427977257	0	0.267835392	0	0	0	0.304576458	0	0	0	0
hsa-mir-217	7.235812459	4.192628408	4.669395955	4.991944128	4.044071532	1.952175868	4.659292156	2.884779589	3.410202283	1.86794508	4.362514565	5.746451708	5.336873736	5.872529061	6.747829231	7.944657643	5.255266257	4.189083416	3.597375753	5.893179751	2.524247011	4.855154177	2.873395288	5.576710474	3.644671371	1.695255802	6.146307233	4.950142418	6.348034024	3.821253357	4.322671108	4.088279515	3.722066277	6.274492027	5.153168221	5.768452615	3.394117607	6.324799373	4.321498685	4.35519948	5.600862031	1.694657366	4.613561119	4.310229296	3.84781746	5.624756306	4.61214593	0	5.244357593
hsa-mir-218-1	6.452551025	6.784632006	7.138976237	7.421209116	6.510644286	4.866612586	5.15492368	6.552841965	5.509165944	4.839808207	5.655906444	6.483772447	6.763180451	6.951375098	4.944878775	6.38768709	7.335779053	5.815174405	6.804968497	5.646915094	5.84560782	6.496759078	3.583822682	5.998886351	5.822626428	4.596778405	6.635279184	7.019902695	6.144510499	6.288051514	6.556701114	6.548309489	6.558439158	7.272589496	6.748244772	4.327018885	5.544204869	5.769099656	4.529956091	5.812210993	4.81413791	4.546585644	4.863870228	6.588125056	5.467617222	5.837482111	6.046086741	6.528109511	6.516826088
hsa-mir-218-2	6.539283715	6.610150577	7.100157597	7.494587072	6.514045688	4.484872185	5.190436843	6.521276329	5.198292704	4.761425653	5.703458726	6.51398373	6.825951647	6.833008247	4.773793986	6.222748407	7.355111796	5.701830887	6.72545342	5.619250331	5.852216973	6.603425971	3.543183554	5.95125895	5.751698858	4.416067599	6.448450732	7.044121523	6.242685956	5.997623548	6.566444647	6.555921884	6.36742424	7.311062405	6.75613428	4.487131935	5.48414793	5.693763761	4.44100394	5.583779667	4.636216258	3.77360934	4.759658878	6.517722009	5.388871315	5.963657385	6.027227383	6.594901552	6.315167862
hsa-mir-219a-1	2.306473991	2.411799346	1.951857436	2.754705177	2.519789461	2.911071233	2.727547374	3.045571927	1.681268889	1.330188931	2.263482473	2.03531704	2.723193965	2.598062865	2.151946791	2.513824978	1.668720047	2.123852894	4.105292296	3.286194522	1.965118229	3.141449958	6.155278382	1.494226652	2.32425732	1.601628539	1.854452129	2.560959947	2.160933738	1.689907425	3.4361773	1.493403961	3.606439978	1.133526044	1.56803989	1.794092666	4.323818157	1.303890024	3.415447302	1.140202771	1.868685185	2.80019212	2.253527954	4.001790175	1.93382792	1.853238383	2.808828192	2.097576077	2.583068442
hsa-mir-219a-2	0.318079627	0	0.458572041	0.564715693	0.718683833	0	0.374023416	1.293575308	0.263809646	0.463192409	0.508315058	0.426906645	0.254857646	0	0.201321453	0.24908485	0	0.533870293	0.530218601	0.251366441	0.338043259	0	1.221682235	0.332954209	0.175419848	0.267219359	0.487984312	0.22527493	0.380637477	0.152271698	0.594877179	0	0	0.483344753	0.478198365	0.418505174	0	0.218117778	0	0.263860112	0.267835392	0	0	0.818623179	0	0	0	0	0.236694658
hsa-mir-219b	0.799096427	0.344926188	0.169574865	0.564715693	0	0	0.670772368	0.367672993	0.263809646	0	0	0.600765476	0.471382061	0	0.377958854	0.461430071	0.521920113	0.533870293	0.530218601	0	0.841668853	0	0.736468067	0.176061021	0.175419848	0.267219359	1.004471909	0.591679417	0	0.152271698	0.594877179	0.220389395	0.817435797	0.261820829	0.258822808	0.418505174	0	0.218117778	0	0.263860112	0.267835392	0	0	0.327197569	0.304576458	0.407774756	0.362952343	0.448301553	0.618117408
hsa-mir-22	17.12385039	15.82232878	16.48087514	16.70742302	15.66888332	17.32539029	17.33600418	16.26615571	16.36352551	15.65101382	16.15010641	17.38277239	16.76491483	16.76478237	16.45287107	16.04401566	16.20002496	16.82928193	16.61667179	17.52551257	16.37759603	16.67075697	17.50963907	16.88503593	18.03746837	16.30503095	16.4870171	16.97651563	16.36165381	16.13641007	17.02048689	16.034901	16.59821812	15.62002854	16.22770564	16.43897365	16.63905154	16.39892817	16.56364845	16.44008047	16.80898066	16.90148926	17.09891721	16.61452364	16.37954021	16.6492262	17.36897737	15.05226667	16.22576229
hsa-mir-221	9.043413587	8.525332839	11.13591988	7.788323902	11.93966692	9.540091675	11.30576477	12.56083181	12.43687561	11.2220466	11.85341592	10.6959774	7.071610926	11.94869465	10.37514015	11.8262931	8.900371861	9.144429838	7.785492441	5.726862081	11.84254084	6.480598222	8.262420937	8.618792744	5.716657665	11.09584194	10.9350733	7.587275637	11.41174373	9.632441639	6.238599289	11.90912463	5.887201578	12.89099973	11.15942746	8.213990547	8.218243631	10.64916199	9.504963188	11.16984899	11.78194245	11.75163464	9.516436948	9.765063304	10.6483793	10.08275839	11.49707345	12.13475014	11.40859528
hsa-mir-222	6.937915166	6.348473669	9.098828247	6.183975396	9.710092805	7.287416996	9.492231263	10.67321656	9.873773921	8.924730802	9.385724355	8.23985663	5.732511881	9.637999747	8.701857686	10.11493273	6.718594028	7.430541603	6.456656764	3.801438061	9.294235769	5.3141602	5.563567355	7.557839707	4.01142989	9.025442676	9.113774796	5.873543209	9.121871589	8.808242425	4.294807828	9.327272631	4.344180559	10.31328037	9.244644359	6.065274591	6.710019713	8.205127609	8.926464797	8.98335889	9.374150268	9.470421417	7.52517528	7.365846947	9.017807543	8.981078972	9.164466626	9.972474881	9.573201411
hsa-mir-223	4.863959407	7.886611276	6.472615724	8.18810068	6.225404218	5.886895075	5.882854303	6.688947852	7.265772185	7.186074502	6.516201084	4.903288598	7.161975078	6.154304844	6.317756052	6.044749481	8.804243757	7.363468979	4.522640784	4.378145146	6.692758624	6.737919166	6.873236177	9.080383023	5.918260208	6.819120696	7.08567981	6.511690075	7.911223289	7.640100117	5.846005967	7.56216086	5.261203577	5.918819503	6.3394252	5.920481177	6.871103585	7.809146911	8.52802105	7.202618743	5.320626738	7.333766387	5.013789755	4.61003903	6.399939842	6.100432057	4.442212146	5.063267018	6.703627698
hsa-mir-224	4.876128607	2.678459577	4.414847028	3.881084293	4.25391592	3.26434576	4.008458652	3.279186889	4.311841879	2.966172398	3.941217796	3.607779359	4.154615044	4.123324848	4.820417383	3.76832684	2.736873692	4.628414918	5.831943828	3.341419798	4.534772064	5.164832689	4.221215501	6.177664641	3.583746879	2.947671393	4.256389039	3.562670437	3.851528486	4.379524068	3.15547854	3.956446648	4.44859831	5.162827989	4.511700668	4.25255743	3.740608341	3.910397657	4.44100394	4.125675896	3.635055623	4.058229723	3.621222698	4.194641198	4.324778927	3.879587366	3.717794959	5.441498021	4.647843305
hsa-mir-2276	0.990360965	0	0	0.213750402	0	0	0.670772368	0.367672993	0.263809646	0	0	0.426906645	0.471382061	0	0	0	0	0	0	0.465366446	0	0.417184435	0.414726565	0	0	0	0	0.22527493	0.202835189	0	0.327885075	0	0	0	0	0.153391596	0	0	0.427977257	0.263860112	0.267835392	0	0	0	0.304576458	0	0	0	0.236694658
hsa-mir-2277	1.572095604	0.490702585	0.699227345	1.187506797	0	1.031029535	0.916772414	1.293575308	1.140040435	0.463192409	1.088391299	1.023640729	0.254857646	0.444722187	0.377958854	1.430861165	0.787801032	0.533870293	1.47331468	0.251366441	1.039953935	0.833830041	0.736468067	0.721569526	0.3318038	1.393902692	0.681426776	0.420078116	1.411720178	1.475649396	0.467548689	0.411529292	0.326640887	0.261820829	0.668577555	0.153391596	2.525205692	0.860824578	1.251800881	1.002474263	1.014353865	0	0.367240211	1.337679127	0.769914732	1.565512854	0.778323819	0.789826054	1.049450942
hsa-mir-2278	0	0	0	0	0	0	0	0	0	0	0	0.229186742	0	0	0	0	0	0	0	0	0.338043259	0	0	0	0	0	0	0.22527493	0	0	0	0	0	0	0	0	0.964443733	0	0	0	0.493646309	0	0	0	0	0	0.192859483	0	0
hsa-mir-2355	5.014673883	5.923363239	5.350070882	5.22540069	5.164573148	4.64386173	5.417201248	5.389842212	5.311959117	4.613090585	5.138053283	4.911565281	5.168823083	5.25506174	5.885168244	6.182138291	5.497217247	5.585560224	5.929790051	5.747453678	4.921650977	5.260483353	6.308627395	6.310998618	4.63167979	5.862438621	5.658368257	5.235459669	6.012422587	6.170343262	4.00496325	5.66332623	5.110193797	4.693420885	5.535800096	4.200691882	5.322063305	5.322232291	5.464939074	5.34110542	3.833899851	4.349601013	4.647329765	5.036580214	6.13630639	4.971650505	4.653727023	4.105784164	5.549071517
hsa-mir-2392	0	0	0	0	0	0	0	0	0	0	0	0	0	0	0	0	0	0	0	0	0	0	0	0	0	0	0	0	0	0	0	0	0	0	0	0	0	0	0	0	0	0	0	0	0	0	0	0	0
hsa-mir-23a	11.79944367	11.60587164	11.61706766	11.64093765	11.7380921	11.11801581	11.85915923	10.71218029	12.61248589	11.29015154	12.58603604	11.6629743	11.90036303	12.08855297	11.48988209	12.60957631	11.34827483	11.98732086	11.13053709	11.79010385	12.39714776	11.454729	12.60847407	12.18051622	10.23323883	11.89466893	11.72171242	12.10889719	12.35817714	11.23749998	10.75776329	12.0454341	10.46789482	11.85750687	11.44561563	10.72260812	12.15592101	11.9682315	12.22661696	12.52457962	11.61802145	12.64291732	11.73015843	12.19834442	11.93831509	11.76718022	11.1710166	11.63784324	11.79195463
hsa-mir-23b	11.71537174	10.07265189	11.26911338	10.71183524	11.61123553	10.27840472	11.51310643	11.63179351	11.60437318	10.53888625	11.69334581	11.845156	10.92896735	12.10933243	10.52708341	11.77570261	10.22714787	11.11175513	11.13053709	11.06183523	12.06811874	10.90867534	11.59261479	10.12521758	10.86746989	11.09557366	11.11692778	11.07984409	11.62802939	10.22587869	10.46584116	11.00551487	10.5170034	11.94106879	11.54743918	10.57329404	11.73375339	10.97498142	11.13519915	11.31077602	11.56461011	12.03124656	12.32479508	12.25909707	10.58554733	11.01376794	11.97690088	12.04011025	11.22284901
hsa-mir-23c	0.318079627	0	0.458572041	0.39987873	0.516472096	0	0.374023416	0.903662274	0	0.463192409	1.088391299	0.600765476	0.254857646	0.239429816	2.151946791	2.134928311	0	0.291490401	0	0.251366441	1.039953935	0.533156645	0.414726565	0.176061021	0	0.267219359	0.681426776	0.745022149	0.202835189	0.152271698	0.467548689	0.411529292	0.326640887	0.483344753	0.478198365	0	0	0.407548542	0.427977257	0.486841005	1.279767233	1.31691787	0.902766678	0.818623179	0.304576458	0.407774756	0.893878615	0	0
hsa-mir-24-1	9.648235456	10.0347077	10.17208721	10.74550697	10.52363394	9.842697711	9.680915022	10.03142668	10.5459349	9.985451348	10.64869	9.782683613	10.074657	10.22126809	9.410599124	11.08891848	10.56929314	10.18759663	9.952749346	9.492397028	10.50451647	9.689600491	10.97221528	9.859185742	9.165621944	9.99443326	10.15205036	10.63076287	10.33908932	9.572957524	9.188099638	10.99738441	10.18263454	11.66495048	10.06837826	10.00059642	10.62326172	10.37337711	9.437584331	10.40240128	9.978656569	11.60738729	10.74843976	10.38835508	9.983965923	9.332715362	9.941925615	11.02533404	10.24629154
hsa-mir-24-2	9.637105396	10.02033459	10.15640562	10.73405456	10.47166365	9.831588398	9.573494695	9.92861311	10.53894752	9.945019345	10.64603044	9.749594188	10.07181077	10.19417976	9.405511007	11.07146348	10.53495122	10.19284987	9.834562089	9.490107795	10.46759914	9.655215797	10.94566336	9.956627076	9.200598204	9.946147886	10.15102934	10.59621466	10.36144517	9.527112908	9.205351942	10.98627641	10.14395524	11.67613523	10.01266144	9.970746761	10.62152044	10.39207215	9.390108454	10.41433152	9.978364844	11.54575199	10.69040124	10.36793376	9.935959654	9.328323729	9.875380642	10.99860135	10.21135365
hsa-mir-2467	0	0	0	0	0	0	0	0	0	0	0	0	0	0	0	0	0.36801622	0	0.289331647	0	0	0	0	0	0	0	0	0	0	0	0	0	0	0.261820829	0	0	0.964443733	0	0	0	0	0	0	0	0	0	0	0	0
hsa-mir-25	12.84586065	13.42832739	12.48431062	13.37531936	12.61823337	13.3102172	11.95787957	13.07448749	12.37620575	13.11111402	12.50986056	12.20112752	13.38671369	12.608828	12.46802024	12.67726324	13.08465197	12.73678775	13.68106839	12.55853753	12.49337088	13.49692323	13.00712686	12.74792268	12.81916511	12.34391729	12.7097153	12.98204806	12.63514647	12.72085935	13.66368337	12.73704496	13.71417435	11.7347586	12.69619951	12.47504102	13.21151879	12.21764482	13.06985195	12.52997472	12.45608397	13.57883224	12.06455328	13.46572582	12.46352245	11.77741877	12.29785611	12.74995703	12.56811649
hsa-mir-2681	0	0	0	0	0	0	0	0	0	0	0	0	0	0	0	0	0.195710431	0	0	0.251366441	0	0	0	0	0	0	0	0	0.380637477	0	0	0	0	0	0	0	0	0.218117778	0	0	0	0	0	0	0	0	0.192859483	0	0
hsa-mir-2682	0	0	0.169574865	0	0	0	0	0	0	0	0	0	0	0	0	0	0.195710431	0	0	0	0	0	0	0.332954209	0	0.267219359	0	0.22527493	0	0	0	0	0	0	0	0	0	0	0	0	0	0	0	0	0	0	0	0	0
hsa-mir-26a-1	10.32995256	12.44511449	10.25408991	11.53707848	11.12678685	9.543121663	9.759865105	11.39342097	10.99942319	11.55265361	11.35493337	10.72003325	10.89687136	10.74937823	10.14379134	11.04854147	12.19220574	11.03547458	10.876492	10.60029482	11.12898441	11.14206297	10.04951324	10.17044112	9.772105514	11.01459366	10.94497458	11.56405011	11.08646682	10.56947591	10.92670948	11.23444374	11.30316052	11.93235424	10.97511706	10.40779585	11.06885137	11.04530319	9.947862546	10.81792094	10.06361377	10.9348917	10.79672971	11.55179131	10.42462185	10.21392503	10.53337744	11.22534674	10.77785763
hsa-mir-26a-2	10.36004939	12.4547252	10.24136193	11.50541142	11.10932423	9.556178574	9.750477282	11.3884308	10.97819933	11.52029264	11.34387884	10.74658897	10.95714346	10.73172019	10.14015839	11.03162734	12.20620183	11.0237308	10.85900354	10.61577707	11.10859997	11.16042619	10.05945355	10.16767615	9.801666793	11.03460418	10.98104395	11.59810995	11.08426173	10.56333316	10.93293701	11.22661514	11.33572082	11.92203398	10.9902473	10.42673237	11.15864056	11.07234632	9.915726467	10.83037734	10.04646136	10.96049099	10.81216363	11.57737592	10.41422178	10.19636048	10.52233617	11.24605904	10.75541567
hsa-mir-26b	10.06115884	11.22502169	10.48041292	11.17233065	9.902105384	9.719989725	10.39335344	12.29923063	10.12773035	10.48616918	9.790086759	10.46436688	10.33440586	10.29173492	9.749651284	10.56961082	11.08772867	10.93840427	11.92915847	10.16317071	10.54357852	11.44752975	8.817873843	10.18080314	9.153226275	9.547671558	10.14591337	11.22777604	10.00048826	10.7854074	10.45119019	10.98133811	11.7825675	11.40081981	10.37629292	11.05059743	9.18077537	9.95852462	8.446106261	9.662077875	9.694578346	8.621928328	9.924971458	11.01890559	10.27555609	9.501498076	10.42693331	11.29814185	10.0967008
hsa-mir-27a	10.23215479	10.53885661	10.69490222	10.78834571	10.70384268	9.091958499	10.09147467	9.875659332	11.59654255	10.56508048	11.50951582	10.29577763	10.27197402	10.96562923	10.01001979	11.40548673	10.83879949	11.05973889	9.59667693	10.49748633	11.16692227	9.244301911	11.61055014	10.77921628	8.573126171	11.178342	10.73752573	10.97884267	11.46124575	9.880561365	9.085785205	11.46334328	9.463730893	11.50029868	10.33189273	9.257764476	10.73860164	11.08779134	9.996958857	11.52408732	10.55582907	11.45209892	10.31894224	10.84672051	10.7570101	9.751026623	9.972028301	10.62761809	10.50251181
hsa-mir-27b	11.91481294	10.47718504	11.77389752	11.45344953	11.96854346	10.1074503	11.26921026	12.64757919	11.86945171	11.03115261	11.73928347	11.87687395	10.87373393	12.33267153	10.86480522	11.97336653	11.04382469	12.04265394	11.25150565	11.16648922	12.28948698	10.81877757	11.6688229	10.25101803	11.12959321	11.54504662	11.48607816	11.77660889	11.8590988	10.62778195	10.25351834	11.73075528	10.89338113	12.70268925	11.93375258	10.55038159	10.7216338	11.26626032	9.9121112	11.55424593	11.93965172	11.37359164	12.23038865	12.07199579	11.20199766	11.11985166	12.11945412	12.34303161	11.54534503
hsa-mir-28	10.19802466	12.15547514	10.26143861	11.39937539	10.09727761	11.48791132	10.44143338	10.67475449	9.419114799	10.44992293	10.01070482	10.1595147	11.73537162	11.11413073	10.10449465	9.361414045	11.29279354	10.29845422	11.65809162	10.57801338	9.775706913	11.67690845	11.17513795	11.77704606	11.12600882	9.90141814	10.83499701	10.74029078	10.54494321	10.8697035	11.13805233	10.995986	11.96197711	9.778977626	10.50301258	10.81111336	11.44223505	10.7762423	12.32321186	10.51728625	9.297647569	10.92607237	10.04026832	11.18064728	10.40249402	10.47457275	10.51783959	9.789720011	10.36045505
hsa-mir-2861	0	0	0	0	0	0	0	0	0	0	0	0	0	0	0	0	0	0	0	0	0	0	0	0	0	0	0	0	0	0	0	0	0	0	0	0	0	0	0	0	0	0	0	0	0	0	0	0	0
hsa-mir-2909	0	0	0	0	0	0	0	0	0	0	0	0	0	0	0	0	0	0	0	0	0	0	0	0	0	0	0	0	0	0	0	0	0	0	0	0	0	0	0	0	0	0	0	0	0	0	0	0	0
hsa-mir-296	3.654608306	2.738077339	3.423405252	4.345078391	3.657895369	2.636314183	3.614306186	5.297029159	4.625045533	4.046329355	3.817011568	4.317529399	4.437917423	4.479106429	3.230518453	3.643351504	3.518630057	3.554270073	4.406586124	4.282616313	4.934164985	4.400478363	3.840145453	3.092226893	2.396889422	4.023382048	3.663575295	4.120435553	3.9812972	4.198934596	3.885504083	3.468310782	3.749580712	4.516579819	3.95801848	3.164274777	6.513720349	3.49602229	5.949090197	4.282674502	3.833899851	5.201320002	4.154874641	5.234909569	3.894169836	3.196284101	3.620488703	4.444446962	3.480594086
hsa-mir-297	0	0	0	0	0	0	0	0	0	0	0	0	0	0	0	0	0	0	0	0	0	0	0	0	0	0	0	0	0	0	0	0	0	0	0	0	0	0	0	0	0	0	0	0	0	0	0	0	0
hsa-mir-298	0	0	0	0	0	0	0	0	0	0	0	0	0	0	0	0	0	0	0	0	0	0	0	0	0	0	0	0	0	0	0	0	0	0	0	0	0	0	0	0	0	0	0	0	0	0	0	0	0
hsa-mir-299	0.318079627	1.66023863	0.458572041	1.893313667	0.516472096	1.204361738	0.374023416	0	0.263809646	0	0.644487606	0.600765476	1.453630831	0.239429816	1.231283707	0	1.530443856	1.695567175	0	0.251366441	0.338043259	1.42039832	0.414726565	1.897510349	0.601383701	0	1.004471909	1.427606709	1.638498819	1.291093103	0.327885075	2.651115082	0.59280958	1.480738186	1.123672817	0.153391596	1.537356706	2.559848099	1.911795491	2.266949912	0	1.31691787	0	1.602453079	0.555927052	0.985437766	0	0	1.049450942
hsa-mir-29a	14.33151021	14.91908089	15.08955245	15.0087527	14.90101952	14.00680062	13.7666614	15.41634874	15.02613082	15.32489108	14.80055116	14.54357465	14.25380103	14.22194849	14.03832466	14.00153949	15.15324763	14.05859849	14.22751332	14.12632077	15.03433175	14.10154457	13.88114485	12.97586282	14.24779958	14.79652955	14.60053396	13.98304343	14.50122541	14.03528412	14.03771626	15.47794813	14.37666332	16.34524675	14.99639805	13.7094096	14.21772332	14.67957697	13.48265837	14.38831078	14.93868383	15.16189789	14.16908783	14.56587509	14.47023502	12.56007049	13.93885587	15.09182839	14.4536067
hsa-mir-29b-1	9.316635101	9.475188845	10.72253448	10.16765713	9.040517756	8.08769918	10.35507129	11.11207086	10.04712355	9.8279085	9.859513216	9.980051341	9.441353541	9.522700649	10.20803229	9.745291713	9.424883674	9.388072992	10.70687591	9.017189774	9.786530573	9.610533834	7.966468018	8.986782441	8.957382753	9.817039163	9.697519387	9.017669308	9.249367909	9.999703663	8.827542146	9.930643743	8.811264216	10.82321894	9.960977339	9.302792052	8.371144555	9.045791207	7.741997315	9.325962623	10.28428036	7.811856109	8.370192757	9.306306059	10.61892356	8.380204556	9.742702013	10.15762708	10.62027029
hsa-mir-29b-2	9.452359044	9.585045557	10.8255801	10.2990974	9.080641298	8.309136061	10.66064733	11.28415012	10.12176717	9.829109924	9.891516264	10.05551694	9.608862994	9.631775632	10.25086098	9.89814015	9.491042735	9.506052549	10.94634965	9.077391796	9.804533487	9.8479372	7.960693402	9.114566001	9.10051294	9.8517665	9.800734192	9.258430087	9.264319637	10.06262642	8.951321761	10.02599212	9.132549851	10.83678172	10.01977899	9.47254865	8.822961773	9.161332617	8.287723372	9.384315166	10.36950769	8.174063262	8.585807398	9.565765634	10.64393552	8.596510353	9.92525661	10.25721664	10.70252719
hsa-mir-29c	11.78317822	13.76993102	13.15379928	14.00531904	12.32627344	10.69322755	12.2908979	14.48602399	12.95440095	13.39665158	12.73457906	13.05608121	12.75884111	12.63951993	11.70892597	12.07333799	13.68915534	12.00731036	12.34533537	12.05692935	13.02518013	12.08140551	11.85102619	11.10089493	11.82549373	12.99801186	12.90283721	12.53587794	12.45928927	11.37729955	11.17506238	12.51421102	12.25455554	13.34697734	12.63574417	11.83071078	12.66651423	12.65591377	10.48323582	12.40154808	12.73034544	11.98714428	12.60843592	13.53385648	12.16656821	11.04599664	13.1995714	12.31281351	12.98678564
hsa-mir-300	0	0	0	0	0	0	0	0	0	0	0	0	0	0	0	0	0	0	0	0	0	0	0	0	0	0	0	0	0	0	0	0	0	0	0	0	0	0	0	0	0	0	0	0	0	0	0	0	0
hsa-mir-301a	3.19221358	3.028087997	4.146771777	3.817140027	2.624203155	4.102152344	5.706019468	5.55927322	3.410202283	2.258787238	3.402466381	3.798364949	4.057509452	3.825623442	4.290506607	4.478659942	3.046912352	3.469324805	5.70871358	4.020298259	3.931512306	4.639197832	5.128075017	3.969642773	1.789338638	3.057534492	3.856308689	4.228434536	3.217650898	4.332471212	4.038953833	3.668843695	4.151369422	4.046251901	3.436305782	4.443169467	3.106095005	2.880762506	1.251800881	3.705004169	3.537045282	2.636837109	3.093720899	4.11209424	4.182621591	3.942239358	3.935718372	4.728481418	3.808919398
hsa-mir-301b	0	0.856195326	0.321297788	0.969521491	0.281225829	1.35908481	3.168479338	2.340212733	0	0	0.190040828	3.184624183	1.234211894	0.239429816	0.535309472	1.430861165	0.787801032	0	2.711901887	2.525654478	0.338043259	1.536122546	1.873564789	1.116468563	0.601383701	0.492592593	0.487984312	0.22527493	1.040336983	0.531341033	0.173237471	0.992975758	2.542931315	0.483344753	0.478198365	0.836137432	1.537356706	0	0	0.263860112	0.493646309	1.31691787	1.96304014	2.019662066	0	0.407774756	1.281118979	0.448301553	0.618117408
hsa-mir-302a	0	0	0	0	0	0	0	0	0	0	0	0	0	0	0	0	0	0	0	0	0	0	0	0	0	0	0	0	0	0	0	0	0	0	0	0	0	0.218117778	0	0	0	0	0	0	0	0	0	0	0
hsa-mir-302b	0	0	0	0	0	0	0	0	0	0	0	0	0	0	0	0	0	0	0	0	0	0	0	0	0	0	0	0	0	0	0	0	0	0	0	0	0	0	0	0	0	0	0	0	0	0	0	0	0.236694658
hsa-mir-302c	0	0	0	0	0	0	0	0	0	0	0	0	0	0	0	0	0	0	0	0	0	0	0	0	0	0	0	0	0	0	0.467548689	0	0	0	0	0	0	0	0	0	0	0	0	0	0	0	0	0	0
hsa-mir-302d	0	0	0	0	0	0	0.374023416	0	0	0	0	0	0	0	0	0	0	0	0	0	0	0	0	0	0	0	0	0	0	0	0	0	0	0	0	0	0	0	0	0	0	0	0	0	0	0.407774756	0	0	0
hsa-mir-302e	0	0	0	0	0	0	0	0	0	0	0	0	0	0	0	0	0	0	0	0	0	0	0	0	0	0	0	0	0	0	0	0	0	0	0	0	0	0	0	0	0	0	0	0	0	0	0	0	0
hsa-mir-302f	0	0	0	0	0	0	0	0	0	0	0	0	0	0	0	0	0	0	0	0	0	0	0	0	0	0	0	0	0	0	0	0	0	0	0	0	0	0	0	0	0	0	0	0	0	0	0	0	0
hsa-mir-3064	0	0.344926188	0.458572041	0.712634516	1.196203511	0	0.916772414	0.903662274	0.486756585	0	0.644487606	0.895976497	0.826089192	0	0.535309472	0.646493563	0.787801032	0.291490401	0.736580632	0.465366446	0.611721019	0.740399159	0	1.279617489	0.472881794	0	1.004471909	0.745022149	0.380637477	0.531341033	0.327885075	1.107911453	0.817435797	0.996354758	0.258822808	0.742509018	2.26460969	0.574969529	1.025765196	0.486841005	0.860763408	0.80377838	0.367240211	0.818623179	0.769914732	0.407774756	0.778323819	0.789826054	0.618117408
hsa-mir-3065	8.367654819	6.34368388	8.38756261	6.551282784	7.886751735	4.287015138	10.16099942	9.386920248	6.113104969	7.230395723	5.376749975	8.042957026	5.056039684	6.608535267	8.965265794	10.78815674	7.202665225	6.563645858	9.417125182	3.286194522	6.037600828	6.410294357	4.806155802	4.511314577	4.726324114	7.184625988	8.031263737	5.885965415	8.109554158	6.958150526	3.795577769	6.627508758	9.054036931	8.070610658	7.027845822	10.1446641	5.92914216	6.26787821	6.853683553	7.323230126	7.656322344	8.143954357	5.997846727	7.627794298	8.587259497	6.575892499	8.366160811	10.43180031	6.491321526
hsa-mir-3074	1.985516824	3.328819378	1.997635651	3.403528284	1.656388822	2.636314183	2.909038419	3.321690752	1.76881696	2.258787238	1.821435526	2.947624455	4.138877856	1.818591278	1.698780331	1.213608576	3.301965536	1.882389113	4.99404907	4.364879428	1.864099357	4.517747736	2.501476343	3.001610411	2.396889422	1.393902692	2.639761672	2.789729877	2.505817015	2.154083474	5.722462937	1.928203918	4.736774677	0.261820829	2.117870216	2.908135393	4.390772913	1.916346318	3.954619284	1.002474263	1.014353865	1.993734495	2.636424862	4.870745097	1.526294215	2.298557147	1.948806025	1.828237955	1.650527
hsa-mir-30a	16.69669898	16.72244418	16.50691753	16.98254861	15.91204638	16.92674641	16.97401052	16.7922942	15.81427515	16.00030586	15.77526462	16.76858147	17.09967365	15.99838051	15.73390927	14.43212334	16.69746833	16.29736219	17.04183984	15.51577769	16.60818149	17.70442203	15.95866033	15.64795666	17.21801658	15.85842005	16.52386906	17.01156526	16.05094005	15.9464016	16.92885354	16.39268441	16.88294576	16.21085055	16.12171853	17.38489113	16.56843228	15.5475688	14.64588678	15.76665636	16.335664	16.43081766	16.68965235	16.82389424	16.2163173	16.03415727	17.06092879	16.78069826	16.25101103
hsa-mir-30b	10.03832801	9.54387734	9.656177732	10.25773035	9.423560896	9.495947664	9.554881773	10.85286993	9.715792938	9.969741116	9.203758774	9.627412056	9.599551035	9.593856274	9.190515751	9.335556409	9.525011183	10.47745744	10.39314301	8.855275013	10.50582699	10.4444633	8.308615637	8.708363826	9.282554191	8.683077794	9.584457743	9.8547709	9.255438478	9.33384527	8.898686834	10.07978795	10.01809843	10.95299498	10.40333861	9.383759837	9.618076257	9.669129851	8.567954429	9.698773644	9.432815053	9.001484927	9.449226208	10.217194	9.625003527	8.607425565	9.676161063	10.37136334	10.33319859
hsa-mir-30c-1	8.938523125	9.08353893	9.46165228	9.392088677	8.440930361	9.936707708	10.41603195	10.66292156	8.203322556	8.658915732	8.237162866	9.553639691	9.663163004	8.813679971	9.193839782	8.735216835	8.963035136	9.132968292	11.42978019	8.772298462	9.247997262	11.016136	7.85259118	9.085907019	10.10598446	7.815327271	9.030725861	10.13681752	8.353455728	9.34005364	10.22519597	8.668946338	10.54818499	8.619887282	8.879078782	10.00784544	10.13872255	8.38141049	9.169063829	8.215355376	8.470599526	8.976075059	9.146825912	10.02189872	9.125551751	9.15151559	10.03139863	9.449295822	9.374785695
hsa-mir-30c-2	9.357353759	9.522844147	9.688376091	9.838814858	8.934720041	10.48211222	10.607177	10.80755879	8.680593451	9.006653301	8.453087657	9.841805056	10.05513858	9.07453842	9.279072723	8.930626045	9.446674859	9.369147142	11.47954699	9.097080678	9.615461418	11.21164018	10.33414777	9.230388669	10.75927717	8.076858925	9.314521885	10.42163425	8.657342969	9.486719561	10.65248952	9.080900578	10.81150761	8.864312601	9.176708515	10.55748693	10.56103059	8.639360478	9.311523982	8.531625673	8.952133097	9.610495011	9.715104605	10.27968779	9.358809436	9.424725299	10.42092519	9.930796983	9.579266549
hsa-mir-30d	14.17135023	13.20796715	13.67941653	13.5378771	13.90929391	14.73322147	14.59875763	14.71643828	14.14038885	13.49369451	13.65727285	14.31116888	14.13662736	13.93777189	13.63948502	13.68003531	13.57123731	13.47934629	14.12623423	13.19066361	14.43583026	14.66143728	12.49544403	12.40723747	14.04511889	12.85951366	13.64598447	13.91512733	13.43574678	13.581292	14.06858693	13.45292967	14.3503516	14.18470003	13.82379153	14.43786883	15.26163524	13.55864411	14.59589976	13.8524515	14.04518183	14.54424946	14.05255919	14.65636617	14.05625919	13.6133072	14.42647537	15.11808591	14.64058234
hsa-mir-30e	14.56451859	15.46153383	13.63847552	14.76351189	14.39352003	15.92548261	14.75683397	15.25744971	13.94688704	14.6480773	14.26634415	15.02135766	14.81616004	14.5393594	13.75876423	14.04706223	15.14669267	14.28398577	15.93158236	14.47068422	14.68043995	15.20194743	15.65020064	13.88444779	15.20041855	14.23386159	14.52440788	14.31198344	14.48314696	14.49174401	15.2847534	13.91479125	15.43225752	13.45686318	14.26040692	14.61808292	13.76374831	13.8279225	12.70846338	14.20400277	14.07686461	13.79897039	14.35908434	15.69614874	14.19460531	13.92928122	14.60982487	14.83774906	13.90975073
hsa-mir-31	6.003323789	5.351829145	7.686860092	4.78188177	6.901950861	0.833992723	5.118514179	1.852968035	6.237246813	6.416592213	6.930071664	0.600765476	4.154615044	8.912113976	6.56139607	8.589671788	5.205009188	5.578817558	1.958642632	0.816669331	6.512572867	4.474880984	3.168819634	7.180630695	5.981621324	6.582320266	7.146370455	3.808694564	6.777288302	7.088947618	4.42903569	6.686493104	0	8.665850011	6.407797746	2.649037576	4.788513819	5.133891407	6.72772011	6.92852817	5.986954574	6.089794515	0.902766678	1.013137773	7.219995809	7.298837533	5.511738646	7.481081433	7.695449945
hsa-mir-3115	0	0	0	0	0	0.605722833	0	0	0	0	0.190040828	0.229186742	0	0	0	0	0	0	0	0	0	0	0	0	0	0	0.264526823	0	0	0	0.173237471	0	0	0	0	0	0	0	0	0	0.267835392	0	0	0	0	0	0	0	0
hsa-mir-3116-1	0	0	0	0	0	0	0	0	0	0	0	0	0	0	0	0	0	0.291490401	0	0	0	0	0	0	0	0	0	0	0	0	0	0	0	0	0	0	0	0	0	0	0	0	0	0	0	0	0	0	0
hsa-mir-3116-2	0	0	0	0	0	0	0	0	0	0	0	0	0	0	0	0	0	0	0	0	0	0	0	0	0	0	0	0	0	0	0	0	0.326640887	0	0	0	0	0	0	0	0	0	0	0	0	0	0	0	0
hsa-mir-3117	0.318079627	0.344926188	1.168174111	1.893313667	0	0	1.126873767	2.638039305	0.263809646	0.463192409	0.190040828	2.663888118	1.110570378	1.392171772	1.698780331	1.091339665	0.660976977	0	1.221842444	1.715456763	0.611721019	0.417184435	2.661917844	0.721569526	0	0.492592593	0.681426776	1.821710623	0	0.289994952	1.103177341	0.411529292	1.336022251	0.844756825	0.258822808	1.297689156	1.946331491	0.407548542	0	0.263860112	0.267835392	0	0.659709964	1.013137773	1.269235469	0.407774756	1.586108507	0.241493651	0.919493402
hsa-mir-3118-1	0	0	0	0	0	0	0	0	0	0	0	0	0	0	0	0	0	0	0	0	0	0	0	0	0	0	0	0	0	0	0	0	0	0	0	0	0	0	0	0	0	0	0	0	0	0	0	0	0
hsa-mir-3118-2	0	0	0	0	0	0	0	0	0	0	0	0	0	0	0	0	0	0	0	0	0	0	0	0	0	0	0	0	0	0	0	0	0	0	0	0	0	0	0	0	0	0	0	0	0	0	0	0	0
hsa-mir-3118-3	0	0	0	0	0	0	0	0	0	0	0	0	0	0	0	0	0	0	0	0	0	0	0	0	0	0	0	0	0	0	0	0	0	0	0	0	0	0	0	0	0	0	0	0	0	0	0	0	0
hsa-mir-3118-4	0	0	0	0	0	0	0	0	0	0	0	0	0	0	0	0	0	0	0	0	0	0	0	0	0	0	0	0	0	0	0	0	0	0	0	0	0	0	0	0	0	0	0	0	0	0	0	0	0
hsa-mir-3119-1	0	0	0	0	0	0	0	0	0	0	0	0	0	0	0	0	0	0	0	0	0	0	0	0	0	0	0	0	0	0	0	0	0	0	0	0	0	0	0	0	0	0	0	0	0	0	0	0	0
hsa-mir-3119-2	0	0	0	0	0	0	0	0	0	0	0	0	0	0	0	0	0	0	0	0	0	0	0	0	0	0	0	0	0	0	0	0	0	0	0	0	0	0	0	0	0	0	0	0.327197569	0	0	0	0	0
hsa-mir-3120	0	0	0	0	0.281225829	0	0	0	0	0	0	0	0	0	0.201321453	0	0	0	0	0	0	0	0	0	0.175419848	0	0	0	0	0	0	0	0	0	0	0	0	0	0	0	0	0	0	0	0	0	0	0	0
hsa-mir-3121	0	0	0	0	0	0	0	0	0	0	0	0	0	0	0	0	0	0	0	0	0	0	0	0	0	0	0	0	0	0	0	0	0	0.261820829	0	0	0	0	0	0	0	0	0	0	0	0	0	0	0
hsa-mir-3122	0	0	0	0	0	0	0	0	0	0	0	0	0	0	0	0	0	0	0	0	0	0	0	0	0	0	0	0	0	0	0	0	0	0	0	0	0	0	0	0	0	0	0	0	0	0	0	0	0
hsa-mir-3123	0	0	0	0	0	0	0	0	0	0	0	0	0	0	0	0	0	0	0	0	0	0	0	0	0	0	0	0	0	0	0	0	0	0	0	0	0	0	0	0	0	0	0	0	0	0	0	0	0
hsa-mir-3124	0	0.182746954	0	0.213750402	0.281225829	0	0	0.660416634	0.263809646	1.532538895	0.190040828	0.229186742	0.471382061	0.444722187	0	0	0.195710431	0.291490401	0.289331647	0.251366441	0.338043259	0.533156645	0.414726565	0	0	0	0.487984312	0.22527493	0.380637477	0.152271698	0	0	0.326640887	0.844756825	0.258822808	0	0	0.218117778	0.757614716	0.67992818	0	0.80377838	1.851576757	0.593734296	0	0	0.362952343	0.241493651	0
hsa-mir-3125	0	0	0	0	0	0	0	0	0.263809646	0	0	0	0	0.239429816	0	0	0	0	0	0	0	0	0	0.176061021	0	0	0	0	0	0	0	0	0	0	0	0.153391596	0	0	0	0	0	0	0.367240211	0	0	0	0	0.241493651	0
hsa-mir-3126	0	0.182746954	0	0.564715693	0	0	0	0	0	0.463192409	0.190040828	0	0	0	0.201321453	0.24908485	0.195710431	0.741327187	0.530218601	0.251366441	0	0	0	0.332954209	0	0	0	0	0.202835189	0	0.173237471	0.220389395	0.59280958	0	0	0.153391596	0	0	0	0	0	0	0	0.327197569	0	0	0.192859483	0	0
hsa-mir-3127	1.310352919	2.129637464	1.641712947	3.061107738	1.925219013	3.547905689	2.089358146	2.340212733	2.539900507	1.709967264	1.637813781	2.151688371	3.188269405	1.742799152	1.943084152	1.936136241	2.165724818	1.083738261	3.674677356	2.57256933	2.875185369	3.047056887	2.221415592	2.129174852	2.081449394	1.501500801	2.27010878	2.015069679	2.385937341	2.189722104	3.612064875	2.490912794	4.044352062	1.580099646	1.907283725	2.198424689	4.574795615	1.642377189	4.551362881	2.205504809	2.159627248	2.452595171	2.163045565	3.667937982	2.569535325	1.853238383	2.515991186	3.363597233	1.945848881
hsa-mir-3128	0	0	0	0	0	0	0	0	0	0	0	0	0	0.239429816	0	0.24908485	0.195710431	0	0.289331647	0	0	0.152862251	0	0.176061021	0.175419848	0	0	0	0	0	0	0	0	0	0	0	0	0	0.427977257	0	0	0	0	0	0.304576458	0	0.192859483	0	0
hsa-mir-3129	0.318079627	0.182746954	0.458572041	0.213750402	0	0	0	0	0	0	0	0.229186742	0.471382061	0	0.377958854	0	0.195710431	0.291490401	0	0.251366441	0	0.291068341	0	0.603292818	0.3318038	0.492592593	0.681426776	0	0.380637477	0	0	0.220389395	0.326640887	0.261820829	0	0	0.964443733	0	1.619214847	0	0.267835392	0	0.659709964	0.327197569	0.304576458	0.72532759	0.192859483	0	0
hsa-mir-3130-1	1.985516824	3.609822203	1.246102793	2.068316542	2.080111177	1.952175868	0.374023416	1.455027043	2.811339702	3.161947001	3.548497291	2.663888118	2.032627384	2.204930101	0.924864558	1.619639316	2.069132262	1.480903076	1.584320359	2.746315992	2.456462121	1.790356682	2.998911978	0.474446427	1.893420461	2.282803917	2.329076511	1.821710623	3.1940478	1.223926633	2.02221226	1.406252021	2.34068987	2.131865684	1.660617433	0.534780778	5.059380026	1.396242803	3.215416434	2.589083918	2.401628555	4.401425474	3.478440563	3.638749254	0	1.716536621	1.894340892	1.400509513	0.439975192
hsa-mir-3130-2	2.072694081	3.672282876	0.998424438	2.611255492	2.347468371	2.296621564	0.374023416	0.903662274	2.769499886	2.655408161	3.343654694	2.497916583	1.730583442	3.13136279	0.535309472	1.326320467	2.299474146	2.04776835	1.873768716	2.662056664	1.965118229	1.358858143	2.501476343	0.830880789	2.036689351	2.282803917	2.730046672	1.427606709	3.308381555	0.831249776	2.416278224	1.98945077	2.188168897	1.133526044	1.123672817	0.836137432	5.355969803	1.396242803	3.36797919	2.636416045	2.224038421	4.181923953	3.093720899	3.515704127	0	0.985437766	1.36362078	0.934389682	0.618117408
hsa-mir-3131	0	0	0	0	0	0	0	0	0	0	0	0	0.254857646	0	0	0	0	0	0	0	0	0	0	0	0	0	0	0	0	0	0	0	0	0	0	0	0	0	0	0	0	0	0	0	0	0	0	0	0
hsa-mir-3132	0	0	0	0	0	0	0	0	0	0	0	0	0	0	0	0	0	0	0	0	0	0.152862251	0	0	0	0.267219359	0	0	0	0	0.173237471	0	0	0	0	0	0	0.218117778	0	0	0	0	0	0	0.304576458	0	0	0.241493651	0
hsa-mir-3133	0	0	0	0	0	0.334420681	0	0	0	0	0.190040828	0	0	0	0	0	0.195710431	0	0	0	0.338043259	0	0	0	0	0	0	0	0	0	0	0	0	0	0	0	0	0	0	0	0	0	0	0.327197569	0	0	0	0	0
hsa-mir-3134	0	0	0	0	0	0	0	0	0	0	0	0	0	0	0	0	0	0	0	0	0	0	0	0	0	0	0	0	0	0	0	0	0	0	0	0	0	0	0	0	0	0	0	0	0	0	0	0	0
hsa-mir-3135a	0	0	0	0	0.281225829	0	0	0	0	0	0	0	0	0.239429816	0	0	0	0	0	0	0	0	0	0	0	0	0	0	0	0	0	0	0	0	0	0	0	0	0	0.263860112	0	0	0	0	0	0	0	0	0
hsa-mir-3135b	0	0	0	0	0	0	0	0	0	0	0	0	0	0	0	0	0	0	0	0	0	0	0	0	0	0	0	0	0	0	0	0	0	0	0	0	0	0	0	0	0	0	0	0	0	0	0	0	0
hsa-mir-3136	1.159210653	0.344926188	0.169574865	0.39987873	0.516472096	0.605722833	0.670772368	0.660416634	0.850064089	0.463192409	0.508315058	0.229186742	0.471382061	0.444722187	0.535309472	0.461430071	0.660976977	0.741327187	1.221842444	0.465366446	0	0.640495994	0.414726565	0.332954209	0.175419848	0.492592593	0.487984312	0	0.380637477	1.001342524	0	0	0	0	0	0.153391596	0.964443733	0.218117778	0	0.67992818	0.493646309	0	0.367240211	0.593734296	0.555927052	1.205737818	0.192859483	0.448301553	0
hsa-mir-3137	0	0	0.169574865	0	0	0	0	0	0	0	0	0	0.254857646	0	0	0	0	0	0.289331647	0	0	0	0	0.176061021	0	0	0	0	0.202835189	0	0	0	0	0	0	0	0	0	0	0	0	0	0	0	0	0	0.192859483	0	0
hsa-mir-3138	0	0.344926188	0	0.39987873	0	0	0	0.367672993	0	0.813260342	0	0.229186742	0	0.444722187	0	0	0.36801622	0.291490401	0.289331647	0	0	0	0	0.176061021	0	0.267219359	0.264526823	0.22527493	0	0	0.594877179	0.220389395	0	0.483344753	0.258822808	0.153391596	0.964443733	0	0.757614716	0	0	0.80377838	0	0.593734296	0	0	0.362952343	0.448301553	0.236694658
hsa-mir-3139	0	0	0	0.213750402	0	0	0	0	0	0	0	0	0	0	0	0	0	0	0	0	0.338043259	0	0	0	0	0	0	0	0	0	0	0	0	0	0	0.292028996	0	0	0	0	0	0	0	0	0	0	0	0	0
hsa-mir-3140	0	0.182746954	0.169574865	0.213750402	0.516472096	0	0	0.367672993	0	0.463192409	0.508315058	0	0	0	0	0	0.195710431	0	0.289331647	0.251366441	0	0.152862251	0	0	0.3318038	0.267219359	0.264526823	0	0	0	0	0	0	0	0	0.153391596	0	0	0	0	0	0	0	0	0.555927052	0	0	0	0.236694658
hsa-mir-3141	0	0	0	0	0	0	0	0	0	0	0	0	0	0	0	0	0	0	0	0	0	0	0	0	0	0	0	0	0	0	0	0	0	0	0	0	0	0	0	0	0	0	0	0	0	0	0	0	0
hsa-mir-3142	0	0.182746954	0	0	0	0	0	0	0	0	0	0	0	0.239429816	0	0	0	0	0	0	0	0	0	0	0	0	0	0	0	0	0	0	0	0	0	0	0	0	0	0	0	0	0	0	0	0	0	0	0
hsa-mir-3143	0	0.623091474	0	0	0.281225829	0	0	0	0	0.463192409	0	0	0	0.239429816	0	0	0.521920113	0	0	0.251366441	0	0.152862251	0	0	0	0	0	0	0	0	0	0	0	0.483344753	0	0	0.964443733	0.218117778	0.427977257	0	0	0	0	0	0	0	0	0	0
hsa-mir-3144	0	0	0	0.39987873	0	0	0	0	0	0	0	0	0.254857646	0	0	0	0	0	0	0	0	0.152862251	0	0	0	0	0	0	0	0	0	0	0.326640887	0	0	0.153391596	0	0	0	0	0	0	0	0	0	0	0	0	0
hsa-mir-3145	0	0.182746954	0	0	0	0	0	0	0	0	0	0	0	0	0	0	0	0	0	0	0	0.152862251	0	0.176061021	0	0	0	0	0	0	0	0	0	0	0	0	0	0	0	0	0	0	0	0	0	0	0	0	0
hsa-mir-3146	0	0.182746954	0	0	0	0	0	0	0.486756585	0	0	0	0	0	0	0	0.36801622	0	0	0	0	0	0	0	0	0.492592593	0	0	0	0	0	0	0	0	0	0	0	0	0	0	0	0	0	0	0	0	0	0	0
hsa-mir-3147	0	0	0	0	0	0	0	0	0	0	0	0	0	0	0	0	0	0	0	0	0	0	0	0	0	0	0	0	0	0	0	0	0	0	0	0	0	0	0	0	0	0	0	0	0	0	0	0	0
hsa-mir-3148	0	0	0	0	0	0	0	0	0	0	0	0	0	0	0	0	0	0	0	0	0	0	0	0	0	0	0	0	0	0	0	0	0	0	0	0	0	0	0	0	0	0	0	0	0	0	0	0	0
hsa-mir-3149	0	0	0.169574865	0	0	0	0	0	0	0	0	0	0	0	0	0	0	0.291490401	0	0	0.338043259	0	0	0	0.175419848	0	0.264526823	0	0	0.152271698	0.173237471	0	0.326640887	0	0	0	0	0.218117778	0	0	0	0	0	0	0	0	0	0	0
hsa-mir-3150a	0	0	0	0	0	0	0	0	0.263809646	0	0	0	0	0	0	0	0	0	0.289331647	0	0	0.417184435	0	0.176061021	0.175419848	0	0	0	0	0.289994952	0	0.411529292	0	0	0	0	0.964443733	0.218117778	0	0	0	0	0	0	0	0	0	0.241493651	0
hsa-mir-3150b	0	3.717415412	0	0.712634516	1.656388822	0.605722833	0.374023416	0.367672993	0.486756585	1.094754266	0.190040828	0	0.254857646	0	0	0.461430071	1.668720047	0	0	0	0	0	0	1.946914974	0.175419848	0.492592593	1.49117378	0	0.380637477	1.153479801	0	0.220389395	0	0	0	0.153391596	0	1.205218578	0.757614716	0	0.267835392	0	0	0	0.555927052	0	0	0	0
hsa-mir-3151	0	0.182746954	0	0	0	0	0	0	0	0	0	0	0	0	0	0	0	0	0	0	0	0	0	0	0	0	0	0	0	0.152271698	0	0	0	0	0	0	0	0	0	0	0	0	0	0	0	0	0	0	0
hsa-mir-3152	0	0	0.458572041	0	0	0	0	0	0	0	0.190040828	0	0.254857646	0	0.377958854	0	0.36801622	0.291490401	0	0	0	0	0.414726565	0.176061021	0	0	0	0	0	0.289994952	0.173237471	0	0.326640887	0.261820829	0	0	0	0.218117778	0	0	0	0	0	0	0	0.407774756	0.362952343	0	0
hsa-mir-3153	0	0	0	0	0	0	0	0	0	0	0	0	0	0	0	0	0	0	0	0	0	0	0	0	0	0	0	0	0	0	0	0	0	0	0	0	0	0	0	0	0	0	0	0	0	0	0	0	0
hsa-mir-3154	0	0.344926188	0.169574865	0.712634516	0.281225829	0	0	0	0	0	0	0	0	0.239429816	0	0	0	0	0	0	0.338043259	0.152862251	0.414726565	0	0	0	0.264526823	0.22527493	0	0	0.327885075	0	0	0.483344753	0	0	0	0.407548542	0	0	0	0	0	0	0	0	0	0	0
hsa-mir-3155a	0	0.182746954	0	0	0	0.334420681	0	0	0.263809646	0	0.190040828	0	0	0	0	0	0	0	0	0	0	0	0	0	0	0	0	0	0	0	0	0	0	0	0	0	1.537356706	0	0	0	0	0	0	0	0	0	0.192859483	0	0.236694658
hsa-mir-3155b	0	0	0	0	0	0	0	0	0	0	0	0	0	0	0	0	0	0	0	0	0	0	0	0	0	0	0	0	0	0	0	0	0	0	0	0	0	0	0	0	0	0	0	0	0	0	0	0	0
hsa-mir-3156-1	0	0	0	0	0	0	0	0	0	0	0	0	0	0	0	0	0	0	0	0	0	0	0	0	0	0	0	0	0	0	0	0	0	0	0	0	0	0	0	0	0	0	0	0	0	0	0	0	0
hsa-mir-3156-2	0	0	0	0	0	0	0	0	0	0	0	0	0	0	0	0	0	0	0	0	0	0	0	0	0	0	0	0	0	0	0	0	0	0	0	0	0	0	0	0	0	0	0	0	0	0	0	0	0
hsa-mir-3156-3	0	0	0	0	0	0	0	0	0	0	0	0	0	0	0	0	0	0	0	0	0	0	0	0	0	0	0	0	0	0	0	0	0	0	0	0	0	0	0	0	0	0	0	0	0	0	0	0	0
hsa-mir-3157	0.318079627	1.147558741	0.169574865	0.846788544	0.516472096	0.605722833	0	0.660416634	0.850064089	0.463192409	0.357937047	1.023640729	1.234211894	0.784172272	0	0.646493563	1.29447842	0.533870293	0.289331647	1.098960501	0.338043259	0.417184435	1.221682235	0.603292818	0	0.267219359	0.487984312	0.22527493	0.380637477	0.415708918	0.711873702	0.580283475	0.817435797	0	0.258822808	0.642380886	2.525205692	0	0.427977257	0.486841005	0.860763408	1.694657366	0.367240211	1.476131754	0	0	0.652702166	0.934389682	0.618117408
hsa-mir-3158-1	0.318079627	0.623091474	0	0.213750402	0.516472096	0.334420681	0.670772368	0	0.850064089	0.463192409	0.190040828	0	0	0.444722187	0.201321453	0.646493563	0.660976977	0	0.736580632	0	0.611721019	0.152862251	0	0.176061021	0	0.492592593	0.264526823	0.22527493	0.202835189	0.531341033	0.173237471	0.411529292	0.817435797	0	0	0.153391596	0	0	1.025765196	0	0.267835392	1.31691787	0	0.327197569	0.304576458	0	0	0.241493651	0.236694658
hsa-mir-3158-2	0.318079627	0.344926188	0	0.39987873	0	0.334420681	0	0	0.486756585	0.463192409	0.357937047	0.229186742	0.254857646	0	0	0	0	0	0.289331647	0	0	0.152862251	0	0	0.175419848	0.267219359	0	0.420078116	0.202835189	0.152271698	0.327885075	0	0	0	0	0.292028996	0.964443733	0.218117778	0	0	0.267835392	0.80377838	0	0.593734296	0.555927052	0	0.192859483	0.241493651	0
hsa-mir-3159	0	0.182746954	0	0	0	0	0	0	0	0.463192409	0	0	0	0	0	0	0	0	0	0	0	0	0	0	0	0	0	0	0	0.289994952	0	0	0	0	0	0	0	0	0	0	0	0	0	0	0	0	0	0	0
hsa-mir-3160-1	0	0	0	0	0	0	0	0	0	0	0	0	0	0	0	0	0	0	0	0	0	0	0	0	0	0	0	0	0	0	0	0	0	0	0	0	0	0	0	0	0	0	0	0	0	0	0	0	0
hsa-mir-3160-2	0	0	0	0	0	0	0	0	0	0	0	0	0	0	0	0	0	0	0	0	0	0	0	0	0	0	0	0	0	0	0	0	0	0	0	0	0	0	0	0	0	0	0	0	0	0	0	0	0
hsa-mir-3161	0	0	0.321297788	0	0	2.134654012	0	1.455027043	0	0	0.883445649	0	1.110570378	0	0.806328182	1.213608576	0	0	2.321157779	0	0	0	0	0	1.113457807	0	0	0.883620816	0	0	0	0	1.182979537	0	0	0	0.964443733	0	0	0	0	0	0.367240211	0	0.956223966	0	0	0.934389682	0
hsa-mir-3162	0	0	0	0	0	0	0	0	0	0	0	0	0	0	0	0	0	0	0	0	0	0	0	0	0	0	0	0	0	0	0	0	0.59280958	0	0	0	0	0	0	0	0	0	0.659709964	0	0	0	0	0	0
hsa-mir-3163	0.318079627	0	0	0	0	0	0	0	0	0	0	0.229186742	0	0	0	0	0	0.291490401	0	0	0	0	0	0	0	0	0	0	0	0	0.173237471	0	0	0	0	0	0	0	0	0	0	0	0	0	0	0	0	0	0
hsa-mir-3164	0	0	0	0	0	0	0	0	0	0	0	0	0	0	0	0	0	0	0	0	0	0	0	0	0	0	0	0	0	0.289994952	0	0	0	0	0	0	0	0	0	0	0	0	0	0	0	0	0	0	0
hsa-mir-3165	0	0	0	0	0	0	0	0	0	0	0	0	0	0	0	0.24908485	0	0	0	0	0	0	0	0	0	0	0.264526823	0	0	0	0	0	0	0	0	0	0	0	0	0	0	0	0	0	0	0	0	0.241493651	0
hsa-mir-3166	0	0	0	0.213750402	0	1.031029535	0.374023416	0	0	0	0.190040828	0.229186742	0	0	0	0	0	0	0	0	0	0	0	0.176061021	0.601383701	0	0	0	0	0.152271698	0	0	0	0.261820829	0.258822808	0.836137432	0	0	0.757614716	0	0	0	0.367240211	0.327197569	0.304576458	0	0.192859483	0	0.236694658
hsa-mir-3167	0	0	0.321297788	0	0	0	0	0	0	0	0	0	0	0	0	0	0	0	0	0	0	0	0	0	0	0	0	0	0	0	0	0	0	0	0	0	0	0	0	0	0	0	0	0	0	0	0	0	0
hsa-mir-3168	0	0	0	0	0	0.334420681	0	0	0	0	0	0	0	0	0	0	0	0	0	0	0	0	0	0	0	0	0	0	0	0	0	0	0	0	0	0	0	0	0	0	0	0	0	0	0	0	0	0	0
hsa-mir-3169	0	0	0	0	0	0	0	0	0	0	0	0	0	0	0	0	0	0	0	0	0	0	0	0	0	0	0	0	0	0	0	0	0	0	0	0	0	0	0	0	0	0	0	0	0	0	0	0	0
hsa-mir-3170	1.572095604	0.182746954	0.905420221	1.187506797	1.053898868	1.204361738	0.916772414	1.964470719	1.588062885	2.13989543	0.644487606	1.350250553	1.730583442	1.178671941	0.806328182	1.430861165	0.787801032	1.695567175	1.958642632	0.651684099	2.524247011	1.590680098	0.414726565	1.02740958	1.842317956	1.277627748	1.268250527	1.010063683	1.5667947	1.291093103	0.711873702	1.107911453	2.266443851	0.261820829	1.362897935	0.836137432	0.964443733	0.724965404	2.362934394	1.140202771	1.503856006	2.452595171	1.453805168	2.019662066	1.403482611	0.72532759	1.100452263	0.789826054	1.049450942
hsa-mir-3171	0	0	0	0	0	0	0	0	0	0	0	0	0	0	0	0	0	0	0	0	0	0	0	0	0	0	0	0	0	0	0	0	0	0	0	0	0	0	0	0	0	0	0	0	0	0	0	0	0
hsa-mir-3173	0.318079627	0.744346265	0.169574865	0	0.281225829	1.204361738	0	0.903662274	0	0	0.190040828	0.600765476	0.471382061	0.239429816	0	0.461430071	0.195710431	0.533870293	0.917084932	0.251366441	0.611721019	0.533156645	0	0.176061021	0.719370968	0.687470141	0.264526823	0.420078116	0	0.415708918	0.711873702	0.580283475	0.59280958	0	0.478198365	1.006926317	1.946331491	0	2.154927608	0.486841005	0.267835392	0	0.367240211	1.18451517	0.304576458	0	0.192859483	0.448301553	0
hsa-mir-3174	0	0.344926188	0.169574865	0.564715693	0.281225829	0	0.374023416	0	0	0	0.357937047	0.229186742	0.254857646	0.239429816	0	0	0.195710431	0.291490401	0	0.465366446	0	0	0.414726565	0.474446427	0.3318038	0.267219359	0.264526823	0	0	0.152271698	0.173237471	0	0	0.261820829	0	0.153391596	0	0	0.427977257	0.67992818	0.493646309	0	0.367240211	0.327197569	0.304576458	0.407774756	0	0	0.236694658
hsa-mir-3175	0	0	0	0	0	0	0	0	0.486756585	0.463192409	0	0	0	0	0	0	0	0	0	0	0	0	0	0	0	0	0	0	0	0	0.173237471	0.220389395	0	0.261820829	0	0	0	0	0	0.486841005	0.493646309	1.31691787	0.367240211	0	0	0	0.192859483	0	0
hsa-mir-3176	0.318079627	0.182746954	0	0	0	0	0	0	0	0	0	0	0	0	0.201321453	0	0	0	0.289331647	0	0	0.152862251	0	0	0	0	0.487984312	0	0	0.152271698	0	0	0	0	0	0.153391596	0	0.218117778	0	0.263860112	0	0	0.367240211	0	0	0.407774756	0	0	0
hsa-mir-3177	0	0.490702585	0	0	0.896005182	0	0	0	0.679816511	0.463192409	0.190040828	0.229186742	0	0.239429816	0	0	0	0.291490401	0	0	0	0	0	0	0	0.267219359	0	0	0.202835189	0.152271698	0.327885075	0	0	0	0	0.153391596	0.964443733	0	0	0.486841005	0.267835392	0	0	0.327197569	0	0	0.192859483	0	0
hsa-mir-3178	0	0.959993403	0	0	0.516472096	0	0	0	1.588062885	0.463192409	0.357937047	0	0	0.239429816	0	0	0.195710431	0	0	1.629320246	1.510093003	0.152862251	0.736468067	0	0.472881794	1.277627748	0.264526823	0.420078116	0.202835189	0	0	0.580283475	0	0.675339018	0	0	0.964443733	0.574969529	0.427977257	0.263860112	0.267835392	0	1.292436639	0	0	0	0	0	0
hsa-mir-3179-1	0	0	0	0	0	0	0	0	0	0	0	0	0	0	0	0	0	0	0	0	0	0	0	0	0	0	0	0	0	0	0	0	0	0	0	0	0	0	0	0	0	0	0	0	0	0	0	0	0
hsa-mir-3179-2	0	0	0	0	0	0	0	0	0	0	0	0	0	0	0	0	0	0	0	0	0	0	0	0	0	0	0	0	0	0	0	0	0	0	0	0	0	0	0	0	0	0	0	0	0	0	0	0	0
hsa-mir-3179-3	0	0	0	0	0	0	0	0	0	0	0	0	0	0	0	0	0	0	0	0	0	0	0	0	0	0	0	0	0	0	0	0	0	0	0	0	0	0	0	0	0	0	0	0	0	0	0	0	0
hsa-mir-3179-4	0	0	0	0	0	0	0	0	0	0	0	0	0	0	0	0	0	0	0	0	0	0	0	0	0	0	0	0	0	0	0	0	0	0	0	0	0	0	0	0	0	0	0	0	0	0	0	0	0
hsa-mir-3180-1	0	0	0	0	0	0	0	0	0	0	0	0	0	0	0	0	0	0	0	0	0	0	0	0	0	0	0	0	0	0	0	0	0	0	0	0	0	0	0	0	0	0	0	0	0	0	0	0	0
hsa-mir-3180-2	0	0	0	0	0	0	0	0	0	0	0	0	0	0	0	0	0	0	0	0	0	0	0	0	0	0	0	0	0	0	0	0	0	0	0	0	0	0	0	0	0	0	0	0	0	0	0	0	0
hsa-mir-3180-3	0	0	0	0	0	0	0	0	0	0	0	0	0	0.239429816	0	0	0	0	0	0	0	0	0	0.176061021	0	0	0	0	0	0	0	0	0	0	0	0	0	0	0	0	0	0	0	0	0	0	0	0	0
hsa-mir-3180-4	0	0.344926188	0	0	0	0	0	0.367672993	0	0	0	0	0	0	0	0	0	0	0	0	0	0	0.414726565	0	0	0	0	0	0	0	0.173237471	0	0	0	0	0	0	0	0	0	0	0	0	0	0	0	0	0	0
hsa-mir-3180-5	0	0	0	0	0	0	0	0	0	0	0	0	0	0	0	0	0	0	0	0	0	0	0	0	0	0	0	0	0	0	0	0	0	0	0	0	0	0	0	0	0	0	0	0	0	0	0	0	0
hsa-mir-3181	0	0	0	0	0	0	0	0	0	0	0	0	0	0	0	0	0	0	0	0	0	0	0	0	0	0	0	0	0	0	0	0	0	0	0	0	0	0	0	0	0	0.80377838	0	0	0	0	0	0	0.236694658
hsa-mir-3182	0	0	0	0	0	0	0	0	0.679816511	0	0	0.229186742	0	0	0	0	0	0	0	0	0	0	0.736468067	0	0	0.267219359	0	0	0	0	0	0	0	0.675339018	0	0	1.946331491	0	0	0	0	0.80377838	0	0.327197569	0	0	0	0	0
hsa-mir-3183	0	0.182746954	0.169574865	0	0	1.031029535	0.374023416	0	0.486756585	0	0.357937047	0	0	0.239429816	0.201321453	0.24908485	0	0	0	0.251366441	0.338043259	0	0	0	0	0	0	0	0.202835189	0	0.173237471	0	0	0	0	0	0	0	0	0	0	0	0	0	0.304576458	0	0	0	0.236694658
hsa-mir-3184	0	0	0	0	0	0	0	0	0	0	0	0	0	0	0	0	0	0	0	0	0	0	0	0	0	0	0	0	0	0	0	0	0	0	0	0	0	0	0	0	0	0	0	0	0	0	0	0	0
hsa-mir-3185	0	0	0	0	0	0	0	0	0	0	0	0	0	0	0	0	0	0	0	0	0	0	0	0	0	0	0	0	0	0	0	0	0	0	0	0	0	0	0	0	0	0	0	0	0	0	0	0	0
hsa-mir-3186	0	0	0	0	0	0	0	0	0	0	0	0	0	0	0	0	0	0	0	0	0	0	0	0	0	0	0	0	0	0	0	0	0	0.261820829	0	0	0	0	0	0	0	0	0.367240211	0	0	0	0	0	0
hsa-mir-3187	0.578543638	0.182746954	0	0.564715693	0.281225829	0.605722833	0.916772414	0.660416634	0.486756585	1.094754266	0.508315058	0.229186742	0.471382061	0.444722187	0	0	0	0.291490401	0.736580632	0.465366446	0.611721019	0.152862251	0.736468067	0	0	0.492592593	0.264526823	0.22527493	0.202835189	0.738039713	0	0.580283475	0.59280958	1.133526044	0.987326688	0	0	0	1.251800881	0.263860112	0.267835392	0.80377838	0.367240211	1.18451517	0.304576458	0.407774756	0.362952343	0.629145825	0
hsa-mir-3188	0	0	0.169574865	0.712634516	0.516472096	0	0.374023416	0	0	0	0.768908402	0	0.975330832	0.239429816	0.201321453	0.24908485	0.521920113	0	0	0.651684099	0.611721019	0.152862251	0.999378064	0.176061021	0.175419848	0.859129122	0	0.22527493	0.681523928	0	0.467548689	0	0.326640887	0	0.478198365	0.153391596	1.946331491	0.574969529	0.757614716	0.67992818	0	0	0.659709964	0.818623179	0	0	0.362952343	0.448301553	0
hsa-mir-3189	0.799096427	0.182746954	0	0	0	1.498809453	0	0	1.265747126	0.463192409	0.190040828	0	0	0	0	0	0	1.480903076	0	0	0.611721019	0	0.414726565	0	0.175419848	1.277627748	0	0	0	0.415708918	0	0.411529292	0	0	0	0.742509018	0	0	0	0	0.688850849	2.241331643	0	0	0.304576458	0	0	0.789826054	0
hsa-mir-3190	0	0.344926188	0	0.213750402	0	0.605722833	1.126873767	0.660416634	0.486756585	0	0.190040828	0	0.254857646	0	0.201321453	0	0.195710431	0	0	0	0	0	0.414726565	0.176061021	0.175419848	0.687470141	0	0	0	0	0	0.220389395	0.59280958	0.675339018	0	0	0	0	1.025765196	0.486841005	0.688850849	0.80377838	0.367240211	0.327197569	0	0	0	0.241493651	0
hsa-mir-3191	0.799096427	0	0	0	0.896005182	0.334420681	0.374023416	0	0.679816511	0	0.190040828	0.229186742	0.254857646	0.444722187	0.201321453	0	0.36801622	0.291490401	0.289331647	0	0.841668853	0	0.414726565	0	0	0.492592593	0.487984312	0	0	0.831249776	0	0.580283475	0	0.483344753	0.258822808	0.292028996	0.964443733	0.407548542	1.44717291	0.263860112	0.267835392	0	0	0	0.956223966	0.72532759	0.652702166	0.629145825	0.439975192
hsa-mir-3192	0	0.182746954	0	0	0.281225829	0.334420681	0	0	0	0	0	0	0.254857646	0	0.201321453	0	0	0	0	0	0	0.152862251	0	0	0	0	0	0	0.202835189	0.152271698	0	0	0	0	0	0	0	0	0	0	0	0	0	0.818623179	0	0	0	0	0
hsa-mir-3193	1.310352919	0.744346265	0.905420221	1.08262766	0.896005182	1.743228426	1.47289063	1.111751144	1.002325913	1.330188931	0.357937047	1.841009391	1.730583442	0.444722187	0.535309472	1.091339665	1.012223959	0.922667504	1.47331468	1.873684472	0.611721019	1.156721494	0.414726565	0.474446427	0.3318038	0.687470141	0.681426776	1.427606709	1.040336983	0.738039713	1.265103789	0.220389395	1.824118138	0.483344753	0.836736927	0.534780778	1.537356706	0.407548542	0.427977257	1.140202771	1.014353865	2.241331643	0.902766678	2.480867929	0.769914732	0.985437766	1.717402909	0.241493651	0.439975192
hsa-mir-3194	0.799096427	0.856195326	0.169574865	1.08262766	0.896005182	0	0	0.903662274	0.486756585	0	0.190040828	0.426906645	0.975330832	0.784172272	0.201321453	0.24908485	0.904372339	0.741327187	0.530218601	0	1.214251036	0.417184435	0	0.721569526	0.472881794	0.267219359	0.487984312	0.22527493	0.538910584	0.531341033	0	0.220389395	0.326640887	0.483344753	0	0.153391596	0.964443733	0	0	0.850196141	0.267835392	0	0	1.013137773	0.304576458	0.407774756	0.362952343	0.448301553	0.236694658
hsa-mir-3195	0	0	0	0	0	0	0	0	0	0	0	0	0	0	0	0	0	0	0	0	0	0	0	0	0	0	0	0	0	0	0	0	0	0	0	0	0	0	0	0.263860112	0	0	0	0	0	0	0	0	0
hsa-mir-3196	0	0	0	0	0	0	0	0	0.263809646	0	0	0	0	0	0	0.24908485	0	0	0	0	0	0	0	0.176061021	0	0.492592593	0	0	0	0	0	0	0	0	0	0	0	0	0	0	0	0	0	0	0	0	0	0	0
hsa-mir-3197	0	0	0	0	0	0	0	0	0	0	0	0	0	0	0	0	0	0	0	0	0	0	0	0	0	0	0	0.22527493	0	0	0	0	0	0	0	0	0	0	0	0.263860112	0	0	0	0	0	0	0	0	0
hsa-mir-3198-1	0	0	0	0	0	0	0	0	0	0	0	0	0	0.239429816	0	0	0	0	0	0	0	0	0	0.176061021	0	0	0	0	0	0	0	0	0	0	0	0	0	0	0	0	0	0	0	0	0	0	0	0	0.236694658
hsa-mir-3198-2	0	0	0.169574865	0	0	0.605722833	0	0	0.263809646	0	0	0	0.254857646	0	0	0	0.195710431	0	0.289331647	0	0	0	0	0	0	0	0.264526823	0.22527493	0	0.152271698	0	0	0	0.483344753	0.258822808	0	0	0	0.427977257	0.263860112	0	0	0.367240211	0	0	0	0.192859483	0	0
hsa-mir-3199-1	0.578543638	0.490702585	0.169574865	0.846788544	0.281225829	0.334420681	0.374023416	0	0	0	0.190040828	0.229186742	0.659609505	0.444722187	0.201321453	0	0.521920113	0.533870293	0	0	0.338043259	0.921575719	0.736468067	0	0.3318038	0	0.264526823	0.22527493	0.811300034	0.289994952	0.173237471	0.411529292	0	0.261820829	0.478198365	0.153391596	0.964443733	0.218117778	0	0.486841005	0.267835392	0	0	0	0.304576458	0.407774756	0.192859483	0	0.236694658
hsa-mir-3199-2	0.318079627	1.313520431	0.583911836	1.694113077	0.516472096	1.626189126	0.916772414	0.660416634	0.486756585	0.463192409	0.989554676	1.023640729	1.551975146	1.488135005	0.535309472	0.24908485	1.73318598	0.741327187	0.289331647	0.651684099	1.214251036	1.590680098	0.999378064	0.932489077	0.828434172	0.859129122	1.142381414	1.33399669	1.327447661	0.831249776	1.339725178	0.868084595	0	1.258780606	0.987326688	0.742509018	0.964443733	0.860824578	2.154927608	0.850196141	1.014353865	1.993734495	0.367240211	1.013137773	0.769914732	0.72532759	0.893878615	1.297327608	1.049450942
hsa-mir-32	6.423823714	6.704704507	5.927635925	7.3678085	6.503817312	4.433545583	6.110015809	7.274660947	7.39005105	6.662861728	6.450365263	6.900330026	5.96000666	6.676311786	5.351690054	6.466662306	6.803609969	6.54300934	6.612119974	5.700702265	7.268130825	6.389287022	5.057687453	4.787014056	5.444181758	6.697110523	6.279343791	5.970049022	6.710233126	5.557215479	6.498852955	6.317009978	5.971405279	7.39873522	6.335920008	5.92847524	5.287340712	6.08918988	4.047938268	6.540943918	6.801777089	4.678466113	6.227280785	7.081244481	6.247603972	5.305360383	6.712016715	7.202807818	6.143872877
hsa-mir-3200	2.232677946	1.232924715	2.669767204	2.365177677	1.841054894	5.443669934	3.682404524	3.045571927	2.382266618	1.532538895	1.701653291	3.100245185	2.282251783	2.509361159	2.246034975	2.253704329	1.206389417	2.04776835	3.748046828	2.47716232	3.199320402	2.859827259	3.168819634	1.279617489	1.024562945	1.944408705	1.684217302	2.431356056	1.491340047	2.639682732	2.516186394	1.79730979	2.720276276	0.675339018	2.117870216	3.251828748	3.740608341	0.984983736	2.456675276	1.92964407	3.347663531	2.946917781	1.730775579	3.193198966	2.625560168	1.853238383	2.515991186	3.257640377	1.945848881
hsa-mir-3201	0	0	0	0	0	0	0	0	0	0	0	0	0	0	0	0	0	0	0	0	0	0	0	0	0	0	0	0	0	0	0	0	0	0	0	0	0	0	0	0	0	0	0	0	0	0	0	0	0
hsa-mir-3202-1	0	0	0	0	0.281225829	0	0	0	0	0	0.190040828	0	0	0	0	0	0	0	0	0	0	0	0	0	0	0	0	0.22527493	0	0	0	0	0	0	0	0	0	0.218117778	0	0.263860112	0	0	0	0	0	0	0	0	0
hsa-mir-3202-2	0	0.623091474	0	0	0	0	0.374023416	0	0	0.463192409	0	0	0	0	0	0	0	0	0	0	0	0	0	0.332954209	0	0.267219359	0	0	0	0	0	0	0	0	0.258822808	0.153391596	0	0.218117778	0	0	0	0.80377838	0	0	0	0	0	0	0
hsa-mir-320a	7.355813143	10.02763237	8.797349413	8.683926187	8.432866318	9.054226653	9.356172379	10.48997279	7.924683659	9.547539746	8.695779866	9.148353708	9.211939129	8.855888071	9.15533251	9.00182951	9.026309072	8.446864904	11.26549853	8.754606183	8.338324763	10.23416975	9.693406034	8.953930603	8.433354971	7.767626774	8.967174964	9.271902511	8.928032316	8.910903888	9.006047194	9.164191615	10.49735724	8.85193963	8.639229431	8.933978861	10.21229386	8.521279062	11.00912235	8.382573727	7.274408365	10.02919498	8.995269492	10.04502759	8.986058766	7.955736478	9.154362647	9.409260625	9.104106833
hsa-mir-320b-1	1.310352919	2.084415369	1.246102793	1.544179702	1.053898868	0	0.670772368	2.638039305	0.850064089	1.094754266	1.3497927	1.140919974	0.975330832	1.488135005	1.404499896	1.213608576	1.601238204	0.741327187	2.978981209	1.098960501	0.841668853	2.08454565	1.873564789	0.830880789	0.175419848	1.151153529	1.932585074	1.821710623	1.237946061	1.153479801	1.265103789	1.575589224	2.478616975	2.316090699	1.56803989	0.153391596	3.394117607	0.860824578	2.983116923	1.140202771	0.688850849	2.452595171	1.453805168	2.545203835	1.842222199	1.205737818	1.36362078	0.789826054	1.730215616
hsa-mir-320b-2	0.990360965	2.447954434	1.698257602	1.376837681	1.053898868	1.35908481	1.47289063	3.095419473	0.850064089	1.86794508	2.263482473	2.407174341	2.282251783	1.392171772	1.88577621	1.528335768	2.01829696	2.196124806	3.019055314	1.796738944	1.755471301	1.923842497	3.368110677	1.559210834	0.472881794	1.393902692	2.144408956	2.431356056	2.427013956	0.831249776	1.478300375	1.313494891	2.720276276	2.626147998	2.181747881	1.539565811	4.179797411	0.984983736	3.461403222	1.488607038	1.153155491	3.607034109	2.253527954	3.152474525	1.842222199	0.407774756	1.441658228	1.065778396	2.299357794
hsa-mir-320c-1	0.578543638	0.856195326	0.699227345	0.712634516	0.516472096	0.334420681	1.126873767	0.660416634	0.679816511	0	0.768908402	0.426906645	0.659609505	1.058771574	0.924864558	0	0.660976977	0.922667504	1.077495961	0.465366446	0.338043259	0.740399159	0	0.721569526	1.2763305	0.492592593	0.264526823	0.745022149	0.538910584	0.531341033	0.594877179	0.731349229	1.474375297	0.261820829	0.258822808	1.085292754	1.537356706	0.984983736	1.911795491	0.486841005	0.688850849	1.31691787	1.292436639	0.593734296	0.555927052	0	1.100452263	0.934389682	0.236694658
hsa-mir-320c-2	0	0.744346265	0.458572041	0.39987873	0.281225829	0.605722833	0	0.367672993	0	0	0.768908402	0	0.471382061	0	0.201321453	0	0.521920113	0	0.289331647	0	0	0.640495994	0.414726565	0.176061021	0.3318038	0	0	0.22527493	0	0.289994952	0.327885075	0.411529292	0.59280958	0.261820829	0.258822808	0	0.964443733	0.574969529	1.025765196	0	0.267835392	0.80377838	0.367240211	0.327197569	0.304576458	0	0.5150887	0	0.236694658
hsa-mir-320d-1	0	1.147558741	0	0	0.281225829	0.334420681	0	0.367672993	0.263809646	0.463192409	0.357937047	0.600765476	0.254857646	0.624407888	0	0.24908485	0.36801622	0.291490401	0.530218601	0.465366446	0.611721019	0.152862251	0.414726565	0.176061021	0.175419848	0.267219359	0.681426776	0.22527493	0.811300034	0	0.327885075	1.107911453	0.59280958	0.996354758	0.478198365	0.292028996	1.946331491	0.407548542	0.757614716	0	0.267835392	1.31691787	0	1.337679127	0	0	0.192859483	0	0.236694658
hsa-mir-320d-2	0.318079627	0.490702585	0.321297788	0.213750402	0.516472096	0.334420681	0	0.660416634	0.263809646	0	0.644487606	0.426906645	0.659609505	0.239429816	0.201321453	0.24908485	0.787801032	0.291490401	0.289331647	0.465366446	0	0.152862251	0.414726565	0	0	0.492592593	0	0.22527493	0.681523928	0.152271698	0.711873702	0.220389395	0.817435797	0	0.668577555	0.534780778	0	0.218117778	0	0	0	1.694657366	0	1.337679127	0	0	0	0.241493651	0
hsa-mir-320e	0	0.623091474	0	0	0	0.334420681	0	0	0	0	0.357937047	0.229186742	0	0.239429816	0	0	0	0	0	0.651684099	0	0.152862251	0	0.176061021	0	0	0	0.22527493	0.811300034	0	0	0	0	0.483344753	0.258822808	0	0	0	0	0.263860112	0	0	0.367240211	0	0.304576458	0	0	0	0
hsa-mir-323a	0	0.344926188	0	1.08262766	0	1.35908481	0	0	0	0	0.190040828	0.426906645	0.659609505	0.239429816	0.924864558	0	0.787801032	0.533870293	0	0.251366441	0.841668853	0.533156645	0.414726565	2.718348254	0	0	1.004471909	0.591679417	1.040336983	0.918801427	0.173237471	1.107911453	0.59280958	0.483344753	0	0	1.946331491	0.984983736	2.706097513	1.488607038	0.267835392	0.80377838	0	1.476131754	0.304576458	0.72532759	0.192859483	0	0.77666074
hsa-mir-323b	1.447152275	0.490702585	0.169574865	0.712634516	0.281225829	1.031029535	0.374023416	0	0	0	0.190040828	0.229186742	0.975330832	0.624407888	0.924864558	1.213608576	0.521920113	1.228618623	0.736580632	0.465366446	1.214251036	1.156721494	0.736468067	1.738254211	0	0.492592593	1.142381414	0	1.327447661	1.416715459	0.467548689	0.220389395	0.817435797	0.675339018	0.258822808	0	2.525205692	0.574969529	3.16075323	2.074157736	0.493646309	1.31691787	0	2.413528553	0.769914732	2.093012132	0.192859483	0	0.236694658
hsa-mir-324	5.762370132	4.842164962	6.118425679	5.733934936	5.120624328	6.364425879	7.216117851	6.543893467	6.340873722	5.068612861	6.117421437	6.392107049	6.140749847	5.929191359	5.314170462	6.240836315	4.971094881	5.76853143	7.627588593	6.184991349	6.465932799	5.882891245	6.308627395	5.630619868	4.35006784	5.795303825	5.747531286	5.973933321	5.717751921	5.630365949	6.020603317	6.280718331	6.251923195	6.415690751	6.041013578	6.031034566	8.250147716	5.199441927	7.414178189	6.130028636	6.046052069	6.557782572	5.456235857	7.12399982	5.726489054	5.494931342	5.95255918	6.902350089	5.786602687
hsa-mir-325	0	0	0	0	0	0	0	0	0	0	0	0	0	0	0	0	0	0	0	0	0	0	0	0	0	0	0	0	0	0	0	0	0	0	0	0	0	0	0	0	0	0	0	0	0	0	0	0	0
hsa-mir-326	2.15490234	3.702527562	2.245438769	2.720157615	2.219974191	2.371260535	1.126873767	1.455027043	3.174057048	2.966172398	3.081030226	2.915062493	3.515231667	3.039321615	1.034396041	1.213608576	4.281817518	0.533870293	2.321157779	3.394608937	3.595707256	2.480960447	5.168715997	3.296613929	1.734339809	4.256273086	3.915227169	2.601696992	3.47433337	3.002348418	1.186411179	3.260399082	2.105401848	3.226138869	3.178964124	1.840021243	5.514488885	3.474999642	4.839340164	3.515473152	2.401628555	4.719876852	3.551597348	2.545203835	1.403482611	0.407774756	2.193988053	2.520454434	1.049450942
hsa-mir-328	7.918845132	5.871062864	6.949613555	6.541422577	6.606168188	7.504004263	8.571463932	8.393438957	7.37268955	6.619080868	6.450365263	8.237389513	8.264180949	7.870729688	6.06372744	6.989536489	6.282763838	6.958509066	8.429492267	7.829705277	7.976355576	8.190656759	6.221165532	6.27276059	6.007946777	6.513295789	6.983847511	7.000992177	6.812591381	7.683713751	7.464000311	6.612986296	7.499017152	7.07809327	6.792392023	6.919259256	10.46039468	5.777709514	9.699073634	6.970689007	7.030598536	7.773037868	6.711192184	8.672650982	7.074109686	7.243936325	7.60055988	8.777038179	6.514014401
hsa-mir-329-1	0	0	0	0.39987873	0	0	0.374023416	0	0.263809646	0	0.357937047	0	0	0	0	0	0.36801622	0.291490401	0	0	0	0.152862251	0	0.721569526	0	0	0	0.22527493	0	0.289994952	0	0.731349229	0.326640887	0	0	0	0	0.407548542	0.757614716	0.486841005	0	0	0	0	0.555927052	0.407774756	0	0	0.618117408
hsa-mir-329-2	0	0.182746954	0	0.39987873	0	0	0	0	0	0	0	0	0	0	0	0	0.904372339	0	0	0.251366441	0	0	0	0.176061021	0.175419848	0	0.264526823	0.22527493	0.380637477	0.152271698	0	0.411529292	0.326640887	0.483344753	0	0	0	0.574969529	1.025765196	0.67992818	0	0	0	0.327197569	0	0	0.192859483	0	0.236694658
hsa-mir-330	3.864619111	6.001466273	4.146771777	4.40067543	4.989929003	5.001964424	4.517352614	4.580826442	4.60139113	5.525194664	5.073163032	5.415016648	5.258938444	5.25506174	3.95659942	4.254857117	5.621632835	3.895502626	4.889840303	4.492348144	4.857399123	4.330068647	5.100330728	4.469664542	3.999817127	4.911617624	4.88637158	4.52167958	4.927748432	3.626957129	4.613284759	4.97125724	5.344761544	4.503982606	4.238912631	4.925587053	6.483363055	4.54599826	6.012204892	4.81212287	4.550898326	6.557782572	5.732781732	5.587850679	4.003926267	3.709908502	4.323560878	5.162022556	4.121239665
hsa-mir-331	5.708944232	5.327776057	4.480803705	5.442273565	5.694698173	6.26516207	6.410295918	7.056070116	6.390023295	5.548722238	6.452686193	6.945366216	6.502287554	6.895594355	5.230326999	5.955562663	5.473825446	5.237269054	7.353659522	7.268834145	6.386202483	6.149134454	8.37524739	5.410559114	5.075151542	6.54193336	6.245304703	5.94652099	6.183986905	5.352329155	6.100568616	5.395641202	6.453597449	5.425828525	5.381139096	5.401987171	8.864777519	5.362853516	7.955754307	6.308662485	6.353744339	7.78771738	7.154441096	7.283375372	5.571104806	5.92539984	6.423162378	5.612438993	5.323570714
hsa-mir-335	6.602905915	6.063955482	6.038553892	6.105842923	6.325590934	6.903232662	6.332956697	7.623678145	5.837456376	6.35786938	5.786764693	6.480994333	6.136793744	6.236047802	5.668659779	6.78285728	6.144420887	5.993067156	7.349736502	6.736540897	5.742655278	6.941860664	6.856748171	5.667929384	6.527957996	5.302275141	5.915672381	5.852598844	5.696910846	6.143333434	7.406575751	6.622684167	7.349698974	6.028435175	6.252856783	6.890901744	4.685608582	6.962515801	5.693930403	5.727316765	6.441016228	5.41809976	6.929330533	6.753832854	5.929302325	6.881864909	6.326199267	7.312716745	6.285797925
hsa-mir-337	1.310352919	3.858408765	2.319406081	4.263457459	2.464604756	2.636314183	1.619054699	0.660416634	1.76881696	0.463192409	2.220545105	1.533020554	4.303209109	3.160782913	3.403821104	2.195538475	4.778338014	3.917046635	1.221842444	2.786669122	2.231607205	3.936113527	0.736468067	5.592319818	2.124862098	1.012517901	3.990219261	4.120435553	4.88416451	4.733524525	1.604723711	5.337939287	3.378698607	3.900078096	4.011730255	2.772601468	4.179797411	4.837104116	4.593246372	4.748921126	0.688850849	1.694657366	1.730775579	3.857226816	3.442593757	4.168735971	1.948806025	0	3.915036192
hsa-mir-338	8.209540003	8.017934198	9.44522581	9.786293967	8.333372119	7.385211665	11.15251259	10.80732512	8.332859444	6.887069275	8.029738393	10.33091559	8.935604426	8.659909756	8.728587611	7.561383918	8.37993689	8.238057395	11.24359937	8.393897476	8.381227756	9.663789707	8.968385285	7.948901461	7.252960895	6.900005558	8.662111414	8.922894243	7.814890941	8.200164279	7.484701715	7.393976478	10.92671908	8.129204238	9.983274746	10.03833071	8.407975977	8.208315664	7.931469195	8.188810695	7.206289168	6.910572568	9.489927192	10.11193749	9.970170602	8.686187057	10.77744552	9.004431	10.71436383
hsa-mir-339	5.347450618	5.827126898	5.327842115	6.085630261	5.396031699	4.64386173	5.639052799	6.991717336	5.43080461	5.862127381	5.126470071	5.532369922	5.768752582	5.504919768	5.129013414	5.506998243	5.871206589	6.204940388	7.511233965	6.08336595	6.186244014	6.509204653	6.188598043	5.475128766	5.613757115	5.241493727	5.104594267	6.651640793	5.253072281	5.967142041	6.440708557	6.048624974	5.577508801	5.170819676	5.772015954	4.972735704	7.404137091	5.462340796	8.425966522	5.117501687	5.298362709	6.729810847	4.834855701	6.439480789	5.807436664	4.925876594	5.30806248	5.540836884	5.685271528
hsa-mir-33a	3.567240838	5.130553472	3.126490556	4.464681596	3.926469357	4.080069807	2.964793402	3.442169075	5.688253946	3.943582033	4.030932722	4.589241194	4.040670224	4.848048051	2.496278006	3.727859479	4.816031476	4.491520084	5.251201977	3.93310397	5.9784141	3.849273928	5.991242327	4.149224078	3.087290726	4.891977345	4.095869242	3.562670437	4.703714523	4.275563451	2.806641436	4.836073792	3.803083793	4.385365597	3.76299751	2.485273275	4.737978515	3.577177309	2.362934394	5.721841268	4.180782084	4.240008736	3.233673204	5.347436869	4.105919736	2.782299939	3.460994129	5.23363927	3.256698654
hsa-mir-33b	0.990360965	1.834232665	1.246102793	1.285276144	0.718683833	2.442226945	1.126873767	3.279186889	4.057479559	1.86794508	3.495452647	2.259369819	0.471382061	3.80713644	1.404499896	2.851788212	1.910915673	1.360268749	3.429114181	1.439891175	3.318661167	0.833830041	2.806288995	1.200348035	2.286522203	3.830516069	1.771844177	1.953451874	3.1940478	1.738844778	0.594877179	2.688532651	0.817435797	1.374023416	1.469111817	0.418505174	3.394117607	0.724965404	1.772909254	3.00432718	3.726828929	3.080089	0.367240211	2.545203835	2.019962323	0.985437766	1.653248541	2.376006651	0.919493402
hsa-mir-340	3.19221358	4.959519238	4.3457299	4.227012075	4.204246379	5.828487132	4.317709046	4.452819834	4.004357745	4.447737474	3.802526911	3.816108759	3.821592366	3.670636083	4.050858279	5.452160966	5.210680538	4.912053456	4.717891776	3.678150462	3.716537609	3.997976374	5.182012498	4.859757798	4.740349071	3.701067376	3.663575295	4.843783551	3.414316062	4.127225669	5.304910721	4.79377756	5.289597352	3.671343311	3.95801848	5.067482462	2.26460969	4.812176022	2.851246121	3.911505697	3.792020096	2.80019212	3.898631133	4.291596339	3.939079291	5.340675736	3.702026254	4.833633342	4.045377789
hsa-mir-342	5.504641651	8.919008677	6.836078186	7.123693218	6.217080466	6.158560492	7.002970852	6.842798546	5.693856993	6.527319716	5.988989143	5.600506397	7.081935464	5.958804404	6.581838346	6.34149646	7.682436837	5.914914249	8.636066668	5.496891988	6.222405315	7.224447683	6.168698731	8.34760942	5.887081379	6.291393039	7.251092757	6.317485642	5.587935085	7.990095032	6.274708399	6.403935343	7.7132997	6.336197663	6.774377052	6.75964607	7.078255916	7.114683735	9.79080017	6.427792431	5.313243493	6.818262404	5.295154319	6.849295299	6.794498358	5.853870828	6.049206151	5.347778708	6.842340197
hsa-mir-345	5.639253468	5.283443337	3.985730387	7.778913368	4.534082401	8.055523974	6.826112829	7.301455451	5.827295927	5.05224472	5.643769366	8.020174282	6.914111613	5.566669355	3.885289799	4.226090381	5.782598037	5.871434383	8.97854342	7.999193815	6.504204239	6.947097569	5.479910998	5.063881298	6.434004014	5.842112502	5.790127998	7.285153166	5.188844419	5.512179913	6.461744453	4.948303261	7.443238754	4.682282538	6.507758715	6.77302628	8.213627759	4.970762977	6.883527994	5.522112135	5.930167218	6.07391284	6.898113379	8.056724962	5.022258786	6.037257145	6.799827819	5.822118912	4.65806732
hsa-mir-346	1.572095604	1.056822108	1.246102793	1.376837681	1.325723733	0.334420681	0.374023416	0	2.003487104	0.813260342	1.180888755	1.616397693	2.223777156	1.178671941	2.151946791	1.936136241	0.904372339	1.695567175	4.391400196	1.629320246	1.965118229	1.693970395	1.221682235	0.932489077	2.49941043	1.601628539	2.773155141	1.010063683	1.638498819	1.532270074	1.542896409	0.580283475	2.604500746	0.261820829	0.668577555	1.006926317	3.519091464	0.860824578	3.92212162	1.488607038	0.493646309	2.946917781	0.902766678	2.019662066	2.019962323	1.205737818	2.193988053	1.065778396	1.877490627
hsa-mir-34a	9.378359907	6.557343716	9.568603622	7.169225235	7.434344756	10.07117662	9.774564716	8.677399796	10.3831559	9.044382794	9.203758774	7.833504851	6.883746595	8.527839523	9.357245846	9.090779463	6.676181512	9.395286564	9.89469736	7.829705277	8.780820297	6.312240368	7.148512335	7.800573769	9.075146125	10.07584115	8.49594143	8.271080798	8.562024801	9.08719187	9.163594475	9.88730187	8.601726133	7.663745859	7.812596579	9.280584047	5.787242398	7.685345117	7.29867557	8.78169496	9.353153236	10.28425595	7.850980611	9.10892349	9.452781955	6.703454836	8.347910485	8.855750538	7.9052707
hsa-mir-34b	0.799096427	1.056822108	1.320036925	1.285276144	0.718683833	0	0.374023416	0	0.679816511	0.463192409	3.632788423	0.426906645	1.348088483	0.624407888	3.135378575	2.071659714	1.377496386	1.083738261	0.530218601	0.251366441	1.214251036	2.046016719	0.999378064	2.630359571	0.3318038	0.492592593	1.932585074	1.427606709	1.327447661	2.041559808	0.820089896	1.727122342	0.326640887	0.996354758	1.56803989	0.153391596	0.964443733	1.303890024	2.780496356	1.681472654	0	1.31691787	1.453805168	0.818623179	0.956223966	1.716536621	1.36362078	0.448301553	1.945848881
hsa-mir-34c	0.990360965	3.641390538	3.226002265	3.192923852	2.624203155	0.605722833	3.018473767	0.660416634	1.681268889	1.86794508	5.715105877	1.444528197	2.764802393	1.392171772	4.597614242	3.748235043	2.914176245	2.33063756	0.530218601	2.26503956	1.214251036	2.422002582	2.661917844	3.619667954	1.942774589	1.944408705	2.933757684	2.987139472	3.454603768	3.519024892	2.516186394	4.196135432	2.017596285	3.256496227	1.907283725	2.332994583	4.323818157	3.143120724	4.730945742	3.297222237	1.014353865	1.694657366	2.419064477	2.342891487	2.625560168	2.391298383	2.479457711	0.448301553	3.94874212
hsa-mir-3529	0	0	0	0	0	0	0	0	0	0	0	0	0	0	0	0	0	0	0	0	0	0	0	0	0	0	0	0	0	0	0.173237471	0	0	0	0	0	0	0	0	0	0	0	0	0	0	0	0	0	0
hsa-mir-3591	0	0	0	0	0	0	0	0	0	0	0	0	0	0	0	0	0	0	0	0	0	0	0	0	0	0	0	0	0	0.289994952	0	0	0	0	0	0	0	0.218117778	0	0	0	0	0	0	0	0	0	0	0
hsa-mir-3605	2.232677946	1.989482742	1.805103386	0.969521491	1.925219013	2.574475034	2.851041585	2.340212733	2.811339702	1.532538895	2.130635384	2.847647211	2.723193965	2.41484642	1.943084152	2.56066018	1.012223959	0.922667504	3.458556162	2.146006385	2.385334394	2.565111891	2.937518221	2.536654229	1.197191683	2.089420523	2.20862744	1.821710623	2.255186176	2.080051126	2.579144177	2.573236601	2.604500746	2.427013688	1.56803989	1.746653297	4.323818157	1.099299245	4.692925661	2.266949912	2.285696351	2.636837109	1.851576757	3.515704127	2.32076106	1.97810079	2.441974741	3.620283882	1.168662572
hsa-mir-3606	0	0	0	0	0	0	0	0	0	0	0	0	0	0	0	0	0.195710431	0	0	0	0	0	0	0	0	0	0	0	0	0	0	0	0	0	0	0	0	0	0	0	0	0	0.367240211	0	0	0	0	0	0.236694658
hsa-mir-3607	5.722487337	5.833973982	4.596889834	6.895026296	3.820568974	5.599271697	4.535877776	5.869707737	6.892133844	5.452218305	7.062097799	7.277013148	6.03419183	6.653209253	3.95659942	6.706815845	5.123176291	7.309508959	7.059139575	8.446007588	6.926788948	6.680909334	8.857776174	5.192346201	5.041564407	7.583982307	6.121501648	6.692288368	6.604537262	6.565745626	4.742672252	4.776505675	5.415178538	7.747621094	5.529676326	4.972735704	10.77821573	3.70906175	9.216735362	7.321421061	5.538908226	6.789376932	4.805245655	8.860571223	5.180245109	5.566284942	5.001664991	5.392273008	4.96028261
hsa-mir-3609	0.318079627	0.182746954	0.169574865	0.564715693	0.516472096	0	0.374023416	0.367672993	0.263809646	0	0	0	0.254857646	0.239429816	0.377958854	0.461430071	0.521920113	0.741327187	0	0	0.338043259	0.152862251	0.736468067	0.176061021	0	0	0	0.22527493	0	0.152271698	0	0.220389395	0	1.258780606	0.478198365	0.292028996	2.525205692	1.099299245	1.619214847	0	0.688850849	2.241331643	1.453805168	0.327197569	0	0	0	0.241493651	0.236694658
hsa-mir-361	9.008599704	9.686889341	8.844694038	9.20722427	8.976619144	9.683381841	9.020230629	9.692436514	9.442601161	8.989562612	9.155420443	8.997605304	9.612428572	8.958398419	8.787467492	9.071200562	9.376193654	9.180506618	9.483077908	8.211392341	9.220164527	9.617324989	8.354845355	8.832674138	8.403368557	9.183746354	9.057127731	9.020958394	9.09424519	8.952991119	9.390617986	9.037606107	9.393521585	8.736204825	8.713369044	8.987888352	11.24994583	8.890721905	11.07365313	8.777742336	9.660071941	10.89194522	8.796106325	9.97522789	9.505987957	8.3180697	9.137974382	9.468718865	8.961762646
hsa-mir-3610	1.447152275	2.257373963	0.458572041	0	0.281225829	0.334420681	0	2.340212733	1.265747126	2.010318675	0.768908402	1.695218379	0.975330832	1.662803877	0.806328182	1.091339665	1.668720047	0	2.610629201	1.94673348	2.385334394	0.291068341	2.735908577	0.176061021	0.929828863	1.277627748	1.268250527	0.420078116	1.237946061	0.289994952	0.594877179	1.79730979	1.336022251	0.844756825	0.478198365	0.642380886	2.26460969	1.303890024	0.427977257	1.265920514	0.267835392	1.31691787	1.730775579	2.019662066	0.304576458	0	1.36362078	2.376006651	0.236694658
hsa-mir-3611	0	0.623091474	0	0.213750402	0	0	0	0	0.263809646	0	0	0.229186742	0.254857646	0	0	0	0.195710431	0.291490401	0	0.251366441	0	0	0.414726565	0	0	0	0	0	0.202835189	0.289994952	0	0	0	0	0.258822808	0.292028996	0	0	0	0	0.267835392	0	0	0	0	0	0	0.241493651	0.236694658
hsa-mir-3612	0	0.182746954	0	0.213750402	0	0	0	0	0	0	0	0	0	0	0	0	0	0	0	0	0	0	0	0	0	0	0	0	0	0	0	0	0	0	0	0	0	0	0.427977257	0	0	0	0	0	0	0	0	0	0
hsa-mir-3613	4.151662884	3.858408765	3.69752931	3.217901181	3.905902107	2.695611493	4.460305758	6.267734586	3.726762241	4.496946235	3.402466381	3.364205829	2.494988734	5.065860882	3.483243486	4.429038034	4.098200226	4.922742848	5.155568399	2.662056664	3.06921013	3.123058932	4.221215501	4.289885873	3.583746879	3.315185219	3.990219261	2.337997034	3.263729437	4.600832304	3.15547854	4.183086204	4.607408676	4.385365597	3.585454136	4.688846598	1.537356706	3.596772264	2.627652359	3.382981209	3.813111933	2.80019212	3.551597348	4.133177977	3.750390406	4.615765216	3.569258239	4.667722306	4.179181868
hsa-mir-3614	0.578543638	2.297557401	0.905420221	1.694113077	1.196203511	1.35908481	0.670772368	0.660416634	1.265747126	1.86794508	0.989554676	0.229186742	1.234211894	0.239429816	0.535309472	0.646493563	2.421869051	0.533870293	0	0.651684099	1.864099357	0.533156645	0.736468067	1.621393625	1.197191683	2.156803349	1.684217302	0.883620816	1.706806799	1.291093103	0.467548689	1.313494891	0	0.483344753	1.123672817	0.418505174	0	1.8525754	1.911795491	1.381556379	2.224038421	3.080089	1.110718027	1.18451517	1.526294215	0.985437766	0.652702166	0	0.77666074
hsa-mir-3615	1.793564659	3.404365416	2.282896413	2.319751736	1.554362423	1.851481612	1.751763627	1.852968035	1.488416289	2.470684706	2.902385052	2.259369819	2.680349789	1.289367653	1.88577621	1.430861165	3.121061334	1.360268749	2.895330544	2.426983373	3.113896823	2.881871515	3.583822682	3.13548644	2.361030544	2.341904362	2.077198213	1.821710623	2.208829363	2.446976074	2.066829039	1.313494891	2.974610622	2.716274306	1.829655158	1.59419022	4.974618836	2.39055626	5.573548823	2.141325533	1.396157845	3.77360934	3.71973916	3.30889816	1.403482611	2.199442123	2.051929929	1.752240776	2.494555649
hsa-mir-3616	0.578543638	0.182746954	0	0.39987873	0	0.334420681	0	0.367672993	0	0	0	0	0.254857646	0.239429816	0	0	0.521920113	0.533870293	0.917084932	0.251366441	0.611721019	0.291068341	0.414726565	0	0.3318038	0	0	0.22527493	0	0	1.103177341	0.220389395	0	0	0	0.153391596	0	0	0	0.263860112	0	0	0	0.593734296	0	0	0	0.241493651	0
hsa-mir-3617	0	0.182746954	0	0	0	0	0	0	0	0	0	0	0	0	0	0	0	0	0	0.251366441	0.338043259	0	0	0.176061021	0	0	0	0	0.202835189	0	0	0.220389395	0	0.261820829	0	0	0	0	0	0	0	0	0	0	0	0	0	0	0.236694658
hsa-mir-3618	0	0	0.169574865	0.213750402	0	0	0	0	0	0	0.357937047	0	0.254857646	0	0	0.24908485	0	0.741327187	0	0	0	0	0	0.176061021	0	0	0	0.420078116	0.202835189	0.152271698	0	0	0	0.261820829	0	0.153391596	0.964443733	0	0.427977257	0.263860112	0.267835392	0.80377838	0	0	0.304576458	0.407774756	0	0.448301553	0
hsa-mir-3619	0.318079627	0.344926188	0.169574865	0	0	0	0	0	0	0	0	0.229186742	0	0.92799579	0	0	0	0.291490401	0.289331647	0.251366441	0.338043259	0.152862251	0	0.176061021	0	0	0.264526823	0	0.202835189	0.152271698	0	0	0	0	0	0	0.964443733	0	1.025765196	0	0	0	0	0.327197569	0	0	0	0	0
hsa-mir-362	3.912670174	3.348079982	3.655308318	3.115287824	2.080111177	6.805679509	4.692697566	3.321690752	4.004357745	3.438733711	2.263482473	2.702560031	3.654561336	2.554393614	3.110579899	2.813626064	2.914176245	4.462510387	4.655698606	2.525654478	2.822308799	4.423204743	3.543183554	3.57322751	3.291591035	3.372999862	2.68561032	3.583158606	2.54366093	4.233495283	4.769914574	3.893751084	2.82744733	2.195923616	2.826100992	4.302622987	3.740608341	2.78151667	2.851246121	3.437446551	3.458904676	3.922927101	1.453805168	4.697565394	3.645904401	2.560609561	3.238575636	2.952708171	3.480594086
hsa-mir-3620	0.318079627	0	0	0	0.281225829	0.833992723	0.374023416	0	0.263809646	0	0.357937047	0.229186742	0	0	0.201321453	0	0	0	0	0.251366441	0	0.740399159	0	0.176061021	0	0.492592593	0	0.22527493	0	0.152271698	0	0.220389395	0.59280958	0.261820829	0	0.642380886	0.964443733	0	1.44717291	0.263860112	0	0	0	0	0	0	0	0	0
hsa-mir-3621	0	0	0	0	0	0	0	0	0	0	0	0	0	0	0	0	0	0	0	0	0	0	0	0	0	0	0	0	0	0	0	0	0	0	0	0	0	0	0	0	0	0	0	0	0	0	0	0	0
hsa-mir-3622a	1.159210653	0.744346265	0.998424438	0.846788544	1.841054894	0	0	0	0.679816511	1.709967264	2.345703788	0.229186742	0.975330832	2.798540388	1.320489877	2.415330607	1.29447842	1.083738261	1.353050537	0.251366441	1.755471301	0.921575719	0.736468067	0.474446427	0.719370968	0.687470141	1.590921971	1.010063683	1.327447661	1.291093103	0.173237471	1.107911453	1.182979537	0.844756825	2.181747881	0	2.525205692	0.984983736	4.244735553	1.002474263	0.493646309	2.80019212	0	0.818623179	1.121201778	0.407774756	1.00085959	2.810061351	2.246133204
hsa-mir-3622b	0	0.182746954	0.169574865	0.213750402	0	0	0.374023416	0	0	0	0.357937047	0	0	0	0.201321453	0.461430071	0.195710431	0	0.289331647	0	0	0.152862251	0	0	0	0.267219359	0.487984312	0	0.202835189	0	0	0	0	0	0.258822808	0	0	0	1.251800881	0	0	0.80377838	0	0	0.304576458	0	0	0	0.236694658
hsa-mir-363	1.572095604	3.510748157	3.778436109	4.871185072	2.939607045	2.442226945	2.727547374	1.455027043	2.205272388	1.532538895	1.932030548	4.058992828	3.676528862	1.289367653	1.483885928	1.619639316	2.639319463	2.672131568	3.817864914	3.543334283	1.510093003	3.212755617	3.998834192	2.854028372	1.734339809	1.277627748	2.592408239	3.909485784	2.845849701	2.117542122	3.847648414	1.727122342	4.307624879	1.133526044	3.047984843	3.182215875	2.937189379	2.973618438	2.262676693	2.205504809	1.279767233	3.314406363	2.992258141	4.001790175	2.32076106	1.97810079	1.894340892	2.324454061	2.625368225
hsa-mir-3646	0	0	0	0	0	0	0	0	0	0	0	0	0	0	0	0	0	0	0	0	0	0	0	0	0	0	0	0	0	0	0	0	0	0	0	0	0	0	0	0	0	0	0	0	0	0	0	0	0
hsa-mir-3648-1	0	0	0	0	0	0	0	0	0	0	0	0	0	0	0	0	0	0	0	0	0	0	0	0	0	0	0	0	0	0	0	0	0	0	0	0	0	0	0	0	0	0	0	0	0	0	0	0	0
hsa-mir-3648-2	0	0	0	0	0	0	0	0	0	0	0	0	0	0	0	0	0	0	0	0	0	0	0	0	0	0	0	0	0	0	0	0	0	0	0	0	0	0	0	0	0	0	0	0	0	0	0	0	0
hsa-mir-3649	0	0	0	0	0	0	0	0	0	0	0	0	0	0	0	0	0	0	0	0	0	0	0	0	0	0	0	0	0	0	0	0	0	0	0	0	0	0	0	0	0	0	0	0	0	0	0	0	0
hsa-mir-3650	0	0.182746954	0	0	0	0	0	0	0	0	0	0.426906645	0	0.239429816	0	0	0	0	0.289331647	0.251366441	0	0	0	0	0	0.267219359	0	0	0	0	0	0	0	0	0	0	0	0	0	0	0	0	0.367240211	0	0	0	0	0	0
hsa-mir-3651	0.578543638	0.490702585	0.699227345	1.4629339	0.516472096	0.605722833	0.670772368	0.660416634	1.588062885	0.813260342	1.088391299	0.755908782	0.471382061	1.662803877	0.201321453	1.936136241	0.787801032	2.3934659	0.917084932	1.098960501	1.510093003	1.42039832	1.414260579	0.830880789	0.472881794	0.687470141	0.487984312	1.010063683	0	1.355271167	0.920751383	0.411529292	0	3.343914311	0.836736927	1.085292754	4.323818157	0	2.983116923	1.265920514	0.267835392	1.694657366	0.659709964	1.337679127	0.956223966	0.985437766	0.5150887	0.448301553	1.650527
hsa-mir-3652	1.310352919	2.297557401	0.806004752	1.954037326	1.196203511	1.031029535	0.670772368	1.293575308	1.381373642	1.86794508	0.768908402	1.841009391	1.730583442	1.57811125	0.201321453	1.619639316	2.299474146	0.291490401	1.584320359	3.286194522	2.148129745	2.194318445	2.998911978	0.830880789	1.197191683	1.783175422	1.384013877	1.427606709	1.040336983	0.415708918	1.976171508	0.731349229	1.474375297	0.844756825	1.56803989	0.742509018	3.106095005	1.564906369	2.262676693	0.67992818	0	4.295845252	2.636424862	1.826086751	1.121201778	0.407774756	0.192859483	0.448301553	0
hsa-mir-3653	2.306473991	2.297557401	2.520957738	3.266594668	1.554362423	2.04629792	1.751763627	3.143601905	3.205777222	2.13989543	2.497297097	2.74022255	2.956547569	2.147305396	2.534069075	2.253704329	2.341436736	2.672131568	4.91129294	2.618006725	2.975457038	2.924974551	2.998911978	3.07010076	2.713606303	3.126387634	2.329076511	3.31571171	2.580537468	3.678038881	1.720955651	1.928203918	3.064990429	3.163437706	2.464547253	2.126119472	6.420662189	1.396242803	4.956295068	3.410470822	1.396157845	3.607034109	2.338669146	3.75211979	2.32076106	1.97810079	2.323303193	1.186193096	2.448175987
hsa-mir-3654	0.578543638	0.182746954	0	0.213750402	0.281225829	0.334420681	0	0.660416634	0	0	0	0	0	0	0	0.957740054	0.195710431	0	0.289331647	0	0.611721019	0.152862251	0.414726565	0	0	0	0	0.420078116	0	0.415708918	0	0.411529292	0	0.261820829	0	0.418505174	0	0	0.757614716	0.263860112	0	0	0	0	0.304576458	0.407774756	0.192859483	0	0.919493402
hsa-mir-3655	0	0.744346265	0.321297788	0.39987873	0.281225829	0	0	0.903662274	0.679816511	0.463192409	0.190040828	0.426906645	0.471382061	0.624407888	0.201321453	0.24908485	0.660976977	0	0.289331647	0.964708395	1.214251036	0	0.999378064	0.332954209	0	0	0.264526823	0	0.380637477	0.415708918	0	0	0.59280958	0.483344753	0.478198365	0.153391596	0	0.574969529	0	0.67992818	0	0.80377838	0.902766678	0	0	0	0.192859483	0.629145825	0
hsa-mir-3656	0	0	0	0	0	0	0	0	0	0	0.190040828	0	0	0	0	0	0	0.291490401	0	0	0	0	0	0	0	0	0	0	0	0	0	0	0	0	0	0.153391596	0	0	0.427977257	0	0	0	0	0	0	0	0	0	0
hsa-mir-3657	0	0	0	0	0	0	0	0	0	0	0	0	0	0	0	0	0	0	0	0	0.338043259	0	0	0	0	0	0	0	0	0	0	0	0	0	0	0	0	0	0	0	0	0	0	0	0	0	0	0	0
hsa-mir-3658	0	0	0	0	0	0	0	0	0	0	0	0	0	0	0	0	0	0	0	0	0.338043259	0	0	0	0	0	0	0	0	0	0	0	0	0	0	0	0	0	0	0	0	0	0	0	0	0	0	0	0
hsa-mir-3659	0	0	0	0	0	0	0	0	0	0	0	0	0	0	0	0	0	0	0	0	0	0	0	0	0	0	0	0	0	0	0	0	0	0	0	0.153391596	0	0	0	0	0	0	0	0	0	0	0	0	0
hsa-mir-365a	4.191162048	5.720318609	3.738549849	5.834260657	4.710476181	5.249582853	4.183154744	4.682174928	4.396744232	4.839808207	3.817011568	4.843982588	5.273425252	4.536345825	3.362407747	3.727859479	5.720350078	4.078712381	5.425324079	5.619250331	4.182902093	6.800015328	5.479910998	6.315707888	7.426721455	4.177343788	5.186602013	4.682236854	4.516580008	4.804206052	5.203657154	5.142818536	6.824105787	4.820776395	4.253849224	6.523223965	6.483363055	5.614276117	6.853683553	4.958981279	2.224038421	4.946106774	4.987665034	4.234208521	4.87979456	4.087908989	4.645506151	5.226635492	5.216956307
hsa-mir-365b	4.210513318	5.720318609	3.751968169	5.830216781	4.710476181	5.239656035	4.206470143	4.682174928	4.410421229	4.839808207	3.831352244	4.852605611	5.357417933	4.525078184	3.403821104	3.727859479	5.728279559	4.134953111	5.410335134	5.646915094	4.203724332	6.789849797	5.511853267	6.313355175	7.412558415	4.193478839	5.170569141	4.691702321	4.516580008	4.792663657	5.233319066	5.149542527	6.817620815	4.840950697	4.253849224	6.523223965	6.513720349	5.6190751	6.87506382	4.940242643	2.224038421	4.946106774	4.987665034	4.234208521	4.87979456	4.059928019	4.678112311	5.226635492	5.230722023
hsa-mir-3660	0	0	0	0	0	0	0	0	0	0	0	0	0	0	0	0.24908485	0	0	0	0	0	0	0	0.176061021	0	0	0	0	0	0	0	0	0	0	0	0	0	0	0	0	0	0	0	0	0	0	0	0	0
hsa-mir-3661	0.318079627	0	0	0	0	0	0	0	0	0	0	0	0	0.239429816	0	0	0	0	0	0	0	0	0	0	0	0	0	0	0.202835189	0	0.327885075	0	0	0	0	0	0.964443733	0	0	0	0	0	0	0	0	0	0	0	0
hsa-mir-3662	0	0.182746954	0	0.39987873	0	0	0.374023416	0	0	0	0	0	0	0	0.201321453	0	0	0	0.530218601	0.465366446	0	0.533156645	0.414726565	0.332954209	0.719370968	0	0	0	0	0.152271698	0.173237471	0	0.59280958	0	0	0.292028996	0	0	0	0	0	0	0	0	0	0	0.192859483	0	0.236694658
hsa-mir-3663	0	0	0	0	0	0	0	0	0	0	0	0	0	0	0	0	0	0	0	0	0	0	0	0	0	0	0	0	0	0	0	0	0	0	0	0	0	0	0	0	0	0	0	0	0	0	0	0	0
hsa-mir-3664	0.318079627	0	0.169574865	0.969521491	0	0	0.916772414	0	0	0	0.190040828	0.600765476	0.826089192	0.239429816	0.535309472	0	0.195710431	0.533870293	1.687391753	0.465366446	0.338043259	1.742968549	0	0.176061021	0.175419848	0	0.264526823	0.745022149	0.202835189	0.152271698	0.173237471	0	0.59280958	0	0.258822808	0	0	0.218117778	0.427977257	0.263860112	0.267835392	0	0	1.476131754	0.304576458	0.72532759	0.362952343	0	0.236694658
hsa-mir-3665	0	0	0	0	0	0	0	0	0	0	0	0	0	0	0	0	0	0	0	0	0	0	0	0	0	0	0	0	0	0	0	0	0	0	0	0	0	0	0	0	0	0	0	0	0	0	0	0	0
hsa-mir-3666	0	0	0	0	0	0	0	0	0	0	0	0	0	0	0	0	0	0	0	0	0	0	0	0	0	0	0	0	0	0	0	0	0	0	0	0	0	0	0	0	0	0	0	0	0	0	0	0	0
hsa-mir-3667	0	0.959993403	0.321297788	0	0	0.334420681	0	0	0.263809646	0.813260342	0.190040828	0	0.471382061	0	0	0	0	0	0	0	0	0	0	0.332954209	0	0.267219359	0.264526823	0	0.202835189	0.531341033	0	0.220389395	0	0	0	0.292028996	0	0	0	0	0	0	0	0	0.304576458	0	0.192859483	0	0.236694658
hsa-mir-3668	0	0	0	0	0	0	0	0	0	0	0	0	0	0	0	0	0	0	0	0	0	0	0	0	0	0	0	0	0	0	0	0	0	0	0	0	0	0	0	0	0	0	0	0	0	0	0	0	0
hsa-mir-367	0	0	0	0	0	0	0	0	0	0	0	0	0	0	0	0	0	0	0	0	0	0	0	0	0	0	0	0	0	0	0	0	0	0	0	0	0	0	0	0	0	0	0	0	0	0	0	0	0
hsa-mir-3670-1	0	0	0	0	0	0	0	0	0	0	0	0	0	0	0	0	0	0	0	0	0	0	0	0	0	0	0	0	0	0	0	0	0	0	0	0	0	0	0	0	0	0	0	0	0	0	0	0	0
hsa-mir-3670-2	0	0	0	0	0	0	0	0	0	0	0	0	0	0	0	0	0	0	0	0	0	0	0	0	0	0	0	0	0	0	0	0	0	0	0	0	0	0	0	0	0	0	0	0	0	0	0	0	0
hsa-mir-3670-3	0	0	0	0	0	0	0	0	0	0	0	0	0	0	0	0	0	0	0	0	0	0	0	0	0	0	0	0	0	0	0	0	0	0	0	0	0	0	0	0	0	0	0	0	0	0	0	0	0
hsa-mir-3670-4	0	0	0	0	0	0	0	0	0	0	0	0	0	0	0	0	0	0	0	0	0	0	0	0	0	0	0	0	0	0	0	0	0	0	0	0	0	0	0	0	0	0	0	0	0	0	0	0	0
hsa-mir-3671	0	0	0	0	0	0	0	0	0	0	0	0	0	0	0	0.24908485	0	0	0	0	0	0	0	0	0	0	0	0	0	0	0	0	0	0	0	0	0	0	0	0.263860112	0	0	0	0	0	0	0	0	0
hsa-mir-3672	0	0	0	0	0	0	0	0	0	0	0	0	0	0	0	0	0	0	0	0	0	0	0	0	0	0	0	0	0	0	0	0	0	0	0	0	0	0	0	0	0	0	0	0	0	0	0	0	0
hsa-mir-3674	0	0	0	0	0	0	0	0	0	0	0	0	0	0	0	0	0	0	0	0	0	0	0	0	0	0	0	0	0	0	0	0	0	0	0	0	0	0	0	0	0	0	0	0	0	0	0	0	0
hsa-mir-3675	0	0	0	0	0	0	0	0	0	0	0	0	0	0	0	0	0	0	0	0	0	0	0	0	0	0	0	0	0	0	0	0	0	0	0	0	0	0	0	0	0	0	0	0	0	0	0	0	0
hsa-mir-3677	1.793564659	3.269444944	2.042005839	2.174204095	2.464604756	3.482067881	1.985363805	1.964470719	2.325647469	2.258787238	2.789401661	2.776926827	1.889495348	2.760611646	1.034396041	1.619639316	2.886098052	1.228618623	3.429114181	2.47716232	2.310517247	2.328786497	3.057799423	2.436437183	2.713606303	3.092371694	2.20862744	1.889084488	2.651578028	2.224501542	2.753041168	2.532661818	3.020508069	1.673057048	1.829655158	2.426276296	1.537356706	2.036007053	1.251800881	2.93029396	2.159627248	2.80019212	2.495214952	3.27135336	2.101242622	1.716536621	1.894340892	2.986270027	1.650527
hsa-mir-3678	0.799096427	1.056822108	0.458572041	0.213750402	0	0.605722833	0.374023416	0.367672993	0.263809646	1.330188931	0.768908402	0	0.254857646	0	0.377958854	0	0.660976977	0.291490401	0.289331647	0.251366441	0	0.152862251	0	0.176061021	0.3318038	0	0	0.22527493	0	0.152271698	0.327885075	0.411529292	0.817435797	0.261820829	0.258822808	0.742509018	0	0.218117778	0.427977257	0	0.688850849	0	0.367240211	1.013137773	0	0	0.5150887	0	0
hsa-mir-3679	0	0	0	0	0	0.334420681	0.374023416	0	0.263809646	0.463192409	0	0	0	0.239429816	0	0	0.36801622	0	0.289331647	0.251366441	0	0	0	0	0	0	0.264526823	0.22527493	0.202835189	0.152271698	0.173237471	0	0	0	0	0.418505174	0	0.218117778	0	0	0	0	0	0	0.304576458	0	0	0	0.236694658
hsa-mir-3680-1	0.318079627	0.490702585	0.169574865	0.564715693	0	0.605722833	0	0	0	0	0.190040828	0.426906645	0	0.444722187	0	0	0	0.291490401	0	0	0	0.291068341	0	0.176061021	0.175419848	0	0.264526823	0.22527493	0	0.152271698	0.173237471	0.220389395	0	0	0.478198365	0.153391596	0	0	0.427977257	0	0	0.80377838	0	0	0.304576458	0	0	0	0.236694658
hsa-mir-3680-2	0	0.623091474	0	0.39987873	0.281225829	0	0	0	0.263809646	0	0.190040828	0	0	0	0	0.24908485	0	0	0.289331647	0	0	0	0	0.176061021	0.3318038	0.267219359	0	0.22527493	0.202835189	0.152271698	0.467548689	0.220389395	0	0	0.258822808	0.153391596	0	0	0.757614716	0.263860112	0.267835392	0.80377838	0	0.327197569	0.304576458	0	0	0	0
hsa-mir-3681	0	0.959993403	0.169574865	0.213750402	0.281225829	0	0	0	0	0	0	0.229186742	0	0	0	0	0	0	0	0	0	0.152862251	0	0	0	0.267219359	0	0	0	0	0	0.220389395	0	0	0	0.153391596	0	0.218117778	0	0.263860112	0	0	0	0.327197569	0	0.407774756	0	0	0.236694658
hsa-mir-3682	0	1.056822108	0.169574865	0.564715693	0.281225829	1.498809453	0.374023416	0.367672993	0.850064089	1.709967264	0.508315058	0.426906645	0.471382061	1.058771574	0.806328182	0.461430071	0.36801622	0.291490401	0.736580632	0.251366441	0.611721019	0.291068341	0.999378064	0.603292818	0.719370968	1.012517901	1.004471909	0.22527493	0.538910584	0.152271698	1.186411179	0.220389395	0.817435797	0	0.478198365	0.418505174	1.946331491	0.218117778	0.427977257	0.486841005	0.493646309	1.694657366	1.598926832	1.18451517	0.304576458	0.407774756	0.362952343	1.065778396	0.236694658
hsa-mir-3683	0	0	0	0	0	0	0	0	0	0	0	0	0	0	0	0	0	0	0	0	0	0	0	0	0	0	0	0	0	0	0	0	0	0	0	0	0	0	0	0	0	0	0	0	0	0	0	0	0
hsa-mir-3684	0.318079627	0.490702585	0	0	0.516472096	0	0	0.367672993	0.850064089	0	0.357937047	0.229186742	0.254857646	0	0	0.461430071	0.195710431	0	0.289331647	0.251366441	0	0.417184435	0.414726565	0.332954209	0.175419848	0	0.487984312	0.22527493	0	0.531341033	0.327885075	0.220389395	0	0	0	0	0	0	0	0	0	0	0	0.327197569	0.304576458	0	0	0.448301553	0
hsa-mir-3685	0	0	0	0	0	0	0	0.367672993	0	0	0	0	0	0	0	0	0	0	0	0	0	0	0	0	0	0	0	0	0	0	0	0	0	0.261820829	0	0.153391596	0	0	0	0.263860112	0	0	0	0	0	0	0	0	0
hsa-mir-3686	0	0	0	0	0	0	0	0	0	0	0	0	0	0	0	0	0	0	0	0	0	0	0	0	0	0	0	0	0	0	0	0	0	0	0	0	0	0	0	0	0	0	0	0	0	0	0	0	0
hsa-mir-3687-1	0	0	0	0	0	0	0	0	0	0	0	0	0	0	0	0	0	0	0	0	0	0	0	0	0	0	0	0	0	0	0	0	0	0	0	0	0	0	0	0	0	0	0	0	0	0	0	0	0
hsa-mir-3687-2	0	0	0	0	0	0	0	0	0	0	0	0	0	0	0	0	0	0	0	0	0	0	0	0	0	0	0	0	0	0	0	0	0	0	0	0	0	0	0	0	0	0	0	0	0	0	0	0	0
hsa-mir-3688-1	0	0	0.169574865	0.564715693	0	0	0	0	0	0	0	0	0	0.239429816	0	0	0	0	0	0	0.338043259	0.152862251	0.414726565	0	0	0	0	0	0.202835189	0	0.173237471	0	0.326640887	0	0.258822808	0	0	0.218117778	0	0	0.267835392	0	0	0.327197569	0	0	0	0	0.236694658
hsa-mir-3688-2	0	0	0	0.39987873	0	0	0	0.367672993	0	0	0	0	0.254857646	0.239429816	0	0	0.195710431	0	0	0	0	0.152862251	0	0	0	0.267219359	0	0	0.380637477	0.152271698	0	0	0.326640887	0	0.258822808	0	0	0	0	0	0	0	0	0	0	0	0.192859483	0	0
hsa-mir-3689a	0	0	0	0	0	0	0	0	0	0	0	0	0	0	0	0	0	0	0	0	0	0	0	0	0	0	0	0	0	0	0	0	0	0	0	0	0	0	0.427977257	0	0	0	0	0	0	0	0	0	0
hsa-mir-3689b	0	0	0	0	0	0	0	0	0	0	0	0	0	0	0	0	0	0	0	0	0	0	0	0	0	0	0	0	0	0	0	0	0	0	0	0	0	0	0	0	0	0	0	0	0	0	0	0	0
hsa-mir-3689c	0	0	0	0	0	0	0	0	0	0	0	0	0	0	0	0	0	0	0	0	0	0	0	0	0	0	0	0	0	0	0	0	0	0	0	0	0	0	0	0	0	0	0	0	0	0	0	0	0
hsa-mir-3689d-1	0	0	0	0	0	0	0	0	0	0	0	0	0	0	0	0	0	0	0	0	0	0	0	0	0	0	0	0	0	0	0	0	0	0	0	0	0	0	0	0	0	0	0	0	0	0	0	0	0
hsa-mir-3689d-2	0	0	0	0	0	0	0	0	0	0	0	0	0	0	0	0	0	0	0	0	0	0	0	0	0	0	0	0	0	0	0	0	0	0	0	0	0	0	0	0	0	0	0	0	0	0	0	0	0
hsa-mir-3689e	0	0.182746954	0	0	0	0	0	0	0	0	0	0	0	0	0	0	0	0	0	0	0	0	0	0	0	0	0	0	0	0	0	0	0	0	0	0	0	0	0	0	0	0	0	0	0	0	0	0	0
hsa-mir-3689f	0	0	0	0	0	0	0	0	0	0	0	0	0	0	0	0	0	0	0	0	0	0	0	0	0	0	0	0	0	0	0	0	0	0	0	0	0	0	0	0	0	0	0	0	0	0	0	0	0
hsa-mir-369	0.990360965	2.129637464	1.168174111	2.573048235	0.516472096	1.952175868	0.374023416	0	0.679816511	2.010318675	0.989554676	0.755908782	0.826089192	0.784172272	2.199757766	0.646493563	2.941718575	2.861820217	0.289331647	0.816669331	0.338043259	1.536122546	0.414726565	3.44154005	0.719370968	0.859129122	1.771844177	2.641315272	2.466953337	2.763100267	0.173237471	3.183857582	1.474375297	3.063960011	1.907283725	1.697601255	2.26460969	3.672594495	2.706097513	3.237079833	0	0.80377838	0.659709964	2.107507772	1.93382792	2.298557147	0.362952343	0	2.190869245
hsa-mir-3690-1	0	2.084415369	0.458572041	0	0.718683833	1.626189126	0	0.367672993	0.679816511	0.813260342	0.768908402	0	0	1.488135005	1.320489877	0.461430071	1.206389417	0	0	0.251366441	0.841668853	0.291068341	0.736468067	0.932489077	0.175419848	1.695255802	1.004471909	0.591679417	0.380637477	1.639251615	0.173237471	0.220389395	0	0.483344753	0	1.006926317	0	0.574969529	2.918687719	0.67992818	0	1.31691787	0	0	0.555927052	0.407774756	0.778323819	0.241493651	0
hsa-mir-3690-2	0	0	0	0	0	0	0	0	0	0	0	0	0	0	0	0	0	0	0	0	0	0	0	0	0	0	0	0	0	0	0	0	0	0	0	0	0	0	0	0	0	0	0	0	0	0	0	0	0
hsa-mir-3691	0.318079627	0.344926188	0	0	0.516472096	0	0	0	0.263809646	0	0	0.229186742	0.254857646	0.239429816	0.677173548	0.24908485	0	0.291490401	0.289331647	0.465366446	0.611721019	0.152862251	0	0.176061021	0.3318038	0.267219359	0	0	0.538910584	0.289994952	0.327885075	0	0.817435797	0	0	0.153391596	0	0.724965404	0.427977257	0	0.493646309	0	0	1.337679127	0	0.407774756	0	0	0.618117408
hsa-mir-3692	0	0	0	0	0	0	0	0	0	0	0	0.229186742	0	0	0	0	0	0	0	0	0	0	0	0	0	0	0	0.22527493	0	0	0	0	0	0	0	0	0	0	0	0	0	0	0	0	0	0	0	0	0
hsa-mir-370	0.799096427	1.313520431	0.583911836	2.365177677	1.196203511	1.031029535	1.126873767	0	0.679816511	0.813260342	0.644487606	1.533020554	2.543609216	1.662803877	1.943084152	0.810494106	2.069132262	2.453671652	0	0.465366446	0.611721019	1.742968549	0.736468067	2.954074188	0.601383701	0.859129122	1.684217302	1.821710623	2.815233978	2.832381488	0.711873702	3.017396564	0.817435797	2.759310324	1.980948037	0.742509018	2.745853869	2.973618438	3.268083708	3.682630487	0.267835392	0.80377838	0	2.929587264	1.121201778	1.853238383	0.5150887	0	2.07355463
hsa-mir-3713	0	0	0	0	0	0	0	0	0	0	0	0	0	0	0	0	0	0	0	0	0	0	0	0	0	0	0	0	0	0	0	0	0	0	0	0	0	0	0	0	0	0	0	0	0	0	0	0	0
hsa-mir-3714	0	0	0	0	0	0	0	0	0	0	0	0	0	0	0	0	0	0	0	0	0	0	0	0	0	0	0	0	0	0	0	0	0	0	0	0	0	0	0	0	0	0	0	0	0	0	0	0	0
hsa-mir-371a	0	0	0	0	0	0	0	0	0	0	0.190040828	0	0	0	0	0	0	0	0.289331647	0	0	0	0.736468067	0	0	0	0	0.22527493	0	0	0	0.220389395	0	0	0	0	0	0	1.619214847	0.263860112	0	1.31691787	0	0	0	0	0	0	0
hsa-mir-371b	0	0	0	0.39987873	0	0	0	0	0	0	0	0	0	0.239429816	0	0	0.195710431	0	0	0	0.338043259	0.152862251	0	0	0	0	0.264526823	0.22527493	0	0	0	0	0	0	0	0	0	0	0	0	0	0	0	0	0	0	0.192859483	0	0
hsa-mir-372	0	1.056822108	0.321297788	0	0.281225829	1.498809453	0	0	0	0	0.644487606	0.229186742	0	0	0.377958854	0	1.012223959	0.533870293	2.55719587	0	0.338043259	0	1.584133675	0	0.472881794	0	1.684217302	0	1.834424832	0.152271698	0	0.992975758	0.817435797	0	0.478198365	0.153391596	0	0	2.154927608	0.263860112	0	2.241331643	0.367240211	0.818623179	0.304576458	0.407774756	0.192859483	2.425780196	0
hsa-mir-373	0	0.182746954	0	0	0.281225829	0	0	0	0	0	0	0	0	0	0.201321453	0	0.195710431	0	1.873768716	0	0	0	0.414726565	0	0	0	0	0	0.380637477	0.152271698	0	0.220389395	0	0	0	0	0	0	0.757614716	0	0	0	0	0.327197569	0	0	0	1.828237955	0.236694658
hsa-mir-374a	10.46448578	10.82706722	9.33530955	9.891917751	9.971479904	10.72381508	9.435395831	10.01006166	9.491677377	10.57299032	9.95305846	10.18107101	9.404397611	10.54369618	10.11017442	10.01494702	11.2995451	9.774816328	10.56202192	9.463128166	10.09068358	10.75824602	12.1254612	9.691771289	11.29662236	9.430883416	9.782388921	8.677029629	10.20952713	10.1591858	11.32658905	9.757698066	11.36242011	8.501306916	10.15720583	10.53791684	6.452353225	9.203879607	7.087785407	9.68336227	9.71818109	7.022371309	9.217375097	10.37181948	9.887017276	9.451221676	10.2986335	10.30413089	9.536957834
hsa-mir-374b	6.099877657	7.495632339	5.956899481	7.90249682	6.333313202	6.750821915	5.80861714	7.330365762	6.326517862	6.630151268	6.081878173	6.398009958	7.067460326	6.377460067	6.073384553	6.883000818	7.463591455	6.828121667	7.051914076	6.131160946	6.761079574	7.158254714	5.856758888	6.313355175	7.332652954	6.487354017	6.698143063	7.417971292	6.428619893	6.460262044	7.282014792	7.426175867	6.744293233	6.006275266	6.547700524	6.305198695	5.859936188	6.488467996	5.583973314	6.25659852	6.634126161	5.849765578	4.647329765	6.920756873	6.287222288	5.717231963	6.55848015	7.257091154	6.365948884
hsa-mir-374c	0	0	0	0	0.281225829	0	0	0	0	0.463192409	0	0	0	0	0	0	0.195710431	0	0	0	0.841668853	0.152862251	0	0	0	0.492592593	0.487984312	0.22527493	0.202835189	0.152271698	0.173237471	0.220389395	0.59280958	0.261820829	0	0	0	0.218117778	0	0	0.860763408	0.80377838	0	0	0	0	0.5150887	0	0.236694658
hsa-mir-375	12.8433448	8.074679458	12.41545772	11.34841804	13.43575455	9.460595207	8.731706612	10.40820324	12.99255068	12.43333745	10.40830526	14.16691892	11.82990506	10.73569686	10.44406717	10.42838689	9.575059468	11.74158156	7.343831898	5.855735908	13.89168065	10.65502113	5.296468641	8.92571412	10.00993529	11.89790352	12.49611547	10.04587089	11.27500441	13.71981244	5.39952164	13.15440817	6.833778921	12.44009425	12.9851772	8.826144842	9.183138309	12.50602178	12.92393879	12.37110154	13.90233576	12.40143027	14.08699614	6.676950704	13.07509161	12.16702769	10.73449076	15.06302744	13.4096398
hsa-mir-376a-1	0.318079627	0.344926188	0.169574865	0.712634516	0.516472096	0.334420681	0	0	0	0	0	0.229186742	0.254857646	0	0.535309472	0	0.660976977	1.360268749	0.530218601	0.465366446	0.338043259	0.152862251	0	1.200348035	0	0	0.264526823	0.22527493	0.380637477	1.079415661	0	0.731349229	0	0.844756825	0.478198365	0	0	1.205218578	0	0.67992818	0	0	0	0.327197569	0.304576458	0.407774756	0.192859483	0	0.618117408
hsa-mir-376a-2	0	0	0	0.213750402	0	0.334420681	0	0	0	0.463192409	0	0	0	0	0	0.24908485	0.36801622	0	0	0	0	0.291068341	0	0.830880789	0	0	0.487984312	0.420078116	0.380637477	0.531341033	0	0.731349229	0	0.261820829	0.478198365	0.292028996	0	0	0.757614716	0.486841005	0	0	0	0.593734296	0	0.407774756	0.192859483	0	0.236694658
hsa-mir-376b	0	0.490702585	0.321297788	0.846788544	0	1.204361738	0	0.367672993	0.263809646	0	0.190040828	0	1.110570378	0	1.034396041	0.24908485	1.206389417	1.228618623	0	0.465366446	0.611721019	0.291068341	0.414726565	1.279617489	0	0	0.681426776	0.591679417	0.380637477	0.738039713	0.173237471	1.493403961	0	1.133526044	0.668577555	0.418505174	0	0.574969529	0.427977257	0.67992818	0	0	0	0.593734296	0.555927052	0.407774756	0	0	0.439975192
hsa-mir-376c	0.990360965	1.66023863	0.905420221	2.224369413	1.053898868	1.204361738	0	0.367672993	0.679816511	0.813260342	0.989554676	0.426906645	1.551975146	0.92799579	1.630644503	0.461430071	2.968744748	2.123852894	0.530218601	0.465366446	1.039953935	0.833830041	0.414726565	2.040921179	0.828434172	0.492592593	0.851972461	1.33399669	2.160933738	1.832004485	0.327885075	3.235333711	0.326640887	2.919661769	1.660617433	0.534780778	1.537356706	3.060857418	1.619214847	2.325884882	0.688850849	0.80377838	0.659709964	1.718598795	0.956223966	1.205737818	1.00085959	0.241493651	2.190869245
hsa-mir-377	0.318079627	1.313520431	0.583911836	1.4629339	0.516472096	0	0.670772368	0	0.850064089	0	0	0.229186742	1.110570378	0.784172272	0.201321453	0.461430071	1.112570701	2.04776835	0	0.251366441	0	0.152862251	0	2.085722751	0.3318038	0	0.681426776	1.126312791	1.327447661	1.355271167	0.173237471	2.532661818	1.182979537	1.673057048	0.836736927	0.292028996	0.964443733	2.559848099	3.044791549	1.92964407	0.860763408	0	0.367240211	0.818623179	0.555927052	1.565512854	0.5150887	0	1.168662572
hsa-mir-378a	6.663840496	9.213599313	7.783947449	8.224759623	8.007502854	7.797526308	7.019520299	5.419498846	7.985340219	8.250906444	7.696319823	7.224830903	7.782078003	7.811675546	7.041468156	6.532755203	9.107969644	8.028882542	7.775291559	7.569866876	7.75088105	7.260651476	8.415205789	8.353918915	6.801487171	8.893388533	7.489468588	8.169735305	7.773685777	7.535782572	7.45248664	8.265960263	7.615750895	6.995009244	8.047171092	7.781205527	9.047062767	9.360024327	9.562762163	7.498372023	6.728734449	8.841845051	9.382495129	6.983050358	7.637729476	8.213998224	6.830973247	7.151957899	7.958978803
hsa-mir-378b	0	0	0	0	0	0	0	0	0	0	0	0	0	0	0	0	0	0	0	0	0	0	0.414726565	0	0	0	0	0	0	0	0	0	0	0	0	0	0	0	0	0	0	0	0	0	0	0	0	0	0
hsa-mir-378c	0.578543638	3.817538433	1.904578894	2.720157615	2.464604756	1.204361738	1.619054699	0	2.141096275	2.010318675	2.130635384	2.310338957	1.812226295	2.204930101	1.136195981	1.326320467	2.767978892	2.672131568	1.353050537	2.206750422	2.148129745	1.2272944	2.873395288	2.21233961	1.024562945	2.282803917	2.815012791	2.519039113	2.006896524	1.832004485	1.720955651	1.98945077	0.817435797	1.374023416	1.980948037	1.927712171	2.745853869	3.672594495	1.44717291	1.92964407	1.396157845	2.80019212	3.841430246	1.476131754	1.744403534	2.478436291	1.586108507	2.324454061	1.650527
hsa-mir-378d-1	0.318079627	0.959993403	0	0.39987873	0.516472096	0	0.374023416	0	0.263809646	1.094754266	0.357937047	0.229186742	0.254857646	0.444722187	0	0	0.195710431	0	0.289331647	0.251366441	0.338043259	0	0.414726565	0.332954209	0	0	0.264526823	0	0.538910584	0	0	0	0	0	0.478198365	0.153391596	0	0.574969529	0.427977257	0	0.267835392	0	1.110718027	0	0.304576458	0.72532759	0	0.241493651	0.919493402
hsa-mir-378d-2	0	0.490702585	0.169574865	0.213750402	0.516472096	0.334420681	0	0	0	0	0.190040828	0.426906645	0.471382061	0.239429816	0.201321453	0	0	0	0.736580632	0.251366441	0.338043259	0	0.736468067	0	0	0.267219359	0	0	0	0.415708918	0	0.411529292	0.326640887	0.483344753	0.478198365	0.153391596	0	0.984983736	0.427977257	0.486841005	0.267835392	0	1.110718027	0	0	0	0	0.241493651	0.236694658
hsa-mir-378e	0	0	0	0	0	0	0	0	0	0	0	0	0	0	0	0	0	0	0	0	0	0	0	0	0	0	0	0	0	0	0	0	0	0	0	0	0	0	0	0	0	0	0	0	0	0	0	0	0
hsa-mir-378f	0	0	0	0	0	0	0	0	0	0	0.190040828	0	0	0.239429816	0	0	0	0	0	0	0	0	0	0	0	0	0.487984312	0	0	0	0	0	0	0	0	0	0	0	0.427977257	0	0	0.80377838	0	0	0	0.407774756	0	0	0
hsa-mir-378g	0	0	0	0	0	0	0	0	0	0	0	0	0	0	0	0.24908485	0	0	0	0	0	0	0	0	0	0	0	0	0	0	0	0	0	0	0	0	0	0	0	0	0	0	0	0	0	0	0.192859483	0	0
hsa-mir-378h	0	0	0	0	0	0	0	0	0	0	0	0	0	0	0	0	0	0	0	0	0	0	0	0	0	0	0	0	0	0	0	0	0	0	0	0	0	0	0	0	0	0	0	0	0	0	0	0	0
hsa-mir-378i	0	0	0	0	0.281225829	0	0	0	0.263809646	0	0	0	0	0	0	0	0	0	0	0	0	0	0	0	0	0	0	0	0	0	0	0	0	0	0	0.292028996	0	0	0	0	0	0	0	0	0	0	0	0	0
hsa-mir-378j	0	0	0	0	0	0	0	0	0	0.463192409	0	0	0	0	0	0	0	0	0	0	0	0	0	0	0	0	0	0	0	0	0	0	0	0	0	0	0	0	0	0	0	0	0	0	0	0	0	0	0
hsa-mir-379	5.257283286	8.868632776	5.350070882	9.178485642	7.403499167	6.838935573	4.159456427	3.045571927	5.944738927	6.4037477	6.598157368	5.764841476	8.673500573	6.970192053	7.334346976	5.58836178	9.611689197	8.315132408	4.296766471	6.177423186	6.659230965	7.161637486	4.840102087	9.128350232	6.153927393	5.005997873	7.924175149	8.179860013	9.070947059	8.003924997	5.337142036	9.667465811	7.380824583	8.483771428	7.924179918	6.386760706	8.281361509	9.439494752	7.677750144	9.729793253	4.895494192	6.057854365	5.867816867	8.666336925	6.821733847	7.974593995	5.255014629	3.172731518	7.63720804
hsa-mir-380	0	0.490702585	0.321297788	0.39987873	0.281225829	0	0	0	0	0	0	0	0	0	0.535309472	0	0.36801622	0.922667504	0	0.251366441	0	0.291068341	0	0.721569526	0	0	0.264526823	0.420078116	0.538910584	0.415708918	0	0.580283475	0.326640887	0.844756825	0.987326688	0	0	1.099299245	0.427977257	1.488607038	0.267835392	0	0	0.327197569	0	0.407774756	0	0	0.439975192
hsa-mir-381	3.19221358	3.858408765	2.551972932	4.925264928	3.582140958	3.447986823	2.443457335	0.367672993	2.325647469	2.566000928	3.032205426	2.206533517	4.537302591	3.325718122	4.127022564	1.786549526	5.600188207	4.933353574	1.221842444	2.901368947	3.199320402	3.565837686	1.414260579	4.409257387	2.32425732	1.012517901	4.330413048	4.604190614	5.176853073	4.061416516	2.271299569	4.940570085	2.663549565	4.636848649	4.548509559	2.908135393	4.516024731	5.64753838	5.206174999	5.174732099	1.153155491	2.946917781	1.292436639	4.068979263	4.21949552	4.516313996	2.403492154	0	4.830696565
hsa-mir-382	0.990360965	2.551281722	1.698257602	3.004813268	1.656388822	1.952175868	0.670772368	0.903662274	1.002325913	1.709967264	1.637813781	1.444528197	3.248171384	2.260341267	3.033518855	1.705506876	3.384565989	3.379063349	0.530218601	1.715456763	1.039953935	1.790356682	0.414726565	5.069468715	0.828434172	0.492592593	2.855690168	3.477677975	3.308381555	3.490731205	1.014845869	3.759541921	1.474375297	3.131034622	2.464547253	1.006926317	3.257282079	4.206645334	4.017497765	4.297474131	0.493646309	0.80377838	0.659709964	2.665859798	2.511246887	3.709908502	1.100452263	0	3.548117964
hsa-mir-383	0	0	0	0.213750402	0	0	0	0	0	0	0	0	0	0	0	0	0	0	0	0	0	0.152862251	0	0	0.175419848	0	0	0	0	0	0	0	0	0	0.258822808	0	0	0	0	0	0	0	0	0	0	0	0	0	0.439975192
hsa-mir-384	0	0	0	0	0	0	0	0	0	0	0	0	0	0	0	0	0	0	0	0	0	0	0	0	0	0	0	0	0	0	0	0	0	0	0	0	0	0	0	0	0	0	0	0	0	0	0	0	0
hsa-mir-3907	0	0	0	0	0.281225829	0	0	0	0	0	0.190040828	0	0.254857646	0	0	0.24908485	0	0	0	0	0.338043259	0	0.736468067	0	0.175419848	0	0	0.22527493	0.538910584	0.415708918	0	0	0	0.261820829	0	0	0.964443733	0	0	0.263860112	0	0	0.367240211	0	0	0.72532759	0	0.934389682	0.236694658
hsa-mir-3908	0	0	0	0	0	0	0	0	0	0	0	0	0	0	0	0	0	0	0	0	0	0	0	0	0	0	0	0	0	0	0	0	0	0	0	0	0	0	0	0	0	0	0	0	0	0	0	0	0
hsa-mir-3909	0.990360965	0.744346265	0	1.08262766	0.516472096	1.204361738	0	0	0.679816511	1.094754266	0.357937047	1.023640729	0.659609505	1.058771574	0	0.461430071	0.195710431	0.741327187	0.917084932	0.251366441	1.039953935	0.417184435	0.414726565	0	0.472881794	0.687470141	0.264526823	0.420078116	0.202835189	0.415708918	0.327885075	0.731349229	1.600614208	0.483344753	0.836736927	0.836137432	1.946331491	0.407548542	2.154927608	1.002474263	1.153155491	2.452595171	0.902766678	1.337679127	0	0.407774756	0.362952343	0.629145825	0.618117408
hsa-mir-3910-1	0	0	0	0	0	0	0	0	0	0	0	0	0	0	0	0	0	0	0	0	0	0	0	0	0	0	0	0	0	0.152271698	0	0.220389395	0.326640887	0	0	0	0	0	0	0	0	0	0	0	0	0	0	0	0
hsa-mir-3910-2	0	0	0	0	0	0	0	0	0	0	0	0	0	0	0	0	0.36801622	0	0	0	0	0	0	0	0	0	0.264526823	0	0	0	0	0	0	0	0	0	0	0	0	0	0	0	0	0	0	0	0	0	0
hsa-mir-3911	0	0	0	0	0	0	0	0	0	0	0	0	0	0	0	0.24908485	0	0	0.289331647	0.465366446	0	0	0	0	0.175419848	0.492592593	0	0	0.202835189	0	0.173237471	0	0	0	0	0	0	0	0.427977257	0	0	0	0.659709964	0.327197569	0	0	0.362952343	0	0
hsa-mir-3912	1.447152275	2.037729762	1.698257602	2.648477178	1.554362423	1.204361738	1.751763627	1.964470719	1.76881696	1.532538895	1.267811427	1.444528197	2.338448376	0.784172272	1.034396041	2.253704329	1.794894086	1.592224034	1.584320359	2.704801377	1.214251036	1.536122546	0.999378064	1.426176714	0.601383701	1.783175422	1.771844177	2.924290522	1.5667947	1.153479801	2.60962189	1.107911453	2.266443851	1.480738186	1.248237887	1.697601255	1.537356706	1.205218578	0	1.488607038	1.6040699	0	1.598926832	2.929587264	1.639466958	1.853238383	2.323303193	2.810061351	1.566178523
hsa-mir-3913-1	2.627625047	1.313520431	2.085052377	2.365177677	1.925219013	0.833992723	1.87328641	2.340212733	3.326111754	2.470684706	2.601376569	1.444528197	1.453630831	1.818591278	2.417589802	2.363441364	1.965605149	1.792000307	2.114736481	2.746315992	2.148129745	1.693970395	1.736095242	0.830880789	0.828434172	2.869487886	2.144408956	1.676719195	2.111393277	1.355271167	1.77573874	2.048203397	2.188168897	2.841712726	2.515015507	1.697601255	2.937189379	1.71589908	0.757614716	2.589083918	1.947103181	2.80019212	1.851576757	2.665859798	1.639466958	1.853238383	1.894340892	2.270991129	2.011114519
hsa-mir-3913-2	2.684088904	1.66023863	1.904578894	2.573048235	2.347468371	1.35908481	2.089358146	2.067970788	3.039705707	2.010318675	2.698450091	2.206533517	2.338448376	1.959183315	2.290873775	2.195538475	1.455996015	2.123852894	2.321157779	2.618006725	2.059523836	1.590680098	2.221415592	1.354757368	0.828434172	2.505934362	2.592408239	1.515511125	1.706806799	1.355271167	1.720955651	1.928203918	1.924097985	2.257258089	2.301597011	1.927712171	2.745853869	1.303890024	1.251800881	2.540145835	2.285696351	1.31691787	1.110718027	3.067405706	2.450503936	2.391298383	2.281473039	2.425780196	2.400255647
hsa-mir-3914-1	0	0	0	0	0	0	0	0	0	0	0	0	0	0	0	0	0	0	0	0	0	0	0	0	0	0	0	0	0	0	0	0	0	0	0	0	0	0	0	0	0	0	0	0	0	0	0	0	0
hsa-mir-3914-2	0	0	0	0	0	0	0	0	0	0	0	0	0	0	0	0	0	0	0	0	0	0	0	0	0	0	0	0	0	0	0	0	0	0	0	0	0	0	0	0	0	0	0	0	0	0	0	0	0
hsa-mir-3915	0	0	0	0	0	0	0	0	0	0	0	0	0	0	0	0	0	0	0	0	0	0	0	0	0	0	0	0	0	0	0	0	0	0	0	0	0	0	0	0	0	0	0	0	0	0	0	0	0
hsa-mir-3916	0	0	0	0	0	0	0	0	0	0	0	0	0	0	0	0.24908485	0	0	0	0	0.338043259	0	0	0	0	0.267219359	0	0	0	0	0	0.220389395	0	0	0	0	0	0	0	0	0	0	0	0.327197569	0	0	0	0	0
hsa-mir-3917	0.578543638	2.738077339	0.699227345	0.213750402	1.554362423	1.204361738	0.670772368	0.367672993	0.850064089	2.739596473	0.768908402	0.895976497	2.099197899	1.289367653	0.677173548	1.430861165	2.069132262	0	0.736580632	1.537712537	1.510093003	0.740399159	3.806200201	0.332954209	0.828434172	1.277627748	1.590921971	0.591679417	2.060090629	0.531341033	1.604723711	0.868084595	1.182979537	1.673057048	0.478198365	1.159620145	2.937189379	1.099299245	3.044791549	2.074157736	0.267835392	3.418684482	2.338669146	2.829804107	0.956223966	0.407774756	0.362952343	0.629145825	0.439975192
hsa-mir-3918	0.318079627	0	0	0	0	0	0	0.367672993	0.263809646	0	0.357937047	0	0	0.239429816	0	0	0	0	0	0	0.611721019	0	0	0	0	0	0.264526823	0	0.202835189	0	0	0	0	0.261820829	0	0.292028996	0	0.407548542	0	0	0	0	0	0	0	0	0	0.789826054	0
hsa-mir-3919	0	0	0	0	0	0	0	0	0	0	0	0	0	0	0	0	0	0	0	0	0	0	0	0	0	0	0	0	0	0	0	0	0	0	0	0	0	0	0	0	0	0	0	0	0	0	0	0	0
hsa-mir-3920	0	0.959993403	0.321297788	0.213750402	0	1.204361738	1.619054699	0	0.486756585	0.813260342	0.190040828	0	0.659609505	0	0	0	0.36801622	0.291490401	2.25557838	0	0	1.082517983	1.584133675	0.932489077	0.175419848	0.267219359	0.264526823	0.591679417	0	1.079415661	0.173237471	0	0.817435797	0	0.258822808	0.534780778	0	0.218117778	0.427977257	0.67992818	0	0	0	1.013137773	0.769914732	0	0.5150887	0	0.439975192
hsa-mir-3921	0	0	0	0	0	0	0	0	0	0	0	0	0	0	0	0	0	0	0	0	0	0	0	0	0	0	0	0	0	0	0	0	0	0	0	0	0	0	0	0	0	0	0	0	0	0	0	0	0
hsa-mir-3922	0.578543638	0.344926188	0.169574865	0.213750402	0	0.605722833	0.374023416	0.367672993	0.679816511	1.094754266	0.357937047	0.229186742	0.471382061	1.058771574	0	0.24908485	0.787801032	0.533870293	0.289331647	0.465366446	0.611721019	0.417184435	1.221682235	0.932489077	0.3318038	0.687470141	0.487984312	0.420078116	0.811300034	0.415708918	0.173237471	0.220389395	0.326640887	0	0.478198365	0	0	0	0.427977257	1.140202771	0.860763408	1.31691787	0.367240211	0.327197569	0.769914732	0.407774756	0.362952343	0.241493651	0.236694658
hsa-mir-3923	0	0	0	0	0.281225829	0	0	0	0	0	0	0	0	0	0	0	0	0	0	0	0	0	0	0	0	0	0	0	0	0	0	0	0	0	0	0	0	0	0	0	0	0	0	0	0	0	0	0	0
hsa-mir-3924	0.318079627	0	0.169574865	0	0.281225829	0	0	0.903662274	0	0	0	0	0	0.444722187	0	0.810494106	0.195710431	0	0.289331647	0	0	0	0	0	0	0	0.264526823	0.420078116	0	0	0	0	0.817435797	0	0	0	0	0	0	0	0	0	0	0.593734296	0	0	0.192859483	0	0
hsa-mir-3925	0	0	0	0	0	0	0	0	0	0	0	0	0	0	0	0	0	0	0	0	0	0	0	0	0.175419848	0.492592593	0	0	0	0	0	0.220389395	0	0	0	0	0	0	0	0	0	0	0	0	0	0	0	0	0
hsa-mir-3926-1	1.447152275	1.147558741	0.998424438	1.08262766	1.196203511	0.605722833	0.916772414	0.367672993	0	1.709967264	1.267811427	0.229186742	0.659609505	2.365160596	1.034396041	1.705506876	1.455996015	0.533870293	0.289331647	0	1.369742293	0.291068341	0	0.721569526	0.601383701	0.859129122	1.142381414	1.010063683	1.772026673	1.416715459	0.173237471	1.406252021	0.326640887	2.530014042	1.248237887	0.153391596	0	1.303890024	1.251800881	1.002474263	0.688850849	1.31691787	0	1.013137773	0.555927052	0.72532759	1.00085959	0.241493651	0.919493402
hsa-mir-3926-2	1.447152275	0.856195326	1.39036613	1.544179702	1.053898868	0	0.916772414	0.367672993	0.679816511	2.010318675	2.034747822	0.426906645	0.826089192	1.742799152	0.806328182	1.863280765	1.73318598	1.228618623	0	0	1.214251036	1.358858143	0.736468067	0.830880789	1.351353558	1.393902692	1.854452129	1.751035605	2.006896524	1.786176456	0.173237471	1.98945077	0.59280958	1.920623729	1.660617433	0.292028996	1.537356706	1.303890024	0.757614716	1.265920514	1.153155491	0.80377838	0	0.593734296	1.269235469	1.565512854	0.362952343	0.448301553	0.439975192
hsa-mir-3927	0	0	0	0	0	0	0	0	0	0	0	0	0	0	0	0	0	0	0	0	0	0	0	0	0	0	0	0	0	0	0	0	0	0	0	0	0	0	0	0	0	0	0	0	0	0	0	0	0
hsa-mir-3928	0.578543638	0.744346265	0.583911836	1.08262766	1.196203511	1.204361738	0.670772368	1.293575308	0.486756585	0.813260342	1.267811427	1.444528197	1.551975146	1.392171772	0.535309472	0.461430071	0.904372339	0.741327187	2.114736481	1.334952066	0.841668853	1.693970395	1.584133675	1.426176714	1.113457807	1.151153529	1.004471909	1.33399669	1.327447661	1.291093103	1.186411179	0.731349229	0.817435797	0.844756825	1.123672817	0.418505174	3.106095005	0.574969529	2.262676693	1.140202771	0.493646309	2.636837109	1.110718027	2.413528553	0.956223966	1.716536621	0.652702166	0.629145825	1.049450942
hsa-mir-3929	0	0	0	0	0	0	0	0	0.263809646	0	0	0	0	0	0	0	0	0	0	0	0	0	0	0	0	0	0	0	0	0	0	0	0	0	0	0	0	0	0	0	0	0	0	0	0	0	0	0	0
hsa-mir-3934	4.610799616	2.517654902	1.582861369	3.033234976	2.407225201	2.371260535	2.443457335	2.255048668	3.515202519	3.161947001	3.196318256	2.407174341	2.636193981	2.90668668	2.952108384	3.21597813	2.736873692	3.214817537	2.895330544	2.146006385	2.650951087	2.509559799	2.501476343	2.436437183	3.087290726	3.159619983	3.209596068	2.75403296	2.751981447	3.639898127	3.4361773	2.357887515	2.720276276	1.480738186	2.357983763	1.794092666	3.6340973	1.205218578	2.262676693	2.636416045	2.746740566	4.76013204	1.730775579	3.27135336	2.877061016	2.391298383	3.384023551	2.473893909	2.299357794
hsa-mir-3935	0	0	0	0	0	0	0	0	0	0	0	0	0	0	0	0	0	0	0	0	0	0	0	0.176061021	0	0	0	0	0	0	0	0	0	0	0	0	0	0	0	0	0	0	0	0	0	0	0	0	0
hsa-mir-3936	0	0	0	0	0	0.334420681	0.374023416	0	0.263809646	0	0.357937047	0.229186742	0	0.239429816	0	0.24908485	0	0.291490401	0	0	0	0.417184435	0	0	0.175419848	0	0	0.22527493	0	0.289994952	0.711873702	0.220389395	0.326640887	0	0.258822808	0.292028996	0	0	0.757614716	0	0	0	0	0	0	0	0	0	0.236694658
hsa-mir-3937	0	0	0	0	0	0	0	0	0	0	0	0	0	0	0	0	0	0	0	0	0	0	0	0	0	0	0.264526823	0	0	0	0	0	0	0	0.258822808	0	0	0	0.427977257	0	0	0	0	0	0	0	0	0	0
hsa-mir-3938	0	0	0	0	0	0	0	0	0	0	0	0	0	0	0	0	0	0	0	0	0	0	0	0	0	0	0	0	0	0	0	0	0	0	0	0	0	0	0	0	0	0	0.367240211	0	0	0	0	0	0
hsa-mir-3939	0	0.344926188	0	0	0	0.334420681	0	0	0	0	0	0	0	0	0	0	0.195710431	0	0	0	0	0	0	0	0	0	0	0.22527493	0	0	0	0	0	0	0	0.153391596	0	0	0	0	0.267835392	0	0	0	0	0	0	0	0
hsa-mir-3940	0.578543638	0.856195326	0	0.213750402	1.196203511	1.031029535	0.374023416	0.367672993	0.486756585	0	0.768908402	1.023640729	1.348088483	1.058771574	0.806328182	0.461430071	0.660976977	0	0.917084932	0.251366441	1.369742293	0.640495994	0.736468067	1.02740958	0	0.687470141	2.329076511	0.22527493	0.538910584	1.223926633	0.594877179	0.731349229	0.326640887	0.261820829	0.668577555	2.364763192	2.525205692	0.574969529	4.87373437	0.850196141	1.153155491	1.694657366	0.367240211	1.18451517	0.555927052	0	0.5150887	1.297327608	0.439975192
hsa-mir-3941	0.578543638	0.182746954	0.321297788	0.39987873	0	0.605722833	0	0.660416634	0	0.463192409	0.357937047	0.229186742	0.254857646	0.239429816	0.924864558	0.24908485	0.36801622	0.533870293	0.530218601	0.651684099	0.841668853	0.640495994	0.414726565	0.332954209	0.472881794	0	0.681426776	0.591679417	0	0.152271698	0	0	0.326640887	0	0.478198365	0.292028996	0	0.407548542	0.427977257	0	0.493646309	0.80377838	0	0.593734296	0.555927052	0.72532759	0	0	0.77666074
hsa-mir-3942	0.799096427	0	0.169574865	0.39987873	0.516472096	0.833992723	0.374023416	0	0.263809646	0.813260342	0	0	0.254857646	0.444722187	0.535309472	0.24908485	0.521920113	0	0.530218601	0	0.611721019	0.533156645	0	0	0.472881794	0	0.264526823	0	0.380637477	0.289994952	0.594877179	0.731349229	0	0	0	0.418505174	0	0	0	0.263860112	0.860763408	0	0	0.327197569	0	0.407774756	0.5150887	0.448301553	0.236694658
hsa-mir-3943	0	0	0.169574865	0.213750402	0.281225829	0	0	0	0	0	0	0	0.471382061	0	0	0	0.195710431	0	0	0	0.338043259	0.152862251	0	0.332954209	0	0	0	0	0	0	0.173237471	0.220389395	0.326640887	0	0	0	0.964443733	0	0.427977257	0	0	0	0	0.327197569	0	0	0	0	0
hsa-mir-3944	0	0.182746954	0	0	0.516472096	0	0	0.367672993	0.263809646	0.463192409	0.357937047	0	0	0.444722187	0	0.461430071	0.660976977	0	0.289331647	0.465366446	0	0.291068341	0.736468067	0.176061021	0	0.267219359	0.487984312	0.22527493	0.202835189	0	0.467548689	0.220389395	0.59280958	0	0	0.418505174	0	0.218117778	0.757614716	0	0.688850849	0	0.659709964	1.013137773	0	0	0.192859483	0.241493651	0.439975192
hsa-mir-3945	0	0	0	0	0	0	0	0	0	0	0	0	0	0	0	0	0	0	0	0	0	0	0.414726565	0	0.175419848	0	0	0	0.202835189	0	0	0.220389395	0	0	0.258822808	0.153391596	0	0	0	0	0	0	0	0	0	0	0	0	0
hsa-mir-3960	0	0	0	0	0	0	0	0	0	0	0	0	0	0	0	0	0	0	0	0	0	0	0	0	0	0	0	0	0	0	0	0	0	0	0	0	0	0	0	0	0	0	0	0	0	0	0	0	0
hsa-mir-3972	0	0	0	0	0	0	0	0	0	0	0	0	0	0	0	0	0	0	0	0	0	0	0	0	0	0	0	0	0	0	0	0	0	0	0	0	0	0	0	0	0	0	0	0	0	0	0	0	0
hsa-mir-3973	0	0	0	0	0	0	0	0	0	0	0	0	0	0	0	0	0	0	0	0	0	0	0	0	0	0	0	0	0	0	0	0	0	0	0	0	0	0	0	0	0	0	0	0	0	0	0	0	0
hsa-mir-3974	0	0	0	0	0	0	0	0	0	0	0	0	0	0	0	0	0	0	0	0	0	0	0	0	0	0	0	0	0	0	0	0	0	0	0	0	0	0	0	0	0	0	0	0	0	0	0	0	0
hsa-mir-3975	0	0	0	0	0	0	0	0	0	0	0	0	0	0	0	0	0	0	0	0	0	0	0	0	0	0	0	0	0	0	0	0	0	0	0	0	0	0	0	0	0	0	0	0	0	0	0	0	0
hsa-mir-3976	0	0	0	0	0	0	0	0	0	0	0	0	0	0	0	0	0	0	0	0	0	0	0	0	0	0	0	0	0	0	0	0	0	0	0	0	0	0	0	0	0	0	0	0	0	0	0	0	0
hsa-mir-3977	0	0	0	0	0	0	0	0	0	0	0	0	0	0	0	0	0	0	0	0	0	0	0	0	0	0	0	0	0	0	0	0	0	0	0	0	0	0	0	0	0	0	0	0	0	0	0	0	0
hsa-mir-3978	0	0	0	0	0	0	0	0	0	0	0	0	0	0	0	0	0	0	0	0	0	0	0	0	0	0	0	0	0	0	0	0	0	0	0	0	0	0	0	0	0	0	0	0	0	0	0	0	0
hsa-mir-409	1.985516824	3.269444944	2.245438769	2.916025421	2.285129339	2.695611493	1.310230751	0.660416634	1.681268889	1.330188931	2.083488093	2.03531704	3.586577895	2.024654425	3.521373045	2.692680496	3.500224095	4.116448767	1.687391753	2.206750422	2.456462121	2.537603213	2.221415592	5.462443966	1.490621471	1.601628539	3.794881301	3.265887518	3.741853523	4.379524068	1.265103789	4.7143717	2.82744733	3.578272022	3.209931637	2.126119472	4.102010201	4.374972683	5.178926728	4.694052049	0.688850849	2.80019212	1.110718027	4.194641198	2.877061016	4.031393608	1.77882506	0.241493651	4.150501594
hsa-mir-410	1.572095604	1.887860561	1.320036925	2.611255492	1.841054894	2.574475034	0.670772368	0	1.381373642	0.463192409	0.989554676	1.616397693	2.338448376	1.57811125	2.496278006	0.461430071	3.956876766	3.06847133	0	1.221776259	1.214251036	1.479420459	0	3.114018804	0.472881794	0.492592593	1.771844177	2.891808584	3.414316062	2.117542122	0.711873702	3.777016915	2.774856834	2.957111888	2.242916466	1.59419022	1.946331491	3.813239098	3.888875021	3.872502565	0.493646309	1.694657366	0.659709964	3.022913182	1.744403534	3.342819395	0.893878615	0	2.9915574
hsa-mir-411	0.799096427	2.850394996	0.905420221	2.946232661	1.325723733	1.851481612	0	0	1.140040435	0.813260342	1.3497927	0	2.636193981	0.624407888	1.630644503	0.810494106	3.258821452	2.905586387	0	0.651684099	0.611721019	1.294575464	0.999378064	2.504015986	0.828434172	0.687470141	1.684217302	2.924290522	2.8758292	2.041559808	0.467548689	3.379581872	1.336022251	2.530014042	1.747610393	0.742509018	2.937189379	3.779342308	2.03847727	3.410470822	1.014353865	0	0.902766678	2.019662066	1.269235469	2.974418445	0.652702166	0	1.278771025
hsa-mir-412	0	1.313520431	0.458572041	1.4629339	0	0.334420681	0	0	1.002325913	0	0.508315058	0.755908782	0.471382061	0.92799579	0.535309472	0.957740054	2.256254363	0.533870293	0	0.251366441	0.338043259	0.291068341	1.221682235	3.198036756	0.3318038	0	1.384013877	1.126312791	0.538910584	0.738039713	0.594877179	2.987685223	0.817435797	1.842728274	1.56803989	0.153391596	0	2.711344462	1.025765196	3.515473152	0	1.993734495	0	1.602453079	0.555927052	0.985437766	0.652702166	0	2.246133204
hsa-mir-421	2.072694081	1.778534092	1.855698339	1.829920983	2.285129339	3.757214135	2.661595473	2.067970788	1.851355276	1.330188931	2.130635384	2.453258911	1.234211894	2.204930101	1.763842831	3.40750218	2.460463694	2.770091128	2.501707149	1.221776259	1.510093003	1.880705114	2.414027259	2.171356406	2.849210064	2.947671393	1.771844177	2.679874823	1.491340047	1.416715459	2.668711198	1.6533444	3.480732888	1.920623729	0.987326688	3.071062085	2.525205692	2.198725155	1.772909254	1.851569561	2.092205746	3.515930903	2.702163707	2.665859798	2.178186858	2.638353542	2.403492154	2.097576077	2.350688462
hsa-mir-422a	0	0	0	0	0	0	0	0	0	0	0	0	0	0	0	0	0	0	0	0	0	0	0	0	0	0	0	0	0	0	0	0	0	0	0	0	0	0	0	0	0	0	0	0	0	0	0	0	0
hsa-mir-423	7.578809408	7.762008521	7.328902967	7.377539931	7.238528013	7.933054891	7.840381712	8.942062185	7.755500658	7.642118225	7.360393276	7.402703105	7.607265065	7.382870338	7.440145098	8.344912934	7.009589718	7.833136137	8.457104446	7.355222609	7.725907567	7.87477975	7.74247468	7.588322994	7.519103332	7.334020618	7.492696209	7.987685348	6.936890736	7.642513346	7.532211691	7.268324467	8.063615697	6.789778501	6.89837725	7.5717423	9.686297371	6.880955944	9.543529443	6.963747204	7.712125604	8.820588311	6.822534007	7.90409768	7.682987409	7.797405404	7.834601136	7.841201023	7.682987149
hsa-mir-424	9.812380872	8.455456461	8.886357452	8.105185922	9.78837535	7.920682229	7.975447889	4.580826442	7.968103295	8.776922696	9.065397338	9.145724895	8.367388527	9.841045346	8.021088802	6.20073927	9.025504867	8.759419153	9.777662765	9.135670226	9.959481876	8.111241455	7.671187891	6.413408081	7.525191798	5.639132873	8.689795393	7.807870748	8.693563721	8.173712125	8.831183949	9.544356803	10.60011952	9.044194369	9.323308632	9.251405379	7.459769432	8.44832802	6.866549695	8.129047833	9.824574525	7.811856109	9.396214698	9.884498632	8.734647925	8.052984807	9.926529392	11.306158	8.466211723
hsa-mir-425	6.130677779	7.029466977	7.699900368	7.893804472	6.139923213	6.994605123	6.464487314	7.653102836	6.840025966	6.568185155	6.267345018	5.940941674	6.825951647	5.67258748	6.729622796	6.765469413	7.406669825	7.229974538	8.295191447	5.695412889	6.232572792	7.433850531	5.128075017	7.736164884	5.91207811	6.371580747	6.774383088	7.725019206	6.356032363	7.805726444	6.444940345	7.295861769	8.224233876	7.906816151	6.691776106	7.329637815	7.735673418	6.41310403	8.209091462	6.487091921	7.122173321	7.681678618	6.164532541	7.462718871	6.744772577	5.525944574	6.284454094	7.127725643	6.378369688
hsa-mir-4251	0	0	0	0	0	0	0	0	0	0	0	0	0	0	0	0	0	0	0	0	0	0	0	0	0	0	0	0	0	0	0	0	0	0	0	0	0	0	0	0	0	0	0	0	0	0	0	0	0
hsa-mir-4252	0	0	0	0	0	0	0	0	0	0	0	0	0	0	0	0	0	0	0	0	0	0	0	0	0	0	0	0	0	0	0	0	0	0	0	0	0	0	0	0	0	0	0	0	0	0	0	0	0
hsa-mir-4253	0	0	0	0	0	0	0	0	0	0	0	0	0	0	0	0	0	0	0	0	0	0	0	0	0	0	0	0	0	0	0	0	0	0	0	0	0	0	0	0	0	0	0	0	0	0	0	0	0
hsa-mir-4254	0	0	0	0	0	0	0	0	0	0	0	0	0	0	0	0	0	0	0	0.465366446	0	0	0	0.176061021	0	0.267219359	0	0	0	0.152271698	0	0	0	0	0	0	1.537356706	0	0	0	0	0	0	0	0	0	0	0	0
hsa-mir-4255	0	0	0	0	0	0	0	0	0	0	0	0	0	0	0	0	0	0	0	0	0	0	0	0	0	0	0	0	0	0	0	0	0	0	0	0	0	0	0	0	0	0	0	0	0	0	0	0	0
hsa-mir-4256	0	0	0	0	0	0	0	0	0	0	0	0	0	0	0	0	0	0	0	0	0	0	0	0	0	0	0	0	0	0	0	0	0	0	0	0	0	0	0	0	0	0	0	0	0	0	0	0	0
hsa-mir-4257	0	0	0	0	0	0	0	0	0	0	0	0	0	0	0	0	0	0	0	0	0	0	0	0	0	0	0	0	0	0	0	0	0	0	0	0	0	0	0	0	0	0	0	0	0	0	0	0	0
hsa-mir-4258	0	0	0	0	0	0	0	0	0	0	0	0	0	0	0	0	0	0	0	0	0	0	0	0	0	0	0	0	0	0	0	0	0	0	0	0	0	0	0	0	0	0	0	0	0	0	0	0	0
hsa-mir-4259	0	0	0	0	0	0	0	0	0	0	0	0	0	0	0	0	0	0	0	0	0	0	0	0	0	0	0	0	0	0	0	0	0	0	0	0	0	0	0	0	0	0	0	0	0	0	0	0	0
hsa-mir-4260	0	0	0	0	0	0	0	0	0	0	0	0	0	0	0	0	0	0	0	0	0	0	0	0	0	0	0	0	0	0	0	0	0	0	0	0	0	0	0	0	0	0	0	0	0	0	0	0	0
hsa-mir-4261	0	0	0	0	0	0	0	0	0	0	0	0	0	0	0	0	0	0	0	0	0	0	0	0	0	0	0	0	0	0	0	0	0	0	0	0	0	0	0	0	0	0	0	0	0	0	0	0	0
hsa-mir-4262	0	0	0	0	0	0	0	0	0	0	0	0	0	0	0	0	0	0	0	0	0	0	0	0	0	0	0	0	0	0	0	0	0	0	0	0	0	0	0	0	0	0	0	0	0	0	0	0	0
hsa-mir-4263	0	0	0	0	0	0	0	0	0	0	0	0	0	0	0	0	0	0	0	0	0	0	0	0	0	0	0	0	0	0	0	0	0	0	0	0	0	0	0	0	0	0	0	0	0	0	0	0	0
hsa-mir-4264	0	0	0	0	0	0	0	0	0	0	0	0	0	0	0	0	0	0	0	0	0	0	0	0	0	0	0	0	0	0	0	0	0	0	0	0	0	0	0	0	0	0	0	0	0	0	0	0	0
hsa-mir-4265	0	0	0	0	0	0	0	0	0	0	0	0	0	0	0	0	0	0	0	0	0	0	0	0	0	0	0	0	0	0	0	0	0	0	0	0	0	0	0	0	0	0	0	0	0	0	0	0	0
hsa-mir-4266	0	0	0	0	0	0	0	0	0	0	0	0	0	0	0	0	0	0	0	0	0	0	0	0	0	0	0	0	0	0	0	0	0	0	0	0	0	0	0	0	0	0	0	0	0	0	0	0	0
hsa-mir-4267	0	0	0	0	0	0	0	0	0	0	0	0	0	0	0	0	0	0	0	0	0	0	0	0	0	0	0	0	0	0	0	0	0	0	0	0	0	0	0	0	0	0	0	0	0	0	0	0	0
hsa-mir-4268	0	0	0	0	0	0	0	0	0	0	0	0	0	0	0	0	0	0	0	0	0	0	0	0	0	0	0	0	0	0	0	0	0	0	0	0	0	0	0	0	0	0	0	0	0	0	0	0	0
hsa-mir-4269	0	0	0	0	0	0	0	0	0	0	0	0	0	0	0	0	0	0	0	0	0	0	0	0	0	0	0	0	0	0	0	0	0	0	0	0	0	0	0	0	0	0	0	0	0	0	0	0	0
hsa-mir-4270	0	0	0	0	0	0	0	0	0	0	0	0	0	0	0	0	0	0	0	0	0	0	0	0	0	0	0	0	0	0	0	0	0	0	0	0	0	0	0	0	0	0	0	0	0	0	0	0	0
hsa-mir-4271	0	0	0	0	0	0	0	0	0	0	0	0	0	0	0	0	0	0	0	0	0	0	0	0	0	0	0	0	0	0	0	0	0	0	0	0	0	0	0	0	0	0	0	0	0	0	0	0	0
hsa-mir-4272	0	0	0	0	0	0	0	0	0	0	0	0	0	0	0	0	0	0	0	0	0	0	0	0	0	0	0	0	0	0	0	0	0	0	0	0	0	0	0	0	0	0	0	0	0	0	0	0	0
hsa-mir-4273	0	0	0	0	0	0	0	0	0	0	0	0	0	0	0	0	0	0	0	0	0	0	0	0	0	0	0	0	0	0	0	0	0	0	0	0	0	0	0	0	0	0	0	0	0	0	0	0	0
hsa-mir-4274	0	0	0	0	0	0	0	0	0	0	0	0	0	0	0	0	0	0	0	0	0	0	0	0	0	0	0	0	0	0	0	0	0	0	0	0	0	0	0	0	0	0	0	0	0	0	0	0	0
hsa-mir-4275	0	0	0	0	0	0	0	0	0	0	0	0	0	0	0	0	0	0	0	0	0	0	0	0	0	0	0	0	0	0	0	0	0	0	0	0	0	0	0	0	0	0	0	0	0	0	0	0	0
hsa-mir-4276	0	0	0	0	0	0	0	0	0	0	0	0	0	0	0	0	0	0	0	0	0	0	0	0	0	0	0	0	0	0	0	0	0	0	0	0	0	0	0	0	0	0	0	0	0	0	0	0	0
hsa-mir-4277	0	0	0	0	0	0	0	0	0	0	0	0	0	0	0	0	0	0	0	0	0	0	0	0	0	0	0	0	0	0	0	0	0	0	0	0	0	0	0	0	0	0	0	0	0	0	0	0	0
hsa-mir-4278	0	0	0	0	0	0	0	0	0	0	0	0	0	0	0	0	0	0	0	0	0	0	0	0	0	0	0	0	0	0	0	0	0	0	0	0	0	0	0	0	0	0	0	0	0	0	0	0	0
hsa-mir-4279	0	0	0	0	0	0	0	0.367672993	0	0	0	0	0	0	0	0	0	0	0	0	0	0	0	0	0.175419848	0	0	0	0	0	0	0	0	0	0	0	0	0	0	0	0	0	0	0	0	0	0	0	0
hsa-mir-4280	0	0	0	0	0	0	0	0	0	0	0	0	0	0	0	0	0	0	0	0	0	0	0	0	0	0	0	0	0	0	0	0	0	0	0	0	0	0	0	0	0	0	0	0	0	0	0	0	0
hsa-mir-4281	0	0	0	0	0	0	0	0	0	0	0	0	0	0	0	0	0	0	0	0	0	0	0	0	0	0	0	0	0	0	0	0	0	0	0	0	0	0	0	0	0	0	0	0	0	0	0	0	0
hsa-mir-4282	0	0	0	0	0	0	0	0	0	0	0	0	0	0	0	0	0	0	0	0	0	0	0	0	0	0	0	0	0	0	0	0	0	0	0	0	0	0	0	0	0	0	0	0	0	0	0.192859483	0	0
hsa-mir-4283-1	0	0	0	0	0	0	0	0	0	0	0	0	0	0	0	0	0	0	0	0	0	0	0	0	0	0	0	0	0	0	0	0	0	0	0	0	0	0	0	0	0	0	0	0	0	0	0	0	0
hsa-mir-4283-2	0	0	0	0	0	0	0	0	0	0	0	0	0	0	0	0	0	0	0	0	0	0	0	0	0	0	0	0	0	0	0	0	0	0	0	0	0	0	0	0	0	0	0	0	0	0	0	0	0
hsa-mir-4284	0.318079627	0	0	0	0.281225829	0	0.374023416	0	1.140040435	0	0	0	0	0	0	0.24908485	0	0	0.289331647	0	0.611721019	0	0	0	0	0.267219359	0	0	0	0	0	0.411529292	0	0	0	0	0	0	0	0.850196141	0.267835392	1.31691787	0	0	0	0	0	0.629145825	0
hsa-mir-4285	0	0	0	0	0	0	0	0	0	0	0	0	0	0	0	0	0	0	0	0	0	0	0	0	0	0	0	0	0	0	0	0	0	0	0	0	0	0	0	0	0	0	0	0	0	0	0	0	0
hsa-mir-4286	0.318079627	0.344926188	0	0.213750402	0.281225829	0.334420681	0.374023416	0	0.263809646	0.463192409	0.190040828	0.229186742	0.254857646	0	0	0.24908485	0	0.291490401	0	0.251366441	0.611721019	0	0.414726565	0	0.175419848	0.267219359	0	0	0	0.152271698	0.173237471	0.411529292	0	0.675339018	0.478198365	0.534780778	2.26460969	0.407548542	1.619214847	0	0.493646309	0	0.659709964	1.013137773	0	0.407774756	0.362952343	0.789826054	0
hsa-mir-4287	0	0	0	0	0	0	0	0	0	0	0	0	0	0	0	0	0	0	0	0	0	0	0	0	0	0	0	0	0	0	0	0	0	0	0	0	0	0	0	0	0	0	0	0	0	0	0	0	0
hsa-mir-4288	0	0	0	0	0	0	0	0	0	0	0	0	0	0	0	0	0	0	0	0	0	0	0	0	0	0	0	0	0	0	0	0	0	0	0	0	0	0	0	0	0	0	0	0	0	0	0	0	0
hsa-mir-4289	0	0	0	0	0	0	0	0	0	0	0	0	0	0	0	0	0	0	0	0	0	0	0	0	0	0	0	0	0	0	0	0	0	0	0	0	0	0	0	0	0	0	0	0	0	0	0	0	0
hsa-mir-429	6.520024588	6.236658901	6.71283885	6.63480067	7.242634477	4.673660269	7.494681571	8.779085632	7.713364621	7.611723719	7.017328489	7.629114548	6.742502807	6.567934422	6.880265817	7.900963646	6.587422076	6.260771527	8.748349944	4.894352486	8.23969567	6.961401791	7.100303539	6.345949079	5.058455736	6.124703857	6.678436464	7.189844994	6.860233025	6.235735043	6.09788372	8.110950894	7.718530424	0.996354758	1.907283725	7.181421068	4.788513819	7.107871542	5.383734217	7.326841455	7.382422766	5.110822365	5.924001041	7.458548796	7.41739434	6.478846227	5.599469733	9.123742604	7.436531679
hsa-mir-4290	0	0	0	0	0	0	0	0	0	0	0	0	0	0	0	0	0	0	0	0	0	0	0	0	0	0	0	0	0	0	0	0	0	0	0	0	0	0	0	0	0	0	0	0	0	0	0	0	0
hsa-mir-4291	0	0	0	0	0	0	0	0	0	0	0	0	0	0	0	0	0	0	0	0	0	0	0	0	0	0	0	0	0	0	0	0	0	0	0	0	0	0	0	0	0	0	0	0	0	0	0	0	0
hsa-mir-4292	0	0	0	0	0	0	0	0	0	0	0	0	0	0	0	0	0	0	0	0	0	0	0	0	0	0	0	0	0	0	0	0	0	0	0	0	0	0	0	0	0	0	0	0	0	0	0	0	0
hsa-mir-4293	0	0	0	0	0	0	0	0	0	0	0	0	0	0	0	0	0	0	0	0	0	0	0	0	0	0	0	0	0	0	0	0	0	0	0	0	0	0	0	0	0	0	0	0	0	0	0	0	0
hsa-mir-4294	0	0	0	0.39987873	0	0	0	0	0	0	0	0	0	0	0	0	0	0	0	0	0	0	0	0	0	0	0	0	0	0	0	0	0	0	0	0	0	0	0	0	0	0	0	0	0	0	0	0	0
hsa-mir-4295	0	0	0	0	0	0	0	0	0	0	0	0	0	0	0	0	0	0	0	0	0	0	0	0	0	0	0	0	0	0	0	0	0	0	0	0	0	0	0	0	0	0	0	0	0	0	0	0	0
hsa-mir-4296	0	0	0	0	0	0	0	0	0	0	0	0	0	0	0	0	0	0	0	0	0	0	0	0	0	0	0	0	0	0	0	0	0	0	0	0	0	0	0	0	0	0	0	0	0	0	0	0	0
hsa-mir-4297	0	0	0	0	0	0	0	0	0	0	0	0	0	0	0	0	0	0	0	0	0	0	0	0	0	0	0	0	0	0	0	0	0	0	0	0	0	0	0	0	0	0	0	0	0	0	0	0	0
hsa-mir-4298	0	0	0	0	0	0	0	0	0	0	0	0	0	0	0	0	0	0	0	0	0	0	0	0	0	0	0	0	0	0	0	0	0	0	0	0	0	0	0	0	0	0	0	0	0	0	0	0	0
hsa-mir-4299	0	0	0	0	0	0	0	0	0	0	0	0	0	0	0	0	0	0	0	0	0	0	0	0	0	0	0	0	0	0	0	0	0	0	0	0	0	0	0	0	0	0	0	0	0	0	0	0	0
hsa-mir-4300	0	0	0	0	0	0	0	0	0	0	0	0	0	0	0	0	0	0	0	0	0	0	0	0	0	0	0	0	0	0	0	0	0	0	0	0	0	0	0	0	0	0	0	0	0	0	0	0	0
hsa-mir-4301	0	0	0	0	0	0	0	0	0	0	0	0	0	0	0	0	0	0	0	0	0	0	0	0	0	0	0	0	0	0	0	0	0	0	0	0	0	0	0	0	0	0	0	0	0	0	0	0	0
hsa-mir-4302	0	0	0	0	0	0	0	0	0	0	0	0	0	0	0	0	0	0	0	0	0	0	0	0	0	0	0	0	0	0	0	0	0	0	0	0	0	0	0	0	0	0	0	0	0	0	0	0	0
hsa-mir-4303	0	0	0	0	0	0	0	0	0	0	0	0	0	0	0	0	0	0	0	0	0	0	0	0	0	0	0	0	0	0	0	0	0	0	0	0	0	0	0	0	0	0	0	0	0	0	0	0	0
hsa-mir-4304	0	0	0	0	0	0	0	0	0	0	0	0	0	0	0	0	0	0	0	0	0	0	0	0	0	0	0	0	0	0	0	0	0	0	0	0	0	0	0	0	0	0	0	0	0	0	0	0	0
hsa-mir-4305	0	0	0	0	0	0	0	0	0	0	0	0	0	0	0	0	0	0	0	0	0	0	0	0	0	0	0	0	0	0	0	0	0	0	0	0	0	0	0	0	0	0	0	0	0	0	0	0	0
hsa-mir-4306	0	0	0	0.213750402	0	0	0	0	0.263809646	0	0.768908402	0	0.254857646	0	0	0.24908485	0.195710431	0	0	0	0	0	0.414726565	0	0	0.267219359	0	0	0	0	0	0	0	0	0	0	0	0	0	0.486841005	0.267835392	0	0	0.327197569	0	0	0.362952343	0	0
hsa-mir-4307	0	0	0	0	0	0	0	0	0	0	0	0	0	0	0	0	0	0	0	0	0	0	0	0	0	0	0	0	0	0	0	0	0	0	0	0	0	0	0	0	0	0	0	0	0	0	0	0	0
hsa-mir-4308	0	0	0	0	0	0	0	0	0	0	0	0	0	0	0	0	0	0	0	0	0	0	0	0	0	0	0	0	0	0	0	0	0	0	0	0	0	0	0	0	0	0	0	0	0	0	0	0	0
hsa-mir-4309	0	0	0	0	0	0	0	0	0	0	0	0	0	0	0	0	0	0	0	0	0	0	0	0	0	0	0	0	0	0	0	0	0	0	0	0	0	0	0	0	0	0	0	0	0	0	0	0	0
hsa-mir-431	0.990360965	0.856195326	1.246102793	1.621093493	1.053898868	1.626189126	0.374023416	0.367672993	0.486756585	0.813260342	0.644487606	1.140919974	1.812226295	0.624407888	1.998202365	0.461430071	2.995273933	2.511465256	1.221842444	0.964708395	1.039953935	0.833830041	0.414726565	3.722546682	0.3318038	0.492592593	1.384013877	1.233888674	2.343656541	2.739246927	0.467548689	2.829192791	2.34068987	2.131865684	1.660617433	1.006926317	2.525205692	2.78151667	3.505940458	3.174320762	0.493646309	1.31691787	0	3.067405706	1.744403534	2.093012132	0.652702166	0	1.476590623
hsa-mir-4310	0	0	0	0	0	0	0	0	0	0	0	0	0	0	0	0	0	0	0.289331647	0	0	0	0	0	0	0	0.264526823	0	0	0	0	0	0	0	0	0	0	0	0	0	0	0	0	0	0	0	0	0	0
hsa-mir-4311	0	0	0	0	0	0	0	0	0	0	0	0	0	0	0	0	0	0	0	0	0	0	0	0	0	0	0	0	0	0	0	0	0	0	0	0	0	0	0	0	0	0	0	0	0	0	0	0	0
hsa-mir-4312	0	0	0	0	0	0	0	0	0	0	0	0	0	0	0	0	0	0	0	0	0	0	0	0	0	0	0	0	0	0	0	0	0	0	0	0	0	0	0	0	0	0	0	0	0	0	0	0	0
hsa-mir-4313	0	0	0	0	0	0	0	0	0	0	0	0	0	0	0	0	0	0	0	0	0	0	0	0	0	0	0	0	0	0	0	0	0	0	0	0	0	0	0	0	0	0	0	0	0	0	0	0	0
hsa-mir-4314	0	0	0	0	0	0	0	0	0	0	0	0	0	0	0	0	0	0	0	0	0	0	0	0	0	0	0	0	0	0	0	0	0	0	0	0	0	0	0	0	0	0	0	0	0	0	0	0	0
hsa-mir-4315-1	0	0	0	0	0	0	0	0	0	0	0	0	0	0	0	0	0	0	0	0	0	0	0	0	0	0	0	0	0	0	0	0	0	0	0	0	0	0	0	0	0	0	0	0	0	0	0	0	0.236694658
hsa-mir-4315-2	0.318079627	0	0	0	0	0	0	0	0	0	0	0	0	0	0	0	0	0	0	0	0	0	0	0	0	0	0	0	0	0	0	0	0	0	0	0	0	0	0	0.263860112	0	0.80377838	0	0	0	0	0	0	0
hsa-mir-4316	0	0	0	0	0	0	0	0	0	0	0	0	0	0	0	0	0	0	0	0	0	0	0	0	0	0	0	0	0	0	0	0	0	0	0	0	0	0	0	0	0	0	0	0	0	0	0	0	0
hsa-mir-4317	0	0	0	0	0	0	0	0	0	0	0	0	0	0	0	0	0	0	0	0	0	0	0	0	0	0	0	0	0	0	0	0	0	0	0	0	0	0	0	0	0	0	0	0	0	0	0	0	0
hsa-mir-4318	0	0	0	0	0	0	0	0	0	0	0	0	0	0	0	0	0	0	0	0	0	0	0	0	0	0	0	0	0	0	0	0	0	0	0	0	0	0	0	0	0	0	0	0	0	0	0	0	0
hsa-mir-4319	0	0	0	0	0	0	0	0	0	0	0	0	0	0	0	0	0	0	0	0	0	0	0	0	0	0	0	0	0	0	0	0	0	0	0	0	0	0	0	0	0	0	0	0	0	0	0	0	0
hsa-mir-432	0.578543638	0.623091474	1.39036613	1.763614685	1.196203511	0.605722833	0.374023416	0	0.679816511	0.463192409	0.644487606	0.895976497	2.032627384	1.57811125	1.943084152	0.646493563	1.112570701	1.360268749	0.736580632	0.816669331	1.039953935	0.921575719	0	3.634821735	0.719370968	0.687470141	0.851972461	2.130931529	2.505817015	2.041559808	0.173237471	2.490912794	2.478616975	1.842728274	1.248237887	0.742509018	1.946331491	2.78151667	3.671494362	3.174320762	0.860763408	0	0.367240211	2.480867929	1.269235469	2.782299939	0.5150887	0	2.400255647
hsa-mir-4320	0	0	0	0	0	0	0	0	0	0	0	0	0	0	0	0	0	0	0	0	0	0	0	0	0	0	0	0	0	0	0	0	0	0	0	0	0	0	0	0	0	0	0	0	0	0	0	0	0
hsa-mir-4321	0	0	0	0	0	0	0	0	0	0	0	0	0	0	0	0	0	0	0	0	0	0	0	0	0	0	0	0	0	0	0	0	0	0	0	0	0	0	0	0	0	0	0	0	0	0	0	0	0
hsa-mir-4322	0	0	0	0	0	0	0	0	0	0	0	0	0	0	0	0	0	0	0	0	0	0	0	0	0	0	0	0	0	0	0	0	0	0	0	0	0	0.218117778	0	0	0	0	0	0	0	0	0	0	0
hsa-mir-4323	0	0	0	0	0	0	0	0	0	0	0	0	0	0	0	0	0	0	0	0	0	0	0	0	0	0	0	0	0	0	0	0	0	0	0	0	0	0	0	0	0	0	0	0	0	0	0	0	0
hsa-mir-4324	0	0	0	0	0	0	0	0	0	0	0	0	0	0	0	0	0	0	0	0	0	0	0	0	0	0	0	0	0	0	0	0	0	0	0	0	0	0	0	0	0	0	0	0	0	0	0	0	0
hsa-mir-4325	0	0	0	0	0	0	0	0	0	0	0	0	0	0	0	0	0	0	0	0	0	0	0	0	0	0	0	0	0	0	0	0	0	0	0	0	0	0	0	0	0	0	0	0	0	0	0	0	0
hsa-mir-4326	2.376678236	2.173485024	1.582861369	0	1.554362423	2.442226945	2.519893855	2.884779589	1.381373642	1.330188931	1.877792535	1.140919974	2.805244571	1.392171772	1.559130544	0.24908485	0	1.592224034	3.304942764	1.098960501	1.63799272	2.644624192	0.736468067	2.854028372	1.555518262	1.601628539	2.006702676	1.233888674	1.834424832	2.117542122	3.330357757	0.220389395	0	0	0.668577555	0.292028996	3.6340973	1.396242803	4.27077971	1.488607038	1.396157845	1.694657366	0.659709964	2.880558194	2.511246887	2.298557147	0.192859483	1.496802339	2.133404058
hsa-mir-4327	0	0	0	0	0	0	0	0	0	0	0	0	0	0	0	0	0	0	0	0	0	0	0	0	0	0	0	0	0	0	0	0	0	0	0	0	0	0	0	0	0	0	0	0	0	0	0	0	0
hsa-mir-4328	0	0	0	0	0	0	0	0	0	0	0	0	0	0	0	0	0	0	0	0	0	0	0	0	0	0	0	0	0	0	0	0	0	0	0	0	0	0	0	0	0	0	0	0	0	0	0	0	0
hsa-mir-4329	0	0	0	0	0	0	0	0	0	0	0	0	0	0	0	0	0	0	0	0	0	0	0	0	0	0	0	0	0	0	0	0	0	0	0	0	0	0	0	0	0	0	0	0	0	0	0	0	0
hsa-mir-433	0.318079627	0	0.169574865	0.564715693	0.281225829	1.626189126	0	0	0.263809646	0	0	0	0	0.239429816	0.201321453	0	0.787801032	1.480903076	0	0.465366446	0.611721019	0.640495994	0	1.200348035	0.175419848	0	0.487984312	0.883620816	0.202835189	0.638388994	0.173237471	1.406252021	0.326640887	0.844756825	0.258822808	0	2.525205692	0.724965404	2.851246121	0.67992818	0	0.80377838	0.659709964	1.337679127	0.304576458	0.407774756	0.192859483	0	0.77666074
hsa-mir-4330	0	0	0	0	0	0	0	0	0	0	0	0	0	0	0	0	0	0	0	0	0	0	0	0	0	0	0	0	0	0	0	0	0	0	0	0	0	0	0	0	0	0	0	0	0	0	0	0	0
hsa-mir-4417	0	0	0	0	0	0	0	0	0	0	0	0	0	0.239429816	0	0	0	0	0	0	0	0	0	0	0	0	0	0	0	0	0	0	0	0	0	0	0	0	0	0	0	0	0	0	0	0	0	0	0
hsa-mir-4418	0	0.182746954	0	0	0	0	0	0	0	0	0	0	0	0	0	0	0	0	0	0	0	0	0	0	0	0	0	0	0	0	0	0	0	0	0	0	0	0	0	0	0	0	0	0	0	0	0	0	0
hsa-mir-4419a	0	0	0	0	0	0	0	0	0	0	0	0	0	0	0	0	0	0	0	0	0	0	0	0	0	0	0	0	0	0	0	0	0	0	0	0	0	0	0	0	0	0	0	0	0	0	0	0	0
hsa-mir-4419b	0	0.344926188	0	0	0.281225829	0.334420681	0	0	0	0.463192409	0	0.229186742	0	0.239429816	0	0	0	0	0	0	0	0	0	0	0	0	0	0	0	0	0	0.220389395	0	0	0	0.292028996	0	0	0	0	0	0	0.902766678	0.593734296	0	0	0	0	0
hsa-mir-4420	0	0	0	0	0	0	0	0	0	0	0	0	0	0	0	0	0	0	0	0	0	0	0	0.176061021	0.3318038	0.267219359	0	0	0	0	0	0	0	0	0	0	0	0	0	0	0	0	0	0	0	0	0	0	0
hsa-mir-4421	0	0	0.169574865	0	0	0.833992723	0	0	0	0	0	0.229186742	0	0	0	0	0	0	0	0.251366441	0	0	0	0.332954209	0	0	0	0.22527493	0	0	0	0	0	0	0	0.153391596	0	0	0	0	0	0	0	0	0	0	0.192859483	0	0
hsa-mir-4422	0	0.182746954	0	0	0	0	0	0	0	0	0.190040828	0	0	0	0	0	0	0	0	0.465366446	0	0	0	0.332954209	0	0	0	0.22527493	0	0	0	0	0	0	0	0	0	0	0	0.263860112	0	0	0	0	0	0	0	0	0
hsa-mir-4423	0.318079627	0	0.458572041	0.564715693	0.281225829	2.04629792	0.670772368	0.903662274	1.381373642	0.463192409	0.989554676	0.229186742	0.254857646	1.289367653	0	0.461430071	0.195710431	0	1.221842444	0.964708395	0.611721019	0	1.873564789	0.176061021	1.490621471	1.501500801	0.487984312	0.22527493	0.538910584	0.415708918	2.232658301	0.411529292	1.824118138	0	0.258822808	1.884533062	0.964443733	0.407548542	0.427977257	0.263860112	0.267835392	2.946917781	0.902766678	0.327197569	0	0.407774756	0.652702166	1.065778396	0
hsa-mir-4424	0	0	0	0.213750402	0	0	0	0	0	0	0.357937047	0.229186742	0.254857646	0.239429816	0	0	0.904372339	0	0	0	0	0	0	0.830880789	0	0.267219359	0.487984312	0.591679417	0	0.152271698	0.711873702	0.220389395	0.326640887	0	0.258822808	0	0	0.574969529	0	0	0	0	0	0	0	0	0	0	0
hsa-mir-4425	0	0	0	0	0	0	0	0	0	0	0	0	0	0	0	0	0	0	0	0	0	0	0	0	0	0	0	0	0	0	0	0	0	0	0	0	0	0	0	0	0	0	0	0	0	0	0	0	0
hsa-mir-4426	0.318079627	0.182746954	0	0	0	0	0	0	0	0	0	0	0	0	0	0	0	0	0	0	0	0	0	0	0	0	0	0	0	0	0	0	0	0.261820829	0	0	0	0	0	0	0	0	0	0	0	0	0.192859483	0	0
hsa-mir-4427	0	0	0	0	0	0	0	0	0	0	0	0	0	0	0	0	0	0	0	0	0	0	0	0	0	0	0	0	0	0	0	0	0	0	0	0.292028996	0	0	0	0	0	0	0	0	0	0	0.192859483	0.241493651	0
hsa-mir-4428	0	0	0	0	0	0	0	0	0	0	0	0	0	0	0	0	0	0	0	0	0	0	0	0	0	0	0	0	0	0	0	0	0	0	0	0	0	0	0	0	0	0	0	0	0	0	0	0	0
hsa-mir-4429	0	0	0	0	0	0	0	0	0.263809646	0	0	0	0	0	0	0	0	0	0	0	0	0	0	0	0	0	0	0	0	0	0	0	0	0	0	0	0	0	0	0	0	0	0	0	0	0	0	0	0
hsa-mir-4430	0	0.182746954	0	0	0	0	0	0	0	0.463192409	0	0.229186742	0	0	0	0.24908485	0	0	0	0.251366441	0	0	0	0	0	0	0	0	0.202835189	0	0	0	0	0	0	0	0	0.218117778	0	0	0	0	0	0	0.304576458	0	0	0.789826054	0
hsa-mir-4431	0	0	0	0	0	0	0	0	0	0	0.190040828	0	0	0	0	0	0	0	0	0	0	0	0	0	0	0	0	0	0	0	0	0	0	0	0	0	0	0	0	0.486841005	0	0	0	0	0	0	0	0	0
hsa-mir-4432	0	0	0	0	0	0	0	0	0	0	0	0	0	0	0	0	0	0	0	0	0	0	0	0	0	0	0	0	0	0	0	0	0	0	0	0	0	0	0	0	0	0	0	0	0	0	0	0	0
hsa-mir-4433a	0.318079627	0	0.169574865	0.564715693	0	0	0.374023416	0	0	0	0	0	0	0	0	0	0.195710431	0	0	0	0	0	0	0	0	0	0	0	0	0	0.467548689	0	0.326640887	0	0	0	0	0	0	0	0	0	0	0	0	0	0	0	0
hsa-mir-4433b	0	0	0	1.285276144	0	0	0.670772368	0	0	0	0	0.426906645	0	0	0	0	0	0.291490401	0	0.465366446	0.338043259	0.152862251	0.736468067	0	0	0.267219359	0	0	0.811300034	0	0.173237471	0.411529292	0.326640887	0	0.258822808	0	0	0.407548542	0.427977257	0.67992818	0.267835392	0.80377838	0	0	0	0	0	0	0.236694658
hsa-mir-4434	0	1.313520431	0	0	0.281225829	0	0	0	0	1.330188931	0	0	0.254857646	0.444722187	0	0	0.36801622	0	0	0.251366441	0.338043259	0	0	0	0.175419848	0.267219359	0	0	0.202835189	0.152271698	0	0	0.326640887	0	0	0	0	0.407548542	0	0.263860112	0	0	0	0	0.304576458	0	0	0	0
hsa-mir-4435-1	0.318079627	0	0	0	0	0	0	0	0.263809646	0	0	0.229186742	0	0.239429816	0	0.24908485	0	0	0	0	0	0	0	0	0.472881794	0.267219359	0	0.22527493	0.202835189	0	0	0	0	0.261820829	0	0	0	0	0	0	0	0.80377838	0	0	0.304576458	0	0	0	0
hsa-mir-4435-2	0	0	0	0	0	0	0	0	0	0	0.190040828	0	0	0	0.201321453	0	0.195710431	0	0	0	0	0	0	0	0.472881794	0	0	0	0	0	0	0	0	0	0	0.153391596	0	0.407548542	0	0	0	1.31691787	0	0	0	0	0	0	0
hsa-mir-4436a	0	0	0	0	0	0	0	0	0	0	0	0	0	0	0	0	0	0	0	0	0	0	0	0	0	0	0	0	0	0	0	0	0	0	0	0	0	0	0	0	0	0	0	0	0	0	0	0	0
hsa-mir-4436b-1	0.318079627	0	0	0	0	0	0	0	0.263809646	0	0	0	0	0	0	0	0	0	0	0	0	0	0	0	0	0	0	0.22527493	0	0.152271698	0	0	0	0	0	0	0	0	0.427977257	0	0	0	0	0	0	0	0	0	0
hsa-mir-4436b-2	0	0	0	0	0	0	0	0	0	0	0	0	0	0	0	0	0	0	0	0	0	0	0	0	0	0	0	0	0	0	0	0	0	0	0	0	0	0	0	0	0	0	0	0	0.304576458	0	0	0	0
hsa-mir-4437	0	0	0	0	0.281225829	0	0	0	0	0	0	0	0	0	0	0	0	0	0	0	0	0	0	0	0	0.267219359	0	0	0	0	0	0	0	0	0	0	0	0	0	0	0	0	0	0	0	0	0	0	0
hsa-mir-4438	0	0	0	0	0	0	0	0	0	0	0	0	0	0	0	0	0	0	0	0	0	0	0	0	0	0	0	0	0	0	0	0	0	0	0	0	0	0	0	0	0	0	0	0	0	0	0	0	0
hsa-mir-4439	0	0	0	0	0	0	0	0	0	0	0	0	0	0	0	0	0	0	0	0	0	0	0	0	0	0	0	0	0	0	0	0	0	0	0	0	0	0	0	0	0	0	0	0	0	0	0	0	0
hsa-mir-4440	0	0	0	0	0	0	0	0	0	0	0	0	0	0	0	0	0	0	0	0	0	0	0	0	0	0	0	0	0	0	0	0	0	0	0	0	0	0	0	0	0	0	0	0	0	0	0	0	0
hsa-mir-4441	0	0	0	0	0	0	0	0	0	0	0	0	0	0	0	0	0	0	0	0	0	0	0	0	0	0	0	0	0	0	0	0	0	0	0	0	0	0	0	0	0	0	0	0	0	0	0	0	0
hsa-mir-4442	0	1.232924715	0.321297788	0.213750402	0.718683833	0.334420681	0.374023416	0.903662274	1.002325913	1.330188931	0.508315058	0.895976497	0.659609505	1.178671941	0	0.646493563	0.521920113	0	1.353050537	0.816669331	1.039953935	0.291068341	2.221415592	0.176061021	0	0.859129122	0.487984312	0	0.202835189	0.289994952	0.594877179	0.580283475	0	0.996354758	0.478198365	0	0.964443733	1.205218578	0	0	0	0.80377838	1.292436639	1.602453079	0	0	0.192859483	0.448301553	0
hsa-mir-4443	0	1.147558741	0	0.213750402	0.896005182	0.334420681	1.126873767	0.660416634	0.263809646	1.709967264	1.180888755	1.616397693	0	2.313702681	0.201321453	0.957740054	0.904372339	0	1.077495961	1.629320246	1.214251036	0.640495994	2.661917844	0.830880789	0.601383701	0.267219359	0.681426776	0.22527493	0.538910584	0.531341033	0.173237471	0.220389395	0.817435797	0.996354758	0.258822808	0.292028996	2.26460969	0.724965404	0.757614716	0.850196141	0.267835392	2.636837109	1.110718027	2.480867929	0	0.72532759	1.36362078	0.241493651	0
hsa-mir-4444-1	0.799096427	1.313520431	0.169574865	0.213750402	1.053898868	0.605722833	0	1.293575308	0.679816511	0.463192409	0.644487606	0.755908782	0.826089192	0.624407888	0.201321453	0.646493563	1.206389417	0.291490401	0.917084932	0.651684099	1.63799272	0.921575719	1.221682235	0.721569526	0.175419848	0.492592593	0.264526823	0	0.380637477	0.531341033	0.173237471	0.992975758	1.011754671	0.483344753	0.668577555	0.418505174	0	0.407548542	0	0.486841005	0.493646309	0	1.730775579	1.013137773	0	0	0.192859483	1.496802339	0.618117408
hsa-mir-4444-2	0.578543638	1.597242726	0.458572041	0.712634516	1.325723733	0	0	1.111751144	1.588062885	1.330188931	0.508315058	1.023640729	1.551975146	0.239429816	0.677173548	0.461430071	1.377496386	0.741327187	1.873768716	1.715456763	1.755471301	0.640495994	2.661917844	0.474446427	0.601383701	1.012517901	0.681426776	0.883620816	0.930358876	0.638388994	0.594877179	0.580283475	1.474375297	0.844756825	0.668577555	0.836137432	0	1.099299245	0	1.681472654	0	0	2.253527954	0.593734296	0.555927052	0.407774756	0.652702166	1.065778396	0.439975192
hsa-mir-4445	0	0	0	0	0	0	0	0	0	0	0	0	0.254857646	0	0	0	0	0	0	0	0	0	0	0	0	0	0	0	0	0	0	0	0	0	0	0	0	0	0	0	0	0	0	0	0	0	0	0	0
hsa-mir-4446	0	0	0	0	0	0	0	0	0	0	0	0	0	0	0	0	0.195710431	0	0.289331647	0	0	0	0	0	0	0	0	0	0	0.289994952	0.173237471	0	0	0	0	0	0	0	0.427977257	0	0	0	0	0	0	0	0	0	0
hsa-mir-4447	0	0	0	0	0	0	0	0	0	0	0	0	0	0	0	0	0	0	0	0	0	0	0	0	0	0	0	0	0	0	0	0	0	0	0	0	0	0	0	0	0	0	0	0	0	0	0	0	0
hsa-mir-4448	0	0	0	0	0	0	0	0	0	0	0	0	0	0	0	0	0	0	0	0	0	0	0	0	0	0	0	0	0	0	0	0	0	0	0	0.153391596	0	0	0	0	0	0	0	0	0	0	0	0	0
hsa-mir-4449	0	1.147558741	0.905420221	0.712634516	0.896005182	0.334420681	0.374023416	0.367672993	0.679816511	1.094754266	0.644487606	0.426906645	0.826089192	0.444722187	0	0.957740054	0.195710431	0.741327187	0.289331647	1.098960501	0.611721019	0.417184435	1.414260579	0	0.175419848	0.687470141	0.487984312	0.420078116	0.681523928	0.415708918	0.327885075	1.107911453	0.326640887	0.675339018	0.258822808	1.159620145	2.937189379	0.218117778	1.772909254	0.263860112	0	2.241331643	0.367240211	0.593734296	0.304576458	0	0.362952343	1.065778396	0.618117408
hsa-mir-4450	0	0	0	0	0	0	0	0	0	0	0	0	0	0.444722187	0	0.24908485	0	0	0	0	0	0	0	0	0	0.267219359	0	0	0	0	0	0	0	0	0	0	0	0	0	0	0	0	0	0	0	0	0	0	0
hsa-mir-4451	0	0	0	0	0	0	0	0	0	0	0	0	0	0	0	0	0	0	0	0	0	0	0	0	0	0	0	0	0	0.152271698	0	0	0	0	0	0	0	0	0	0	0	0	0	0	0	0	0	0	0
hsa-mir-4452	0	0	0	0	0	0	0	0	0	0	0	0	0	0.239429816	0.377958854	0	0	0	0	0	0	0	0	0	0	0	0	0	0	0	0.173237471	0	0	0	0	0	0	0	0	0	0	0	0	0	0	0	0	0	0
hsa-mir-4453	0	0.623091474	0	0.39987873	0.281225829	0	0	0.367672993	0.263809646	1.330188931	0	0.426906645	0.254857646	0	0	0.24908485	0.521920113	0.291490401	0	0	0.841668853	0	0	0.176061021	0	0.267219359	0	0	0.202835189	0.152271698	0	0.731349229	0	0.483344753	0	0	0	0.407548542	0	0	0	0	1.292436639	0	0	0	0	0	0
hsa-mir-4454	0	0.490702585	0	0.39987873	0	0	0	0	0.679816511	0	0	0	0.254857646	0.444722187	0	0	0.521920113	0	0	0.251366441	0	0.740399159	0	0.474446427	0	0.267219359	0.264526823	0.420078116	0	0.152271698	0.467548689	0.220389395	0	1.133526044	0.478198365	0.642380886	2.525205692	0.724965404	1.251800881	0	0.493646309	0.80377838	0	0.818623179	0.304576458	0	0.192859483	0.241493651	0
hsa-mir-4455	0	0	0	0	0	0	0	0	0	0	0	0	0	0	0	0	0	0	0	0	0	0	0	0	0	0	0	0	0	0	0	0	0	0	0	0	0	0	0	0	0	0	0	0	0	0	0	0	0
hsa-mir-4456	0	0	0	0	0	0	0	0	0	0	0	0	0	0.239429816	0	0	0	0	0	0	0	0	0	0	0	0	0	0	0	0	0	0	0	0	0	0	0	0	0	0	0	0	0	0	0	0	0	0	0
hsa-mir-4457	0	0	0	0	0	0	0	0	0	0	0	0	0	0	0	0	0	0	0	0	0	0	0	0	0	0	0	0	0	0	0	0	0	0	0	0	0	0	0	0	0	0	0	0	0	0	0	0	0
hsa-mir-4458	0	0	0	0	0	0	0	0	0	0	0	0	0	0	0	0	0	0	0	0	0	0	0	0	0	0	0	0	0	0	0	0	0	0	0	0	0	0	0	0	0	0	0	0	0	0	0	0	0
hsa-mir-4459	0	0	0	0	0	0	0	0	0	0	0	0	0.254857646	0	0	0	0	0	0	0	0	0	0	0	0	0	0	0	0	0	0	0	0	0	0	0	0	0	0	0	0	0	0	0	0	0	0	0	0
hsa-mir-4460	0	0	0	0	0	0	0	0	0	0	0	0	0	0	0	0	0	0	0	0	0	0	0	0	0	0	0	0	0	0	0	0	0	0	0	0	0	0	0	0	0	0	0	0	0	0	0	0	0
hsa-mir-4461	0.318079627	0.182746954	0.905420221	0.564715693	0.718683833	1.952175868	0.374023416	0.903662274	2.073931944	0.813260342	0.190040828	0.426906645	0.471382061	1.058771574	0.201321453	1.936136241	1.112570701	1.228618623	0.917084932	0.816669331	0.338043259	0.417184435	0.736468067	0.176061021	1.113457807	0.687470141	0.851972461	1.233888674	0.380637477	0.738039713	0.711873702	1.107911453	0.326640887	4.465517103	0.478198365	1.969636787	1.946331491	0.724965404	1.911795491	1.488607038	1.153155491	2.241331643	0.367240211	1.18451517	0.956223966	0.407774756	0.778323819	0.789826054	2.9915574
hsa-mir-4462	0	0	0	0	0	0	0	0	0	0	0	0	0	0	0	0	0	0	0	0	0	0	0	0	0	0	0	0	0	0	0	0	0	0	0	0	0	0	0	0	0	0	0	0	0	0	0	0	0
hsa-mir-4463	0	0	0	0	0	0	0	0	0	0	0	0	0	0	0	0	0	0	0	0	0	0	0	0	0	0	0	0	0	0	0	0	0	0	0	0	0	0	0	0	0	0	0	0	0	0	0	0	0
hsa-mir-4464	0	0.344926188	0	0	0	0	0	0	0	0	0	0	0	0	0	0	0	0	0	0	0	0	0	0	0	0	0	0	0	0	0	0	0	0	0	0	0	0	0	0	0	0	0	0	0	0	0	0	0
hsa-mir-4465	0	0	0	0	0	0	0	0	0	0	0	0	0.254857646	0	0	0	0	0	0.530218601	0	0	0	0.999378064	0	0	0	0	0	0	0	1.828517445	0	0.59280958	0	0	0.292028996	0	0	0	0	0	0	0	0	0	0	0	0	0
hsa-mir-4466	0	0.344926188	0	0	0.718683833	0	0	0	0	0.463192409	0	0	0	0	0.201321453	0	0	0	0	0	0	0	0	0	0	0.267219359	0	0	0	0	0	0	0	0	0	0	0	0	0	0	0	0	0.659709964	0	0	0	0	0	0
hsa-mir-4467	0	0	0	0.213750402	0	0	0	0	0	0	0	0	0	0	0	0	0	0	0	0	0	0	0	0	0	0	0	0	0	0	0	0	0	0	0	0	0	0	0	0	0	0	0	0	0	0	0	0	0
hsa-mir-4468	0	0	0	0	0	0	0	0	0	0	0	0	0	0	0	0	0	0	0	0	0	0	0	0	0	0	0	0	0	0	0	0	0	0	0	0	0	0	0	0	0	0	0	0	0	0	0	0	0
hsa-mir-4469	0.578543638	0	0.321297788	0	0.281225829	1.031029535	0	0.903662274	0	0	0.357937047	0.229186742	0.471382061	0	0	0	0.195710431	0	0.736580632	0.251366441	0.338043259	0.640495994	0.414726565	0.176061021	0	0	0.487984312	0.420078116	0.811300034	0	0.467548689	0.411529292	0.59280958	0.261820829	0.478198365	0.292028996	2.26460969	0.407548542	1.44717291	0.67992818	0	1.31691787	0.659709964	1.18451517	0.304576458	0	0.652702166	0.448301553	0
hsa-mir-4470	0.318079627	0	0	0	0	0	0	0.367672993	0	0	0.190040828	0	0	0.239429816	0	0	0	0	0	0.251366441	0	0.152862251	0	0	0.3318038	0	0.264526823	0	0	0	0.173237471	0	0	0	0.258822808	0.153391596	0	0	0	0.486841005	0	0	0.659709964	0.593734296	0	0	0	0.448301553	0.236694658
hsa-mir-4471	0	0	0	0	0	0	0	0	0	0	0	0	0	0.444722187	0	0	0	0	0	0.251366441	0	0	0	0	0	0	0	0	0	0	0	0	0	0.261820829	0	0	0	0	0	0	0	0	0	0.818623179	0	0	0	0	0
hsa-mir-4472-1	0	0	0	0	0	0	0	0	0	0	0	0	0	0	0	0	0	0	0	0	0	0	0	0	0	0	0	0	0	0	0	0	0	0	0	0	0	0	0	0	0	0	0	0	0	0	0	0	0
hsa-mir-4472-2	0	0	0	0	0	0	0	0	0	0	0	0	0	0	0	0	0	0	0	0	0	0	0	0	0	0	0	0	0	0	0	0	0	0	0	0	0	0	0	0	0	0	0	0	0	0	0	0	0
hsa-mir-4473	0.990360965	0.623091474	0.806004752	0.846788544	0.281225829	0.605722833	0.670772368	0	1.002325913	0.463192409	1.088391299	1.90872838	2.338448376	1.392171772	0.924864558	1.528335768	0.195710431	1.360268749	2.610629201	1.537712537	0.338043259	1.479420459	1.736095242	0.474446427	1.024562945	1.151153529	1.384013877	1.427606709	0.930358876	1.001342524	0.711873702	0.220389395	1.716689817	0	1.123672817	1.085292754	1.946331491	0.724965404	0.757614716	0.67992818	1.868685185	0.80377838	0	2.190310171	0.956223966	0.985437766	1.100452263	0.629145825	1.049450942
hsa-mir-4474	0	0	0	0	0.281225829	0	0.374023416	0	0	0.463192409	0.357937047	0	0	0	0	0	0.195710431	0	0.736580632	0	0	0.152862251	1.414260579	0	0	0	0	0	0.380637477	0.289994952	0.173237471	0.411529292	0.326640887	0	0	0	0	0	0	0	0.493646309	0	0	0.593734296	0	0	0	0.448301553	0
hsa-mir-4475	0	0	0	0	0	0	0	0	0	0	0	0	0	0	0	0	0	0	0	0	0	0	0	0	0	0	0	0	0	0	0	0	0	0	0	0	0	0	0	0	0	0	0	0	0	0	0	0	0
hsa-mir-4476	0	0	0	0	0	0	0	0	0	0	0	0	0	0	0	0	0	0	0	0	0	0	0	0	0	0	0	0	0	0	0	0	0	0	0	0	0	0	0	0	0	0	0	0	0	0	0	0	0
hsa-mir-4477a	0	0	0	0	0	0	0	0	0	0	0	0	0	0	0	0	0	0	0	0	0	0	0	0	0	0	0	0	0	0	0	0	0	0	0	0	0	0	0	0	0	0	0	0	0	0	0	0	0
hsa-mir-4477b	0	0	0	0	0	0	0	0	0	0	0	0	0	0	0	0	0	0	0	0	0	0	0	0	0	0	0	0	0	0	0	0	0	0	0	0	0	0	0	0	0	0	0	0	0	0	0	0	0
hsa-mir-4478	0.578543638	0	0	0	0	0	0	0	0.486756585	0	0	0.229186742	0	0	0.201321453	0	0.36801622	0	0	0	0.338043259	0	0	0	0	0	0	0.22527493	0.202835189	0	0	0.411529292	0	0.261820829	0	0	0	0	0	0	0	0	0	0	0	0	0	0	0
hsa-mir-4479	0	0	0	0	0	0	0	0.367672993	0	0	0.508315058	0	0	0	0	0	0.195710431	0	0	0.251366441	0.338043259	0.291068341	0	0.332954209	0.175419848	0.267219359	0.264526823	0	0	0	0	0	0	0	0	0.418505174	0.964443733	0	0	0.263860112	0	0	0	0	0.304576458	0.407774756	0	0.241493651	0
hsa-mir-448	0	0	0	0	0	0	0	0	0	0	0	0	0	0	0	0	0	0	0	0	0	0	0	0	0	0	0	0	0	0	0	0	0	0	0	0	0	0	0	0	0	0	0	0	0	0	0	0	0
hsa-mir-4480	0	0	0	0	0	0	0	0	0	0	0.190040828	0	0	0	0	0	0	0	0	0	0	0	0	0.332954209	0	0	0	0	0	0	0	0	0	0	0	0	0	0	0	0	0	0	0	0	0	0	0	0	0
hsa-mir-4481	0	0	0	0	0	0	0	0	0	0	0	0	0	0	0	0	0	0	0	0	0	0	0	0	0	0	0	0	0	0	0	0	0	0	0	0	0	0	0	0	0	0	0	0	0	0	0	0	0
hsa-mir-4482	0	0	0	0	0	0.605722833	0	0	0	0	0	0	0	0	0.201321453	0	0	0.291490401	0	0	0	0	0	0	0	0	0	0	0	0	0	0	0	0	0	0	0	0	0.757614716	0	0	0	0	0	0	0	0.5150887	0	0
hsa-mir-4483	0	0	0	0	0	0	0	0	0	0	0	0	0	0	0	0	0	0	0	0	0	0	0	0.176061021	0	0	0	0	0	0	0	0	0	0	0	0	0	0	0	0	0	0	0	0	0	0	0	0	0
hsa-mir-4484	0	0.623091474	0	0.213750402	0.281225829	0.334420681	0.670772368	0	0	1.86794508	0.190040828	0.600765476	0.471382061	0.624407888	0	0	1.012223959	0	0.736580632	0.651684099	0.338043259	0.291068341	0.414726565	0.176061021	0.175419848	0.687470141	0.487984312	0.22527493	0.380637477	0.152271698	0.820089896	0.868084595	0	0.261820829	0.668577555	0.418505174	0	0.407548542	0.427977257	0.486841005	0	1.31691787	0	1.826086751	0	0	0.5150887	0.241493651	0
hsa-mir-4485	0	0	0	0	0	0	0	0	0	0	0	0	0	0	0	0	0	0	0	0	0	0	0	0	0	0	0	0	0	0	0	0	0	0	0	0	0	0	0	0	0	0	0	0	0	0	0	0	0
hsa-mir-4486	0	0	0	0	0	0	0	0	0	0	0	0	0	0	0	0	0	0	0	0	0	0	0	0	0	0	0	0	0	0	0	0	0	0	0	0	0	0	0	0	0	0	0	0	0	0	0	0	0
hsa-mir-4487	0	0	0	0	0	0	0	0.367672993	0	0	0	0	0	0	0	0	0	0	0	0	0	0	0.414726565	0	0	0	0	0	0	0	0	0	0	0	0	0	0	0.218117778	0	0.263860112	0	0	0	0	0	0	0	0	0
hsa-mir-4488	0	0	0	0	0	0	0	0	0.263809646	0	0	0	0	0	0	0	0	0	0	0	0.338043259	0	0	0	0	0	0	0	0	0	0	0	0	0	0	0	0	0	0.427977257	0	0	0	0	0	0	0	0	0	0
hsa-mir-4489	0	0	0	0	0	0	0	0	0	0	0	0	0	0	0	0	0	0	0	0	0	0	0	0	0	0	0.264526823	0	0	0	0.173237471	0	0	0	0	0	0	0	0	0	0	0	0	0	0	0	0	0	0
hsa-mir-4490	0	0	0	0	0	0	0	0	0	0	0	0	0	0	0	0	0	0	0	0	0	0	0	0	0	0	0	0	0	0	0	0	0	0	0	0	0	0	0	0	0	0	0	0	0	0	0	0	0
hsa-mir-4491	0	3.385846529	0	1.187506797	1.656388822	0	0	0	0	0.813260342	0	0	0.254857646	0.239429816	0	0	1.965605149	0	0	0	0	0	0	1.559210834	0	0.492592593	1.268250527	0	0.202835189	1.001342524	0	0.220389395	0	0	0.258822808	0	0	1.642377189	0.757614716	0	0	0	0	0	0.304576458	0	0	0	0.618117408
hsa-mir-4492	0	0	0	0	0	0	0	0	0	0.813260342	0.357937047	0.229186742	0	1.742799152	0	0.461430071	0.195710431	0	0.530218601	0	0	0	0	0	0	0	0	0	0.538910584	0.152271698	0	0	0	0.483344753	0	0	0	0	0	0.263860112	0	1.31691787	0.367240211	0.593734296	0	0	0	0.241493651	0
hsa-mir-4493	0	0.182746954	0	0	0	0	0	0	0	0	0	0	0	0	0	0	0	0	0	0	0	0	0	0	0	0	0	0	0	0	0	0	0	0	0	0	0	0	0	0	0	0	0	0	0	0	0	0	0
hsa-mir-4494	0	0.344926188	0	0	0	0	0	0	0.486756585	0	0	0	0	0	0	0	0	0	0	0	0.611721019	0	0	0	0	0	0	0	0	0	0	0.411529292	0	0	0	0	0	0	0	0	0	0	0	0	0	0	0	0	0
hsa-mir-4495	0	0	0	0	0	0	0.916772414	0.660416634	0	0	0	1.24937859	0	0.239429816	0	0	0	0	0	0	0	0	0	0	0	0	0	0	0	0	0	0	0	0	0	0	0	0	0	0	0	0	0	0	0	0.407774756	0	0	0
hsa-mir-4496	0	0.182746954	0	0	0	0	0	0	0	0.463192409	0	0	0	0	0	0	0.521920113	0	0	0	0	0	0	0	0	0	0.264526823	0	0	0	0	0	0	0	0	0	0	0	0	0	0	0	0	0	0	0	0	0	0
hsa-mir-4497	0	0	0	0	0	0	0	0	0	0	0	0	0	0	0	0	0	0	0	0	0	0	0	0	0	0	0	0	0	0	0	0	0	0	0	0	0	0	0	0	0	0	0	0	0	0	0	0	0
hsa-mir-4498	0	0	0	0	0	0	0	0	0	0	0	0	0	0	0	0	0	0	0	0	0	0.152862251	0	0	0	0	0	0	0	0	0	0	0.326640887	0	0	0	0	0	0	0	0	0	0	0	0	0	0	0	0
hsa-mir-4499	0	0	0	0	0	0	0	0	0	0	0	0	0	0	0	0	0	0	0	0	0	0	0	0	0	0	0	0	0	0	0	0	0	0	0	0	0	0	0	0	0	0	0	0	0	0	0	0	0
hsa-mir-449a	0.578543638	0	0.321297788	0.213750402	0	0.334420681	1.619054699	0	0.486756585	0.813260342	0.190040828	0.229186742	0.254857646	1.058771574	0.201321453	0	0.195710431	0	1.353050537	0.465366446	0.338043259	0.291068341	0	0	0.3318038	0.492592593	0.851972461	0.22527493	0.380637477	0.831249776	0.173237471	0.411529292	0.326640887	0.261820829	0	0.642380886	0	0	0	0	0.860763408	0	1.110718027	0.327197569	0.304576458	0.407774756	1.193612171	0.789826054	0
hsa-mir-449b	0	0.182746954	0	0	0	0	0.670772368	0	0	0	0.190040828	0.229186742	0.254857646	0	0	0	0	0	0	0	0.338043259	0.291068341	0	0.176061021	0.175419848	0	0	0.22527493	0.202835189	0.152271698	0	0.220389395	0	0	0	0.292028996	0	0	0.757614716	0	0	0	0.367240211	1.013137773	0	0	0	0.241493651	0
hsa-mir-449c	0	0	0	0	0	0	0.374023416	0	0	0	0	0	0	0.444722187	0	0.24908485	0	0	0.736580632	0	0	0	0	0	0	0	0.264526823	0	0	0.152271698	0	0	0	0	0	0	0	0	0	0	0.493646309	0	0	0	0	0	0	0	0
hsa-mir-4500	0	0	0	0	0	0	0	0	0	0	0	0	0	0	0	0	0	0	0	0	0	0	0	0	0	0	0	0	0	0	0	0	0	0	0	0	0	0	0	0	0	0	0	0	0	0	0	0	0
hsa-mir-4501	0	0	0.321297788	1.621093493	0	1.031029535	0	1.293575308	0	0	0	0.426906645	0.975330832	0	0	1.091339665	0.195710431	0	0	0.816669331	0	1.479420459	0	0	0	0	0	0.883620816	0.202835189	0	1.77573874	0	0.59280958	0	0	0.418505174	0.964443733	0	0	0	0	0	0.659709964	0.593734296	0	0.407774756	0	0	0
hsa-mir-4502	0	0	0	0	0	0	0	0	0	0	0	0	0	0	0	0	0	0	0	0	0	0	0	0	0	0	0	0	0	0	0	0	0	0	0	0	0	0	0	0	0	0	0	0	0	0	0	0	0
hsa-mir-4503	0	0	0	0	0	0	0	0	0	0	0	0	0	0	0	0	0	0	0	0	0	0	0	0	0	0	0	0	0	0	0	0	0	0	0	0	0	0	0	0	0	0	0	0	0	0	0	0	0
hsa-mir-4504	0	0	0	0	0	0	0.374023416	0	0	0	0	0	0	0	0	0	0	0	0	0	0	0	0	0	0	0	0	0	0	0	0	0	0	0	0	0	0	0	0	0	0	0	0	0	0	0	0	0	0
hsa-mir-4505	0.318079627	0.856195326	0	0	0	0	0	0	0	0	0.190040828	0	0	0	0	0	0	0	0	0	0	0	0	0	0.3318038	0	0	0	0	0.152271698	0	0	0	0.261820829	0	0	0	0.407548542	0	0	0	0	0	0	0	0	0	0	0
hsa-mir-4506	0	0	0	0	0	0	0	0	0	0	0	0	0	0	0	0	0	0	0	0	0	0	0	0	0	0	0	0	0	0	0	0	0	0	0	0	0	0	0	0	0	0	0	0	0	0	0	0	0
hsa-mir-4507	0	0.490702585	0	0	0	0	0	0	0	0	0	0	0	0	0	0	0	0	0	0	0	0	0	0.176061021	0	0	0	0	0	0	0	0	0	0	0	0	0	0	0	0	0	0	0	0	0	0	0	0	0
hsa-mir-4508	0	0	0	0	0	0	0	0	0	0	0	0	0	0	0	0	0	0	0	0	0	0	0	0	0	0	0	0	0	0	0	0	0	0	0	0	0	0	0	0	0	0	0	0	0	0	0	0	0
hsa-mir-4509-1	0	0	0	0	0	0	0	0	0	0	0	0	0	0	0	0	0	0	0	0	0	0	0	0	0	0	0	0	0	0	0	0	0	0	0	0	0	0	0	0	0	0	0	0	0	0	0	0	0
hsa-mir-4509-2	0	0	0	0	0	0	0	0	0	0	0	0	0	0	0	0	0	0	0	0	0	0	0	0	0	0	0	0	0	0	0	0	0	0	0	0	0	0	0	0	0	0	0	0	0	0	0	0	0
hsa-mir-4509-3	0	0	0	0	0	0	0	0	0	0	0	0	0	0	0	0	0	0	0	0	0	0	0	0	0	0	0	0	0	0	0	0	0	0	0	0	0	0	0	0	0	0	0	0	0	0	0	0	0
hsa-mir-450a-1	5.456827369	3.609822203	3.974327119	3.528584071	5.223935511	2.695611493	3.388299492	0.903662274	3.636541681	3.832952175	4.631949158	4.493245106	4.245594765	5.836520502	4.163648066	2.692680496	3.92962523	4.741412406	6.427175613	4.631786927	4.870480476	4.330068647	4.680628956	2.774160623	2.97315608	0.859129122	4.210080139	3.808694564	4.497423506	3.727373651	4.679428528	3.941026378	5.490494785	3.256496227	4.536343959	5.067482462	1.946331491	3.49602229	2.706097513	3.489930274	4.953635412	2.946917781	4.561378197	5.926589877	4.12548092	4.194702415	5.894774555	5.793966767	3.94874212
hsa-mir-450a-2	5.390505463	3.493553576	4.1055543	3.661976656	5.181784528	3.05387194	3.981681255	0.660416634	3.354689957	3.627334731	4.64011835	4.679246322	4.170182339	5.761689565	4.114604484	2.650002118	3.887757643	4.575205395	6.415962984	4.642820598	4.660594218	4.559377519	3.168819634	2.630359571	2.92484784	1.151153529	4.145927745	3.68144994	4.334261484	3.626957129	4.721897578	3.909682201	5.530698319	3.504303473	4.461114131	5.00333328	3.106095005	3.672594495	2.456675276	3.074745866	4.885572022	2.946917781	4.154874641	5.767139356	4.182621591	4.317955146	5.873814502	5.685770955	4.164913039
hsa-mir-450b	6.807376459	4.244941692	5.220932951	4.81499885	6.888909959	5.036776462	5.80861714	0.660416634	4.737827671	4.447737474	5.726659751	5.878979899	5.530229465	7.236843386	5.739114258	4.337867911	5.023590301	6.226670342	6.582338709	6.258566543	5.966279679	5.538897644	4.271839331	4.289885873	4.63918469	2.156803349	5.401035615	5.155628463	5.623710916	5.352329155	6.895023642	4.610981759	7.232710636	3.800577321	5.75111369	7.044688268	4.253604194	5.310413017	2.706097513	4.46415147	6.368067484	3.515930903	6.319186156	6.497540069	5.475260506	7.543266446	7.430367953	6.956269694	5.349037194
hsa-mir-4510	0	0	0	0	0	0	0	0	0	0	0	0	0	0	0	0	0	0	0	0	0	0	0	0	0	0	0	0	0	0	0	0	0	0.261820829	0	0	0	0	0	0	0	0	0	0	0	0	0	0	0
hsa-mir-4511	0	0	0	0.213750402	0	0	0	0	0	0	0	0	0	0	0.201321453	0	0	0.291490401	0	0	0	0.152862251	0	0	0	0	0	0	0	0.152271698	0	0	0	0	0	0	0	0	0	0	0	0	0	0	0	0	0	0.241493651	0
hsa-mir-4512	0	0	0	0.213750402	0	0	0	0	0	0	0.190040828	0	0.254857646	0.239429816	0	0	0	0	0.289331647	0	0	0	0	0	0	0.267219359	0	0	0	0	0	0	0.326640887	0	0	0.153391596	0.964443733	0.218117778	0	0	0.267835392	0	0	0	0	0	0	0	0
hsa-mir-4513	0	0	0	0	0	0	0	0	0	0	0	0	0	0	0	0	0	0	0	0	0	0	0	0	0	0	0	0	0	0	0	0	0	0	0	0	0	0	0	0	0	0	0	0	0	0	0	0	0
hsa-mir-4514	0	0	0	0	0	0	0	0	0	0	0	0	0	0	0	0	0	0	0	0	0	0	0	0	0	0	0	0	0	0	0	0	0	0	0	0	0	0	0	0	0	0	0	0	0	0	0	0	0
hsa-mir-4515	0	0.959993403	0	0	0	0	0.670772368	0.367672993	0	0	0.357937047	0.229186742	0	0.239429816	0.201321453	0.24908485	0.195710431	0	0.289331647	0	0.611721019	0.152862251	0	0.176061021	0.175419848	0.267219359	0	0	0.202835189	0.152271698	0.173237471	0	0.817435797	0	0.258822808	0.153391596	0	0.407548542	0	0.263860112	0	0	0	0.327197569	0	0.407774756	0.192859483	0.241493651	0.236694658
hsa-mir-4516	0	0	0	0	0.281225829	0	0	0	0	0	0	0.229186742	0	0	0	0	0	0	0	0	0	0	0	0	0	0	0	0.22527493	0.202835189	0	0	0	0.326640887	0.261820829	0	0.153391596	0.964443733	0.218117778	0	0.486841005	0	0	0	0	0	0	0	0	0
hsa-mir-4517	0	0	0	0	0.281225829	0	0	0	0	0	0	0	0	0	0	0.24908485	0	0	0	0	0	0	0	0	0	0	0	0	0	0	0	0	0	0	0	0	0	0	0	0	0	0	0	0	0	0	0	0	0
hsa-mir-4518	0	0	0	0	0	0	0.374023416	0	0	0	0	0	0	0	0	0	0	0	0	0	0	0	0	0	0	0	0	0	0	0	0	0	0	0	0	0	0	0	0.427977257	0	0	0	0	0	0	0	0	0	0
hsa-mir-4519	0	0.344926188	0	0	0	0	0	0	0	0	0	0.229186742	0	0	0	0.24908485	0.195710431	0	0.289331647	0	0.611721019	0	0	0.474446427	0	0.267219359	0	0	0	0.152271698	0	0	0.326640887	0	0.668577555	0.292028996	0	0	0.427977257	0.67992818	0.267835392	0	0.659709964	0.327197569	0	0.407774756	0.192859483	0	0
hsa-mir-451a	7.533429218	9.750018279	10.48870212	12.83834831	8.467489543	10.3339875	8.489488859	9.275786102	8.90610838	8.919100291	9.425260086	9.53802059	11.49685385	7.099260325	8.61139802	8.237309724	10.75758818	10.77066824	9.003727444	8.941577593	8.933534499	11.03408776	9.720996234	9.46494568	7.625892554	9.385517538	9.262053944	12.03209601	11.09505454	8.778927786	11.6230395	9.617112223	10.10054222	6.781973463	10.88819183	9.681111618	10.98736796	11.03793059	9.433266811	10.10507638	10.23604527	10.3483735	10.26081842	9.504890247	8.782409276	8.651451259	8.955080214	9.621371538	10.00054395
hsa-mir-451b	0	0	0	0	0	0	0	0	0	0	0	0	0	0	0	0	0	0	0	0	0	0	0	0	0	0	0	0	0	0	0	0	0	0	0	0	0	0	0	0	0	0	0	0	0	0	0	0	0
hsa-mir-452	6.130677779	5.496943551	5.629905643	6.3343101	7.277075405	6.088390663	5.366353446	4.776868677	5.981854023	5.594656688	5.671931969	5.984746576	5.932885448	6.121013763	5.258819681	5.420770353	5.881909583	6.264978067	6.438301769	5.356499579	6.898331717	5.952246121	6.441714244	5.711463354	6.159157076	4.470049637	5.805783023	6.056844278	5.829204845	4.96195549	5.548539829	6.008502845	6.771390993	6.885152341	6.411132762	6.91658243	6.098939074	6.654270733	4.749586504	5.613652314	4.865520633	6.057854365	6.887555733	6.230376575	5.372592876	5.430830196	5.529716863	7.475183773	6.305444166
hsa-mir-4520-1	0.799096427	0	0.169574865	0.213750402	0.516472096	0	0.670772368	0.903662274	0.486756585	0	0.357937047	0.426906645	0.471382061	0.239429816	0	0.461430071	0	0	0	0	0	0	0	0	0	0	0.264526823	0.22527493	0	0.738039713	0	0	0	0.675339018	0.478198365	1.297689156	0.964443733	0.218117778	0	0.67992818	0	0	0.902766678	0	0.769914732	0.985437766	0.5150887	0	0.77666074
hsa-mir-4520-2	0.318079627	0	0.169574865	0	0	0.334420681	0	0.903662274	0	0	0.190040828	0.600765476	0.471382061	0	0	0.461430071	0	0.533870293	0	0.251366441	0	0	0	0.332954209	0	0.267219359	0.264526823	0.22527493	0.202835189	0	0	0.220389395	0.326640887	0.483344753	0.836736927	0.642380886	0	0.218117778	0	0.67992818	0.267835392	0	0.659709964	0	0.555927052	0.72532759	0.192859483	0	0.439975192
hsa-mir-4521	0.578543638	0.623091474	0.321297788	1.187506797	0	0.605722833	0	0.367672993	0	0.463192409	0.508315058	0.895976497	1.234211894	0.92799579	0.201321453	0.461430071	0.660976977	0	0.530218601	0.651684099	1.039953935	0.640495994	0.999378064	0.474446427	1.113457807	0.492592593	0.487984312	0.745022149	0.538910584	0.531341033	0.820089896	0.868084595	0	0.675339018	0.478198365	0.418505174	2.745853869	0.724965404	0.757614716	0.850196141	0.493646309	0.80377838	0	0	0	0	0.192859483	0.241493651	0.439975192
hsa-mir-4522	0	0.182746954	0	0.213750402	0	0	0	0.367672993	0.850064089	0.463192409	0	1.444528197	0.254857646	0	0	0.461430071	0.195710431	0	0.736580632	0.964708395	1.039953935	0.291068341	0.999378064	0.176061021	0	0.687470141	0.264526823	0	0.202835189	0	0.173237471	0.220389395	0.326640887	0.483344753	0.478198365	0	0	0	0	0	0	0	0.659709964	1.18451517	0	0.407774756	0.192859483	0.448301553	0
hsa-mir-4523	0	0	0.458572041	0	0.281225829	0	0.374023416	0	0.486756585	0	0.508315058	0.426906645	0.254857646	0	0	0.461430071	0.195710431	0.291490401	0.289331647	0	0.338043259	0	0.736468067	0.176061021	0.472881794	0	0.487984312	0	0.380637477	0.152271698	0	0	0.59280958	0.261820829	0	0.534780778	0	0	0.427977257	0.263860112	0	0	0.367240211	0	0	0	0.192859483	0	0
hsa-mir-4524a	0.318079627	0.182746954	0	0.213750402	0	0	0	0	0	0.463192409	0	0	0.254857646	0	0	0	0	0	0.289331647	0.465366446	0	0.152862251	0.414726565	0.332954209	0.175419848	0.267219359	0	0.420078116	0.202835189	0.152271698	0.327885075	0.411529292	0	0	0	0	0	0.218117778	0.757614716	0.263860112	0	0	0	0	0	0.407774756	0	0	0.236694658
hsa-mir-4524b	0	0	0	0	0	0	0	0	0	0	0	0	0	0	0	0	0	0	0	0	0	0	0	0	0	0	0	0	0	0	0	0	0	0	0	0	0	0	0	0	0	0	0	0	0	0	0	0	0
hsa-mir-4525	0	0	0	0	0	0	0	0	0.486756585	0	0	0	0	0	0	0.24908485	0	0	0	0.465366446	0	0.291068341	0	0	0	0	0.264526823	0.22527493	0	0	0	0	0	0	0	0.153391596	0.964443733	0	0.427977257	0	0	0	0	0.327197569	0.304576458	0	0.192859483	0	0
hsa-mir-4526	0	0	0	0	0	0	0	0	0	0	0	0	0.254857646	0	0	0	0	0.291490401	0	0	0	0	0	0.603292818	0	0	0	0	0.202835189	0	0.173237471	0	0.326640887	0	0	0	0	0	0.427977257	0	0	0	0	0	0	0	0	0.241493651	0
hsa-mir-4527	0	0	0	0	0	0	0	0	0	0	0	0	0	0.444722187	0	0.24908485	0	0	0	0	0	0	0	0	0	0	0	0	0	0	0	0	0	0	0	0	0	0	0	0	0	0	0	0	0	0	0	0	0
hsa-mir-4528	0	0	0	0	0	0	0	0	0	0	0	0	0	0	0	0	0.195710431	0	0	0	0	0	0	0.176061021	0	0	0	0	0	0	0	0	0	0	0	0	0	0	0	0	0	0	0	0	0	0	0	0	0
hsa-mir-4529	0	0.182746954	0	0.39987873	0.281225829	0	0	0	0	0	0	0.229186742	0	0.239429816	0	0	0.904372339	0	0	0	0	0.533156645	0	0.176061021	0.472881794	0	0	0	0	0	0	0.220389395	0.326640887	0	0	0	0	0	0.427977257	0	0	0	0	0	0	0.407774756	0	0	0
hsa-mir-4530	0	0	0	0	0	0	0	0	0.263809646	0	0	0	0	0	0	0	0.36801622	0	0	0	0	0	0	0	0	0	0	0	0	0	0	0	0	0.261820829	0	0	0	0.218117778	0	0	0	0	0	0	0	0	0	0	0
hsa-mir-4531	0	0	0	0	0	0	0	0	0	0	0	0	0	0	0	0	0	0	0	0	0	0	0	0	0	0	0	0	0	0	0	0	0	0	0	0	0	0	0	0	0	0	0	0	0	0	0	0	0
hsa-mir-4532	0	0	0	0	0.516472096	0	0	0	0	0	0	0	0	0.239429816	0	0	0	0	0	0.251366441	0	0	0	0	0	0	0	0.22527493	0	0.152271698	0	0	0	0	0	0	0.964443733	0	0	0.263860112	0	0	0	0	0	0	0	0	0
hsa-mir-4533	0	0	0.458572041	0	0.281225829	0	0.374023416	0.367672993	0.263809646	0	0	0.229186742	0	0	0.201321453	0	0.195710431	0.291490401	0	0	0.338043259	0.152862251	0	0.176061021	0.472881794	0.267219359	0	0	0	0	0.594877179	0	0	0	0.258822808	0	0	0	0	0.263860112	0	0	0.367240211	0	0	0	0	0	0
hsa-mir-4534	0	0	0	0	0	0	0	0	0	0	0	0	0	0	0	0	0	0	0	0	0	0	0	0	0	0	0	0	0	0	0	0	0	0	0	0	0	0	0	0	0	0	0	0	0	0	0	0	0
hsa-mir-4535	0	0	0	0	0	0	0	0	0	0	0	0	0	0	0	0	0	0	0	0	0	0	0	0	0	0	0	0	0	0	0	0	0	0	0	0	0	0	0	0	0	0	0	0	0	0	0	0	0
hsa-mir-4536-1	0.799096427	0.856195326	0	0.712634516	0	0	0	0.660416634	0.679816511	0	0	0.229186742	0.471382061	0.444722187	0	0.646493563	0.787801032	0.291490401	0.917084932	0	0.338043259	0.640495994	0.414726565	0.332954209	0.601383701	0.492592593	0	0.591679417	0.380637477	0.415708918	0.327885075	0.580283475	0.817435797	0.483344753	0	0.153391596	0	0.860824578	0	0	0	0	0	0	0.304576458	0	0.5150887	1.065778396	0
hsa-mir-4536-2	0	0.182746954	0.583911836	0.712634516	0	0.605722833	0.670772368	0.660416634	0.486756585	0.813260342	0.357937047	0.426906645	0.826089192	0.239429816	0.377958854	0.24908485	0.36801622	0.741327187	0.736580632	0.251366441	0.611721019	0.417184435	0	0.332954209	0.3318038	0	0.264526823	0.420078116	0	0.289994952	0.173237471	0.220389395	0.326640887	0.261820829	0	0.292028996	0	0.574969529	0	0	0.688850849	0	0.367240211	0.327197569	0.304576458	0	0.362952343	1.065778396	0.236694658
hsa-mir-4537	0	0.182746954	0	0	0	0	0	0	0	0	0	0	0	0	0	0	0	0	0	0	0	0	0	0	0	0.267219359	0	0	0	0	0	0	0	0	0	0	0	0	0	0	0	0	0	0	0	0	0	0	0
hsa-mir-4538	0	0	0	0	0	0	0	0	0	0	0	0	0	0	0	0	0	0	0	0	0	0	0	0	0	0	0	0	0	0	0	0	0	0	0	0	0	0	0.427977257	0	0	0	0	0	0	0	0	0	0
hsa-mir-4539	0	0.182746954	0	0	0	0	0	0	0	0	0	0	0	0	0	0	0	0	0	0	0	0	0	0	0	0	0	0	0	0	0	0	0	0	0	0	0	0	0	0	0	0	0	0	0	0	0	0	0
hsa-mir-454	2.507601084	3.309298154	3.669519716	3.192923852	2.572940829	4.080069807	3.467634632	4.792063839	2.967526838	2.894529292	3.056824362	2.74022255	3.248171384	2.681625347	3.253354431	3.901640802	3.236755724	3.526506939	5.217155089	3.445906632	2.822308799	3.977648748	3.937437053	3.541415344	2.563921751	2.505934362	3.493561902	3.808694564	2.962201957	3.786760381	4.620785618	2.688532651	4.307624879	2.530014042	2.412249052	3.381722068	1.537356706	2.746857061	1.025765196	3.00432718	2.508933634	2.452595171	3.188514234	3.696547853	3.312104452	3.295609015	3.238575636	3.082511001	3.457365118
hsa-mir-4540	0	0	0	0	0	0	0	0	0	0	0	0	0	0	0	0	0	0	0	0	0	0	0	0	0	0	0	0	0	0	0	0	0	0	0	0	0	0	0	0	0	0	0	0	0	0	0	0	0
hsa-mir-455	6.036231649	7.579508895	6.213635131	8.013652109	6.701736396	4.64386173	5.639052799	5.97332218	5.837456376	6.454453546	8.051339466	6.858131115	8.379994613	7.923175678	7.008289007	7.225827838	7.541038674	6.273354491	9.032155814	6.848000563	6.761079574	7.457896824	7.224373899	8.639600949	4.30359556	7.210624281	8.12576185	6.673302672	8.34811889	7.015132251	7.264164403	6.358227696	7.83388238	7.453811356	8.068448769	4.688846598	9.591638044	6.199035318	8.700808242	7.32864374	4.62433255	7.633733712	6.71517809	9.106926613	6.164946035	7.256318419	6.263119612	4.688260941	6.497028304
hsa-mir-4632	0.318079627	0.744346265	0.458572041	0	0	0	0	0	0.263809646	0	0	0.229186742	0.254857646	0.444722187	0.535309472	0.646493563	0.36801622	0	0.917084932	0.251366441	0.611721019	0.291068341	0.736468067	0.176061021	0.719370968	0.267219359	0	0	0.681523928	0.531341033	0	0.411529292	0	0	0.478198365	0.292028996	0.964443733	0.407548542	2.03847727	0.486841005	0.267835392	1.31691787	0	0.593734296	0.769914732	0	0.362952343	0.241493651	0.236694658
hsa-mir-4633	0	0	0	0	0	0	0	0	0	0	0	0	0	0	0	0	0	0	0	0	0	0	0	0	0	0	0	0	0	0	0	0	0	0	0	0	0	0	0	0	0	0	0	0	0	0	0	0	0
hsa-mir-4634	0	0	0	0	0	0	0	0	0	0	0	0	0	0	0	0	0	0	0	0	0	0	0	0	0	0	0	0	0	0	0	0	0	0	0	0	0	0	0	0	0	0	0	0	0	0	0	0	0
hsa-mir-4635	0	0	0	0	0	0	0	0	0	0	0	0	0	0	0	0	0.195710431	0	0	0	0	0	0	0	0	0	0	0	0	0	0	0	0	0	0	0	0	0	0	0	0	0	0	0	0	0	0	0	0
hsa-mir-4636	0	0.344926188	0.169574865	0	0	0.334420681	0.916772414	0	0.486756585	0	0	0.229186742	0.659609505	0	0.377958854	0.24908485	0.195710431	0.291490401	0.289331647	0.465366446	0	0.291068341	1.221682235	0.830880789	0.175419848	0.267219359	0.487984312	0.591679417	0	0.531341033	0.467548689	0.411529292	0	0.261820829	0.258822808	0.292028996	0.964443733	0.218117778	0	0.263860112	0	0	0	0.327197569	0.304576458	0.72532759	0	0.241493651	0.439975192
hsa-mir-4637	0	0	0	0	0	0	0	0	0	0	0	0	0	0	0	0	0	0	0	0	0	0	0	0	0	0	0	0.22527493	0	0	0	0	0	0	0	0	0	0	0	0	0	0	0	0	0	0	0	0.241493651	0
hsa-mir-4638	0.799096427	0.490702585	0.998424438	0.712634516	0.516472096	0.605722833	1.619054699	0.367672993	0.486756585	0	1.701653291	1.140919974	1.348088483	1.662803877	1.034396041	1.326320467	0.904372339	0	2.66215399	1.334952066	1.214251036	1.156721494	1.414260579	1.738254211	0.175419848	1.277627748	0.487984312	0.745022149	0.811300034	1.001342524	1.879432883	0.411529292	1.924097985	1.480738186	0.478198365	1.230305708	2.937189379	0.218117778	1.44717291	0.850196141	0.688850849	0	1.110718027	2.480867929	0.304576458	1.396811624	1.100452263	1.186193096	0.77666074
hsa-mir-4639	0.318079627	0	0.169574865	0	0.516472096	0.334420681	0	0.367672993	0	0	0.357937047	0	0	0	0	0.24908485	0.195710431	0	0	0.251366441	0	0.291068341	0.999378064	0	0	0.267219359	0.264526823	0	0.380637477	0	0	0	0.326640887	0	0	0.292028996	0	0	0	0.486841005	0	0	0	0.818623179	0	0	0	0	0.236694658
hsa-mir-4640	0.578543638	0	0.169574865	0.213750402	0	0.605722833	0	0.367672993	0.263809646	0	0	0.426906645	0.471382061	0	0.201321453	0.461430071	0.195710431	0	1.077495961	0	0	0.152862251	0	0.474446427	0	0	0.264526823	0	0	0.152271698	0	0.868084595	1.011754671	0	0.258822808	0.418505174	0.964443733	0	1.772909254	0.486841005	0.493646309	0	0.367240211	0.327197569	0	0.72532759	0.192859483	0.629145825	0.439975192
hsa-mir-4641	0.318079627	0	0	0	0.281225829	0	0	0	0	0	0	0	0	0	0	0	0	0	0.289331647	0.251366441	0	0	0	0.176061021	0	0	0.264526823	0	0	0	0	0	0.326640887	0	0	0	0	0	0	0	0	0	0.367240211	0	0	0	0	0	0
hsa-mir-4642	0	0	0	0	0	0	0	0	0	0.463192409	0	0	0	0	0	0	0	0	0	0	0	0	0	0	0	0	0	0	0	0	0	0	0	0	0	0	0	0.218117778	0	0	0	0	0	0	0	0	0	0	0
hsa-mir-4643	0	0	0	0.39987873	0	0	0	0	0	0	0	0	0	0	0	0	0.195710431	0	0.289331647	0.465366446	0	0	0	0	0.601383701	0	0	0	0	0	0	0	0.326640887	0	0	0	0	0	0	0	0.267835392	0	0	0.327197569	0	0	0	0	0
hsa-mir-4644	0	0	0	0	0	0	0.374023416	0	0	0	0	0	0	0	0	0	0	0	0	0	0	0.152862251	0	0.176061021	0	0	0	0	0	0	0	0	0.326640887	0	0	0	0	0	0.757614716	0	0	0	0	0	0	0	0	0	0
hsa-mir-4645	0	0.856195326	0.169574865	0	0	0.334420681	0	0.367672993	0	0	0.190040828	0	0.254857646	0.239429816	0.201321453	0.24908485	0.195710431	0.291490401	0.530218601	0	0.611721019	0.152862251	0	0.830880789	0	0.687470141	0.487984312	0.22527493	0.380637477	0.289994952	0.173237471	0	0	0.844756825	0	0	0	0.574969529	0.427977257	0.850196141	0	0	0	0.327197569	0.555927052	0	0.192859483	0.241493651	0.236694658
hsa-mir-4646	0.318079627	0	0	0	0.281225829	0	0.374023416	0	0	0	0.190040828	0.229186742	0.254857646	0.239429816	0	0	0	0	0	0	0.841668853	0	0	0	0	0	0	0	0.202835189	0	0	0	0	0.261820829	0	0.153391596	0	0	0	0	0	0.80377838	0.367240211	0	0	0	0	0.934389682	0
hsa-mir-4647	0	0	0.169574865	0.39987873	0	0	0	0	0	0.813260342	0	0	0.254857646	0	0	0.24908485	0.195710431	0	0	0	0	0	0.736468067	0.332954209	0	0.687470141	0	0	0	0.152271698	0	0	0.817435797	0	0.258822808	0.836137432	0.964443733	0	1.251800881	0	0.493646309	0	0.659709964	0.327197569	0	0.72532759	0	0	0
hsa-mir-4648	0	0.182746954	0	0	0	0	0	0	0	0	0	0	0.254857646	0	0	0	0	0	0	0	0	0	0	0	0	0	0.264526823	0	0	0	0	0	0	0.261820829	0	0	0	0	0	0	0	0	0	0	0	0	0	0	0
hsa-mir-4649	0	0.490702585	0	0.213750402	0	0	0	0	0	0	0	0	0	0.239429816	0	0	0.195710431	0.291490401	0	0	0	0.152862251	0	0.932489077	0	0	0	0	0.380637477	0.289994952	0.173237471	0.411529292	0	0.483344753	0.258822808	0	0	0	0.427977257	0.67992818	0	0	0	0.327197569	0	0	0	0	0
hsa-mir-4650-1	0	0.344926188	0	0	0	0	0	0	0	0	0	0	0	0	0	0	0	0	0	0	0	0	0	0	0	0	0	0	0	0	0	0.220389395	0	0	0	0	0	0	0	0	0	0	0	0	0	0	0	0	0
hsa-mir-4650-2	0	0	0	0	0	0	0	0	0	0	0	0	0	0	0	0	0	0	0.289331647	0	0	0	0	0	0	0	0	0	0	0	0	0	0	0	0	0	0	0	0	0	0	0	0	0	0	0	0	0	0
hsa-mir-4651	0	0	0	0.213750402	0.281225829	0	0.374023416	0	0.263809646	0	0	0.229186742	0	0.239429816	0.201321453	0.24908485	0	0	1.077495961	0	0	0.152862251	0.736468067	0	0	0	0	0	0.202835189	0	0.467548689	0	0	0.483344753	0.258822808	0	0	0.218117778	0.427977257	0.263860112	0	0	0.367240211	0.593734296	0	0	0	0	0
hsa-mir-4652	0	0	0	0	0	0	0	0	0	0.463192409	0	0	0	0	0	0	0	0	0	0	0	0	0	0	0	0	0	0	0	0	0	0	0	0	0	0	0	0	0	0	0	0	0	0	0	0	0	0	0
hsa-mir-4653	0	0	0	0	0	0	0	0	0	0	0	0.229186742	0	0	0	0	0	0	0	0	0	0	0	0	0	0.267219359	0	0	0	0	0	0	0	0	0	0	0	0	0	0	0	0	0	0	0	0	0	0	0
hsa-mir-4654	0	0	0	0	0	0	0	0	0	0	0	0	0	0	0	0.24908485	0	0	0.530218601	0	0	0	0	0	0.175419848	0	0	0	0	0	0	0.220389395	0	0	0	0.153391596	0	0	0.427977257	0	0	0	0	0.327197569	0.304576458	0	0	0	0
hsa-mir-4655	0	0	0	0	0	0	0	0	0	0	0	0	0	0	0	0	0	0	0	0	0	0	0	0	0	0	0	0	0	0	0	0	0	0	0	0	0	0	0	0	0	0	0	0	0	0	0	0.241493651	0
hsa-mir-4656	0	0	0	0	0	0	0	0	0	0	0	0	0	0	0	0	0	0	0	0	0	0	0	0	0	0	0	0	0	0	0.173237471	0	0	0	0	0	0	0	0	0	0	0	0	0	0	0	0	0	0
hsa-mir-4657	0	0.344926188	0	0	0	0.334420681	0	0	0	0	0.190040828	0	0	0.239429816	0	0.24908485	0	0.291490401	0	0	0	0	0	0.332954209	0	0	0	0	0	0	0	0	0.59280958	0	0	0.153391596	0	0	0	0.263860112	0	0.80377838	0	0	0	0	0	0.241493651	0
hsa-mir-4658	0	0.623091474	0	0.213750402	0	0	0	0	0.263809646	0	0.190040828	0	0	0	0	0.24908485	0	0	0	0.251366441	0	0.152862251	0	0.176061021	0	0.267219359	0.264526823	0	0	0	0	0	0.326640887	0.261820829	0	0	0	0	0.757614716	0	0.493646309	1.31691787	0	0	0.304576458	0	0	0	0.236694658
hsa-mir-4659a	0.318079627	0	0	0	0	0	0.374023416	0	0	0	0	0.229186742	0	0	0	0	0	0	0	0	0	0	0	0	0.3318038	0.267219359	0.264526823	0	0	0.152271698	0	0	0	0	0	0	0	0	0	0	0	0	0	0	0	0	0.362952343	0	0
hsa-mir-4659b	0	0	0	0	0	0	0	0	0	0	0	0	0	0	0	0	0	0	0	0	0	0	0	0	0	0	0	0	0	0	0	0	0	0	0	0	0	0	0	0	0	0	0	0	0	0	0	0	0
hsa-mir-466	0	0.344926188	0.169574865	0	0	0	0	0	0	0	0	0	0	0	0	0	0	0	0	0	0	0	0	0	0.175419848	0	0	0	0	0.289994952	0	0	0	0	0.258822808	0	0	0	0	0	0	0	0	0	0	0	0	0	0
hsa-mir-4660	0.318079627	0.182746954	0.699227345	0.564715693	0.718683833	0	0.374023416	0.660416634	0.263809646	0	0.357937047	0.426906645	0.254857646	0.444722187	0.924864558	0	0.521920113	0.291490401	1.077495961	0	0.338043259	0.533156645	0.414726565	0.474446427	0.601383701	0.492592593	0.681426776	0.420078116	0.538910584	0.415708918	0.327885075	0.580283475	1.336022251	0	0.668577555	0.742509018	1.537356706	0	0.757614716	0.263860112	0.493646309	1.31691787	0.902766678	0.593734296	0	0.72532759	1.00085959	0.448301553	0.919493402
hsa-mir-4661	2.072694081	2.216039148	1.246102793	2.068316542	2.151737072	2.296621564	0.670772368	2.164539802	1.851355276	2.258787238	1.932030548	2.094675569	2.338448376	2.462877639	0.924864558	2.005488739	1.965605149	1.882389113	1.873768716	1.221776259	1.755471301	1.836238038	1.221682235	1.494226652	3.915800235	1.393902692	2.20862744	1.821710623	1.491340047	1.738844778	1.77573874	2.211339022	1.824118138	0.996354758	2.242916466	1.697601255	1.537356706	0.984983736	2.851246121	1.681472654	2.159627248	4.058229723	1.598926832	1.718598795	2.569535325	1.97810079	1.193612171	1.400509513	0.77666074
hsa-mir-4662a	1.310352919	3.404365416	3.626458528	2.788444545	2.979522189	2.911071233	3.388299492	4.598219999	0.850064089	2.13989543	2.034747822	3.289961617	3.125772093	2.087282917	3.383263019	2.606022625	3.2143471	2.816684484	3.399058819	3.470887312	2.385334394	4.247581377	3.368110677	4.983296452	2.396889422	2.282803917	3.358554365	3.017566177	2.580537468	2.639682732	2.345609272	3.893751084	3.803083793	3.097887174	3.327554297	4.071888093	0.964443733	3.616104639	2.03847727	2.003709805	1.947103181	0	2.702163707	3.152474525	3.442593757	2.093012132	3.076802944	3.01906884	3.433756009
hsa-mir-4662b	0	0	0	0	0	0	0	0	0	0	0	0	0	0	0	0	0	0	0	0	0	0	0	0	0	0	0	0.22527493	0	0	0	0.220389395	0	0	0	0	0	0	0	0	0.267835392	0	0	0	0	0	0	0	0
hsa-mir-4663	0	0	0	0	0	0	0	0	0	0	0	0	0	0	0	0	0	0	0	0	0	0	0	0	0	0	0	0	0	0	0	0	0	0	0	0	0	0	0	0	0	0	0	0	0	0	0	0	0
hsa-mir-4664	0.578543638	0.182746954	0	0.39987873	0	0.334420681	0.374023416	0	0.486756585	0	0	0.426906645	0.471382061	0.239429816	0.201321453	0.461430071	0	0.291490401	0.917084932	0.651684099	0	0.533156645	0	0.932489077	0.175419848	0.267219359	0.264526823	0.591679417	0	0.415708918	0.327885075	0.220389395	0	0	0	0.292028996	2.26460969	0	1.619214847	0	0.688850849	0.80377838	0.367240211	0.593734296	0	0	0.192859483	0.241493651	0
hsa-mir-4665	0.318079627	0	0.169574865	0.213750402	0	0.334420681	0	0	0.263809646	0	0	0.229186742	0.471382061	0.444722187	0	0.24908485	0	0	0.736580632	0	0	0.417184435	0	0.721569526	0	0.267219359	0.264526823	0	0.202835189	0.152271698	0.173237471	0	0	0.261820829	0	0	1.537356706	0	1.772909254	0.263860112	0	0	0	0	0.304576458	0.72532759	0.192859483	0	0
hsa-mir-4666a	0	0	0	0	0	0	0	0	0	0	0	0	0	0	0	0	0	0	0	0	0	0.152862251	0	0	0	0	0	0	0	0	0	0	0	0	0	0	0	0	0	0	0	0	0	0	0	0	0	0	0
hsa-mir-4666b	0	0	0	0	0	0	0	0	0	0	0	0	0	0	0	0	0	0	0	0	0	0	0	0	0	0	0	0	0	0	0	0	0	0	0	0	0	0	0	0	0	0	0	0	0	0	0	0	0
hsa-mir-4667	0	0	0	0.213750402	0	0	0	0	0.263809646	0.463192409	0.190040828	0	0	0	0.201321453	0	0.36801622	0	0	0.251366441	0	0.152862251	0	0.176061021	0	0	0	0	0	0	0	0	0	0	0	0.153391596	0	0	0.427977257	0.263860112	0	0.80377838	0.367240211	0.593734296	0	0	0	0	0.236694658
hsa-mir-4668	0.990360965	1.462345017	1.521506094	0.712634516	0.718683833	0.605722833	1.310230751	1.111751144	1.265747126	0.813260342	1.267811427	0.426906645	0.471382061	0.624407888	1.136195981	1.213608576	1.29447842	0.922667504	0.917084932	0.251366441	0.841668853	0.833830041	0.736468067	3.114018804	0.472881794	0.267219359	1.590921971	0.883620816	0.811300034	2.739246927	0.467548689	1.214361711	0.326640887	0.844756825	1.123672817	0.292028996	0	0.724965404	0.427977257	1.140202771	1.279767233	0	0	0.818623179	1.744403534	1.205737818	0.652702166	1.752240776	0.439975192
hsa-mir-4669	0	0	0.169574865	0	0	0	0	0	0	0	0	0	0	0	0	0	0	0	0	0	0	0.152862251	0	0	0	0	0	0	0	0.152271698	0	0	0	0.675339018	0	0	0	0	0	0	0	0	0	0	0	0	0	0	0
hsa-mir-4670	0	0.344926188	0	0	0	0	0	0	0	0	0	0	0	0	0	0	0	0	0	0	0	0	0	0	0	0	0	0	0	0	0	0	0	0	0	0	0	0.218117778	0	0.263860112	0	0	0	0	0	0	0	0	0
hsa-mir-4671	0	0	0	0	0.281225829	0	0	0	0	0	0	0	0	0.239429816	0	0	0	0	0	0	0	0	0	0	0	0	0	0	0	0	0	0	0	0	0.258822808	0	0	0	0	0	0	0	0	0	0	0	0	0	0
hsa-mir-4672	0	0	0	0	0	0	0	0	0	0	0	0	0	0.239429816	0	0	0	0	0	0	0	0	0	0	0	0	0	0.22527493	0	0.415708918	0	0	0	0.261820829	0	0	0	0	0	0.263860112	0.267835392	0	0	0	0	0	0	0	0
hsa-mir-4673	0	0	0	0	0	0	0	0	0	0	0	0	0	0	0	0	0.195710431	0	0	0	0.338043259	0	0	0	0	0	0	0	0	0	0	0	0	0	0	0	0	0.218117778	0	0.263860112	0	0.80377838	0	0.593734296	0	0	0	0	0
hsa-mir-4674	0.318079627	0	0	0	0	0	0	0	0	0.463192409	0.644487606	0	0	0	0	0.24908485	0	0	1.077495961	0	0	0.152862251	0.736468067	0.176061021	0	0	0.487984312	0	0.202835189	0	0.327885075	0.220389395	0.817435797	0	0	0	0	0	0.757614716	0	0	0	0	0.593734296	0	0	0	0	0
hsa-mir-4675	0	0	0	0	0	0	0	0	0	0	0	0	0	0	0	0	0	0	0	0	0	0	0	0	0	0	0	0.22527493	0	0	0	0	0	0	0	0	0	0	0	0	0	0	0	0	0	0	0	0	0
hsa-mir-4676	0.318079627	0.182746954	0.458572041	0.712634516	0.281225829	1.031029535	0.374023416	0.660416634	0.679816511	1.330188931	0.883445649	0	0.254857646	0.784172272	0.377958854	0.461430071	0.36801622	0.533870293	0.530218601	0.816669331	0	0.291068341	0.414726565	0.474446427	0.601383701	0	0.264526823	0.745022149	0.380637477	0.152271698	0.327885075	0.220389395	0.326640887	0.261820829	0.258822808	0.292028996	0.964443733	0	0.757614716	0.263860112	0.267835392	0.80377838	0	0.327197569	0.304576458	0.407774756	0	0.241493651	0.236694658
hsa-mir-4677	4.520652558	3.367086832	2.927998064	3.242453275	2.219974191	4.879455625	3.304346612	3.982194659	3.174057048	3.334301535	3.582806948	2.35956896	3.740492852	3.426051354	3.383263019	2.813626064	3.607294209	3.805957511	3.23860483	3.228770677	3.318661167	3.849273928	4.543130276	3.844877114	4.090202632	3.254956787	3.41408248	3.18776838	3.043694636	3.982335875	3.808772704	2.688532651	3.480732888	2.195923616	3.240248529	3.650144159	3.394117607	2.674935596	2.544695074	2.852255382	3.404356015	2.80019212	3.093720899	3.483230198	3.533255964	3.295609015	3.669962059	2.651747003	2.246133204
hsa-mir-4678	0	0	0.169574865	0.39987873	0.281225829	0	0	0	0	0	0.190040828	0	0.254857646	0	0	0	0	0	0	0	0	0	0.414726565	0.176061021	0	0	0	0.420078116	0.380637477	0	0.467548689	0	1.011754671	0	0.668577555	0	0	0	0	0.263860112	0.493646309	0	0.367240211	0	0.304576458	0.407774756	0	0.241493651	0
hsa-mir-4679-1	0	0.182746954	0	0	0	0	0	0	0	0	0	0	0.254857646	0.239429816	0	0.24908485	0.521920113	0.291490401	0	0	0	0	0	0	0.3318038	0.267219359	0	0.22527493	0	0.152271698	0	0	0	0	0	0	0	0.218117778	0	0	0	0	0	0	0	0	0	0	0
hsa-mir-4679-2	0	0.490702585	0	0	0	0	0	0	0.263809646	0	0.190040828	0	0	0	0	0	0.660976977	0	0	0	0	0	0	0.176061021	0	0	0	0.22527493	0	0.152271698	0	0	0	0	0	0	0	0	0	0.263860112	0	0	0	0	0.304576458	0	0	0	0
hsa-mir-4680	0	0.344926188	0.458572041	0.39987873	0.281225829	0.833992723	0.916772414	0.660416634	0	0	0.508315058	0	0	0.239429816	0	0.24908485	0.195710431	0.741327187	0.530218601	0	0.611721019	0.152862251	0.736468067	0.176061021	0	0	0.487984312	0.420078116	0	0.289994952	0	0	1.182979537	0.261820829	0.258822808	0	0	0	0	0	0	0	0	0.327197569	0	0	0.5150887	0.448301553	0
hsa-mir-4681	0	0	0	0	0	0	0	0	0	0	0	0	0.254857646	0	0	0.24908485	0	0	0	0	0	0	0	0	0	0	0	0	0	0	0	0	0	0	0	0	0	0	0	0	0	0	0	0	0	0	0	0	0
hsa-mir-4682	0	0	0	0	0	0	0	0	0	0	0	0	0	0	0	0	0	0	0	0	0	0	0	0	0	0	0	0	0	0	0	0	0	0	0	0	0	0	0	0	0	0	0	0	0	0	0	0	0
hsa-mir-4683	0.318079627	0.490702585	0	1.285276144	0.281225829	0.605722833	0.916772414	1.111751144	0.263809646	0	0.357937047	0.600765476	1.551975146	0.624407888	0.201321453	0	0.521920113	0.533870293	0.736580632	1.098960501	0	1.358858143	0.736468067	0	0.175419848	0.267219359	1.004471909	0.420078116	0.538910584	0.531341033	0.467548689	0.580283475	0.59280958	0.483344753	0.258822808	0.418505174	2.745853869	0	1.025765196	0.486841005	0.267835392	1.31691787	0.367240211	0.593734296	0.304576458	0	1.441658228	0.241493651	0
hsa-mir-4684	0	0.344926188	0	0	0.281225829	0	0	0	0.263809646	0	0.190040828	0.229186742	0	0	0	0	0.195710431	0	0	0	0	0	0	0	0	0.859129122	0	0	0	0	0	0	0	0	0	0	0	0	0.427977257	0.263860112	0	0	0	0.327197569	0	0.407774756	0	0	0
hsa-mir-4685	0.318079627	0.623091474	0	0	0.281225829	0	0	0.367672993	0.486756585	0.463192409	0.190040828	0.600765476	0.659609505	0	0	0.24908485	0	0	0.289331647	0	0.611721019	0.740399159	0.414726565	0.603292818	0.175419848	0.687470141	0	0.883620816	0.538910584	0.289994952	0.327885075	0	0.326640887	1.133526044	0	0.153391596	0.964443733	0	2.03847727	0.486841005	0.267835392	1.694657366	0.367240211	0.327197569	0	0	0	0	0.439975192
hsa-mir-4686	0	0	0	0	0	0	0	0	0	0	0	0	0	0	0	0	0	0.291490401	0	0	0	0	0	0	0	0	0	0	0	0	0	0	0	0	0	0	0	0	0	0	0	0	0	0	0	0	0	0	0
hsa-mir-4687	0.578543638	0	0.321297788	0	0.896005182	0	0.374023416	0.367672993	0.263809646	0	0.357937047	0.229186742	0.254857646	0.92799579	0.806328182	0.24908485	0.36801622	0.922667504	0.736580632	0.251366441	0	0.291068341	0	0.332954209	0.3318038	0.492592593	0.851972461	0.22527493	0	0.152271698	0	0.411529292	0.326640887	0	0	0.153391596	0.964443733	0.218117778	1.251800881	0.486841005	0.267835392	0.80377838	0	1.013137773	0.956223966	0.407774756	0.5150887	1.065778396	0.618117408
hsa-mir-4688	0	0	0	0	0	0	0	0	0	0	0	0	0	0	0	0	0	0	0	0	0	0	0	0	0	0	0	0	0	0	0	0	0	0	0	0	0.964443733	0	0	0	0	0	0	0	0	0	0	0	0
hsa-mir-4689	0	0	0	0.213750402	0	0	0	0	0	0.463192409	0	0	0	0	0.201321453	0	0	0	0	0	0	0	0	0	0	0.492592593	0	0	0	0.152271698	0	0	0.326640887	0	0	0	0.964443733	0	0	0	0	0	0	0	0	0	0	0	0
hsa-mir-4690	0	0.623091474	0	0	0	0.605722833	0	0	0.679816511	0.813260342	0.190040828	0.229186742	0	0	0	0	0.36801622	0.291490401	0	0	0.338043259	0	0	0	0.175419848	0.267219359	0.264526823	0.420078116	0	0	0.327885075	0.411529292	0.326640887	0	0	0	1.946331491	0	0.427977257	0.263860112	0	1.31691787	0	0.327197569	0	0.407774756	0	0.448301553	0
hsa-mir-4691	0	0	0	0.39987873	0.281225829	1.626189126	0	0	0	0	0	0	0	0	0	0	0	0	0.289331647	0	0	0	0.414726565	0	0	0	0	0.22527493	0.202835189	0	0.173237471	0	0	0.261820829	0	0.292028996	0	0.218117778	0	0.263860112	0	0	0	0	0.304576458	0	0	0	0
hsa-mir-4692	0	0	0	0	0	0	0	0	0	0	0	0	0	0	0	0	0	0	0	0	0	0	0	0	0	0	0	0	0	0	0	0	0	0	0	0	0	0	0	0	0	0	0	0	0	0	0	0	0
hsa-mir-4693	0	0	0	0	0	0	0	0	0	0	0	0	0	0	0	0	0	0	0	0	0	0	0	0	0	0	0	0	0	0	0	0	0	0	0	0	0	0	0	0	0	0	0	0	0	0	0	0	0
hsa-mir-4694	0	0	0	0	0	0	0	0	0	0	0	0	0	0	0	0	0	0	0	0	0.338043259	0	0	0	0	0	0	0	0	0	0	0	0	0	0	0	0	0	0	0	0	0	0	0	0	0	0	0	0
hsa-mir-4695	0	0.182746954	0	0	0	0	0	0	0	0	0	0	0	0	0	0	0	0	0.289331647	0	0	0.152862251	0	0	0	0	0	0	0	0	0.173237471	0	0	0	0	0	0	0	0	0	0	0	0	0	0	0	0	0	0
hsa-mir-4696	0	0	0	0	0	0	0	0	0	0	0	0	0	0	0	0	0	0	0	0	0	0	0	0	0	0	0	0	0	0	0	0	0	0	0	0	0	0	0	0	0	0	0	0	0	0	0	0	0
hsa-mir-4697	0	0	0	0	0	0	0.374023416	0	0	0	0	0	0	0	0	0	0.36801622	0	0	0	0	0	0	0	0	0	0	0	0	0	0	0	0	0	0	0	0	0	0.427977257	0	0	0	0	0	0.304576458	0	0	0	0
hsa-mir-4698	0	0	0	0	0	0	0	0	0	0	0	0	0	0	0	0	0.195710431	0	0	0	0	0	0	0	0	0	0	0	0	0	0	0	0	0	0	0	0	0	0	0	0	0	0	0	0	0	0	0	0
hsa-mir-4699	0	0	0	0.213750402	0	0.334420681	0	0	0	0	0	0.229186742	0.254857646	0	0	0	0	0.291490401	0.289331647	0.251366441	0	0	0	0	0.472881794	0	0.264526823	0	0	0.152271698	0	0	0	0	0	0.153391596	0	0.218117778	0	0	0	0	0	0	0	0.407774756	0	0	0
hsa-mir-4700	0	0	0	0	0	0	0	0	0.263809646	0	0	0	0.254857646	0	0	0	0	0	0	0	0	0	0	0	0	0	0.264526823	0.22527493	0.380637477	0.152271698	0.173237471	0	0	0.261820829	0	0.418505174	0	0	0	0	0.267835392	0	0	0	0	0	0	0	0
hsa-mir-4701	0	0	0	0.213750402	0	0	0.374023416	0	0	0	0	0	0	0	0.377958854	0	0.195710431	0	0	0	0	0.291068341	0	0	0	0	0	0	0	0.415708918	0.173237471	0	0	0	0	0	0.964443733	0	0	0.263860112	0	0	0	0	0	0	0	0.448301553	0
hsa-mir-4703	0.318079627	0	0	0	0	0	0.374023416	0.903662274	0.486756585	0	0.190040828	0.426906645	0	0	0.201321453	0	0	0.291490401	0	0	0.841668853	0	0	0	0.175419848	0	0	0.22527493	0	0	0	0	0	0.261820829	0	0.292028996	0	0	0	0	0.688850849	0	0.367240211	0.327197569	0	0	0.192859483	0	0
hsa-mir-4704	0	0	0	0	0	0	0	0	0	0	0	0	0	0	0	0	0	0	0	0	0	0	0	0	0	0	0	0	0	0	0	0	0	0	0	0	0	0	0	0	0	0	0	0	0	0	0	0	0
hsa-mir-4705	0	0	0	0	0	0	0	0	0	0	0	0	0	0	0	0.24908485	0.195710431	0	0	0	0	0	0	0.603292818	0.175419848	0	0	0	0	0	0.173237471	0	0	0	0.258822808	0	0	0.218117778	0	0	0	0	0	0	0	0	0	0	0
hsa-mir-4706	0	0	0	0	0	0	0	0	0	0	0	0	0	0	0	0.24908485	0	0	0.289331647	0	0	0	0	0	0	0	0	0	0	0	0	0	0	0	0	0	0	0	0	0	0	0	0	0	0	0	0	0	0
hsa-mir-4707	0	0.490702585	0	0.213750402	0.281225829	0	0.374023416	0.367672993	0.263809646	0	0	1.444528197	0	0.239429816	0.201321453	0	0.660976977	0	0	1.334952066	0.841668853	0.152862251	0.414726565	0.176061021	0.601383701	0.687470141	0.487984312	0	0.681523928	0.531341033	0	0.580283475	0.326640887	0	0.258822808	0	0	0.407548542	0.757614716	0	0.267835392	1.31691787	0.367240211	0.593734296	0	0	0.362952343	0.448301553	0.236694658
hsa-mir-4708	0	0	0	0.213750402	0	0	0	0	0	0	0	0	0	0	0	0	0.195710431	0	0	0	0	0.152862251	0	0	0	0	0	0	0	0	0	0	0	0	0	0	0	0	0	0	0	0	0	0	0	0	0	0	0
hsa-mir-4709	3.789401661	1.66023863	3.389464801	1.376837681	3.75308461	3.964283471	4.741398652	3.480191822	3.410202283	3.161947001	2.981670387	3.966686091	1.234211894	5.295412084	3.110579899	2.606022625	2.211699413	2.672131568	1.47331468	0.964708395	3.356344139	1.082517983	1.221682235	2.718348254	3.940308475	2.985229717	2.933757684	1.33399669	2.505817015	4.136386642	1.265103789	3.668843695	2.017596285	3.163437706	3.804167788	4.762246484	1.537356706	3.36502996	3.92212162	3.968101906	5.063328031	3.607034109	1.851576757	2.107507772	3.699093055	3.246801164	3.423022095	3.874426755	3.08545712
hsa-mir-4710	0	0	0	0	0	0	0	0	0	0	0	0.229186742	0	0	0	0	0	0	0.289331647	0.251366441	0.338043259	0.152862251	0	0	0.175419848	0	0	0	0	0.289994952	0	0	0	0	0.258822808	0	0	0	0.427977257	0	0	0.80377838	0.367240211	0	0	0	0	0	0
hsa-mir-4711	0	0	0	0	0	0	0	0	0	0	0	0	0	0	0	0	0	0	0	0	0	0	0	0	0	0	0	0	0	0	0	0	0	0	0	0	0	0	0	0	0	0	0	0	0	0	0	0	0
hsa-mir-4712	0	0	0.169574865	0	0	0	0	0	0	0	0	0	0	0	0	0	0	0	0	0	0	0	0	0	0	0	0	0	0.202835189	0	0	0	0	0	0	0	0	0	0	0	0	0	0.659709964	0	0	0	0	0	0
hsa-mir-4713	0	0	0	0	0	0	0	0	0	0	0	0	0	0	0	0	0	0	0	0	0	0	0	0	0	0	0	0	0	0	0	0	0	0	0	0	0	0	0	0	0	0	0	0	0	0	0	0	0
hsa-mir-4714	0.318079627	0	0	0.846788544	0	0	0	0	0.486756585	0	0.190040828	0.426906645	0.471382061	0.239429816	0.377958854	0.646493563	0.195710431	0.291490401	0	0.465366446	0	0.417184435	0.414726565	0.176061021	0.601383701	0	0.487984312	0.420078116	0.930358876	0.638388994	0.173237471	0.411529292	0	0	0.478198365	0	0.964443733	0.407548542	1.44717291	0.263860112	0	1.31691787	1.110718027	0.593734296	0.304576458	0	0.5150887	0.241493651	0.236694658
hsa-mir-4715	0	0	0	0	0	0	0	0	0	0	0	0	0	0	0	0	0	0	0	0	0	0	0	0	0	0	0	0	0	0	0	0	0	0	0	0	0	0	0	0.263860112	0	0	0	0	0	0	0	0	0.236694658
hsa-mir-4716	0	0	0.321297788	0	0	0	0	0	0	0	0	0	0	0	0	0	0.195710431	0	0	0	0	0	0	0.176061021	0	0	0	0	0	0.152271698	0.467548689	0	0	0	0	0.153391596	0	0	0.427977257	0	0	0	0	0	0	0	0	0	0
hsa-mir-4717	0	0.182746954	0	0	0.281225829	0.334420681	0	0	0	0	0.190040828	0	0	0	0	0	0	0	0	0.251366441	0.338043259	0	0	0	0.472881794	0.492592593	0	0	0	0	0	0	0	0.261820829	0	0	0	0	0	0.486841005	0	0	0	0	0	0	0	0	0
hsa-mir-4718	0	0	0	0	0	0	0	0	0	0	0	0	0	0	0	0	0	0	0	0	0	0	0	0	0	0	0	0	0	0	0	0	0	0	0	0	0	0	0	0	0	0	0	0	0	0	0	0	0
hsa-mir-4719	0	0	0	0	0	0	0	0	0	0	0	0	0	0	0	0	0	0	0	0	0	0	0	0	0	0	0	0	0	0	0	0	0	0	0	0	0	0	0	0	0	0	0	0	0	0	0	0	0
hsa-mir-4720	0	0	0	0	0	0	0	0	0	0	0	0	0	0	0	0	0	0	0.289331647	0	0	0	0	0	0	0	0	0	0	0.152271698	0	0	0	0	0	0	0	0	0	0	0	0	0	0	0	0	0	0	0
hsa-mir-4721	0	0	0	0	0	0	0	0	0	0	0	0	0	0	0	0	0	0	0	0	0	0	0	0	0	0	0	0	0	0	0	0	0	0	0	0	0	0	0	0	0	0	0	0	0	0	0	0	0
hsa-mir-4722	0	0	0	0	0	0	0	0	0.263809646	0	0	0	0.254857646	0	0	0	0.195710431	0	0	0	0	0	0	0	0	0	0	0	0	0	0	0	0	0	0	0	0	0	0	0	0	0	0	0	0	0	0	0	0
hsa-mir-4723	0	0.182746954	0.321297788	0	0	0	0.374023416	0	0.263809646	0	0	0	0.254857646	0	0	0	0	0	0	0	0	0	0.414726565	0	0	0	0	0	0.202835189	0	0	0	0	0	0	0	1.537356706	0	0	0	0.267835392	0	0	0.327197569	0	0	0.192859483	0	0
hsa-mir-4724	0	0.182746954	0.321297788	0	0	0.334420681	0	0	0	0	0	0	0.254857646	0	0	0.461430071	0	0.291490401	0	0.251366441	0.611721019	0	0	0.603292818	0	0.859129122	0.487984312	0.22527493	0.202835189	0.152271698	0	0.220389395	0.326640887	0.483344753	0.478198365	0.153391596	0	0	0	0	1.153155491	0.80377838	0	0	0	0	0.192859483	0	0.236694658
hsa-mir-4725	0.318079627	0.344926188	0	0	0	0.334420681	0	0	0	0	0	0.229186742	0	0	0	0	0.195710431	0	0	0	0.338043259	0.152862251	0	0	0	0	0	0	0	0	0	0	0	0	0.258822808	0	0	0.218117778	0.427977257	0.263860112	0.267835392	0	0	0	0	0	0	0	0
hsa-mir-4726	0	0.623091474	0.321297788	0.213750402	0.281225829	0.833992723	1.310230751	0.660416634	0.486756585	0	0.357937047	0.229186742	0.254857646	0.239429816	0	0.24908485	0.36801622	0	0.289331647	0	0.611721019	0.291068341	0	0.474446427	0	0.267219359	0	0.22527493	0.380637477	0.152271698	0.173237471	0.411529292	1.011754671	0.261820829	0	0.534780778	1.537356706	0	0.427977257	0	0.493646309	0	0	0.818623179	0	0	0.192859483	1.297327608	0.439975192
hsa-mir-4727	0.578543638	0.344926188	0	0.39987873	0	0	0.916772414	0	0.486756585	0.463192409	0.644487606	0.426906645	0.659609505	0.239429816	0	0.24908485	0.195710431	0	0.289331647	0.251366441	0.841668853	0	0	0	0.175419848	0.687470141	0.487984312	0.420078116	0.202835189	0.152271698	0.173237471	0	0	0.261820829	0.258822808	0.153391596	0.964443733	0.218117778	0.757614716	0.850196141	0.267835392	0.80377838	0.367240211	0.327197569	0.769914732	0.407774756	0.5150887	0.789826054	0
hsa-mir-4728	1.985516824	1.389850918	2.389765306	2.224369413	2.721567339	1.204361738	2.727547374	3.553357062	2.588836701	2.368622815	3.363526169	2.151688371	2.282251783	2.90668668	2.742121579	2.56066018	2.256254363	1.083738261	3.817864914	1.334952066	1.864099357	2.881871515	0.736468067	1.354757368	0.472881794	3.508146044	2.006702676	1.821710623	2.61649509	2.291641864	2.192953511	2.104656701	3.230354593	2.479432876	2.242916466	1.746653297	5.251761767	1.303890024	4.27077971	2.003709805	2.159627248	4.240008736	0.367240211	4.214560502	2.511246887	1.396811624	2.55162257	3.113215742	2.400255647
hsa-mir-4729	0	0	0	0	0	0	0	0	0	0	0	0	0	0	0	0	0	0	0	0	0	0	0	0	0	0	0	0	0	0	0	0	0	0.261820829	0	0	0	0.218117778	0	0	0	0	0	0	0	0	0	0	0
hsa-mir-4730	0	0	0	0	0	0	0	0	0	0.813260342	0	0	0	0	0	0	0	0	0	0	0	0	0	0	0	0	0	0	0.202835189	0	0	0	0	0	0	0	0	0	0	0	0	0	0	0	0.304576458	0	0	0.241493651	0
hsa-mir-4731	0.318079627	0	0	0	0	0	0	0	0.263809646	0	0	0	0	0	0	0	0.195710431	0.291490401	0	0	0	0.152862251	0	0	0	0	0.264526823	0.22527493	0	0	0	0	0	0	0	0	0	0	0.427977257	0	0	0	0	0	0	0	0.192859483	0	0
hsa-mir-4732	0.318079627	0.344926188	0.806004752	2.272848545	0.516472096	1.204361738	0.374023416	0	0.263809646	0	0.357937047	0.229186742	1.730583442	0	0.201321453	0.24908485	0.787801032	0.291490401	0	0.251366441	0.338043259	1.880705114	0.736468067	0.474446427	0	1.012517901	1.268250527	1.515511125	1.142522575	0	2.02221226	0	0.817435797	0.261820829	1.56803989	0.534780778	4.323818157	0.218117778	2.851246121	1.002474263	1.014353865	3.692724567	1.598926832	0.818623179	0	0	0.362952343	0.629145825	0.439975192
hsa-mir-4733	0.318079627	0.182746954	0.699227345	0	0	0	0	0	0.486756585	0.463192409	0.357937047	0.755908782	0	0.239429816	0	0.24908485	0.195710431	0	0	0	1.039953935	0.152862251	0.414726565	0	0.175419848	0.267219359	0	0.22527493	0	0	0.173237471	0	0.326640887	0	0.258822808	0.418505174	0	0	0	0.263860112	0	1.31691787	0	0.327197569	0	0	0.5150887	0.448301553	0.236694658
hsa-mir-4734	0.318079627	0	0	0	0	0	0	0	0.263809646	0	0	0	0	0.444722187	0	0	0	0	0	0.465366446	0.338043259	0	0	0.176061021	0	0	0	0	0	0	0	0	0	0.261820829	0	0	0	0	0.757614716	0.263860112	0.267835392	0	0	0.327197569	0	0	0.192859483	0	0
hsa-mir-4735	0	0	0	0.213750402	0	0	0	0	0	0	0	0	0	0	0.201321453	0	0	0	0	0	0	0.152862251	0	0	0	0	0	0	0	0.152271698	0	0	0	0	0	0	0	0	0	0.263860112	0	0	0	0	0	0.407774756	0	0	0
hsa-mir-4736	0	0.959993403	0	0	0.281225829	0	0	0.367672993	0.263809646	0	0.190040828	0	0	0	0	0	0.195710431	0	0	0	0	0	0.414726565	0.332954209	0	0.267219359	0	0.22527493	0	0	0	0	0	0	0	0	0	0.860824578	1.025765196	0	0	0	0	0	0	0	0	0	0
hsa-mir-4737	0	0	0	0	0	0	0	0	0	0	0	0	0	0	0	0	0	0	0	0	0	0	0	0	0	0	0	0	0	0	0	0	0	0	0	0	0	0	0	0	0	0	0	0	0	0	0	0	0
hsa-mir-4738	0.318079627	0	0	0	0.281225829	0.334420681	0	0	0.263809646	0	0	0.229186742	0	0	0.377958854	0	0.36801622	0	0.289331647	0.651684099	0.338043259	0.152862251	0.736468067	0.176061021	0	0.267219359	0	0	0.202835189	0	0.711873702	0.220389395	0.326640887	0.483344753	0.668577555	0.153391596	1.537356706	0.218117778	0	0.486841005	0	0	1.292436639	1.18451517	0	0	0.192859483	0.629145825	0
hsa-mir-4739	0	0	0	0	0	0	0	0	0	0.813260342	0	0	0	0	0	0	0	0	0	0	0	0	0	0	0	0	0	0	0	0	0	0.220389395	0	0	0	0	0	0	0	0	0	0	0	0	0	0.407774756	0	0	0
hsa-mir-4740	0	0	0.169574865	0.213750402	0.281225829	0	0	0	0	0	0	0	0.471382061	0.239429816	0	0	0.521920113	0	0.289331647	0	0	0.152862251	0	0	0	0	0.264526823	0.22527493	0.202835189	0	0.173237471	0	0.326640887	0.261820829	0	0	0.964443733	0.218117778	1.025765196	0.486841005	0	0	0	0.327197569	0.769914732	0	0	0	0
hsa-mir-4741	0	0.182746954	0	0	0	0	0.374023416	0	0.263809646	0.463192409	0.357937047	0.426906645	0.254857646	0.624407888	0	0	0.660976977	0	0.289331647	0	0.611721019	0	1.221682235	0.176061021	0.175419848	0.267219359	0	0	0.538910584	0	0	0.220389395	0	0.261820829	0.258822808	0.153391596	1.537356706	0.407548542	1.44717291	0.263860112	0.267835392	0	0	0	0.769914732	0	0.192859483	0	0
hsa-mir-4742	1.159210653	0.344926188	0.169574865	0.564715693	0	1.031029535	1.87328641	1.600215985	1.002325913	0	0.768908402	1.140919974	1.110570378	1.058771574	0.535309472	0.461430071	0.36801622	0.922667504	1.687391753	0.465366446	1.510093003	0.833830041	1.873564789	1.02740958	0	1.012517901	1.268250527	0.591679417	0.202835189	1.291093103	0.467548689	0.731349229	0.817435797	1.133526044	0.836736927	1.64682209	0	0.724965404	1.025765196	0.486841005	1.697772041	1.31691787	0.367240211	0.818623179	0.956223966	0.985437766	0.778323819	1.400509513	0.236694658
hsa-mir-4743	0	0	0	0.213750402	0.281225829	0	0	0	0.486756585	0.463192409	0	0	0	0	0	0.24908485	0	0	0	0	0	0	0	0	0	0	0	0	0.380637477	0	0	0	0	0.261820829	0	0	0	0	0	0	0	0	0	0.327197569	0	0	0	0.629145825	0
hsa-mir-4744	0	0.344926188	0	0	0	0	0	0	0	0	0	0	0	0	0	0	0	0	0	0	0	0	0	0	0	0	0	0	0	0	0	0	0	0	0	0	0	0	0	0	0	0	0	0	0	0	0	0	0.236694658
hsa-mir-4745	0	0.182746954	0	0	0	0.334420681	0	0.367672993	0	0.463192409	0	0	0	0.239429816	0	0.24908485	0	0.533870293	0.289331647	0	0	0.291068341	0.999378064	0	0	0	0.264526823	0.22527493	0.538910584	0.152271698	0.173237471	0	0	0	0	0.642380886	1.537356706	0	0.427977257	0.263860112	0	0	0	0.818623179	0	0	0	0.241493651	0
hsa-mir-4746	1.572095604	1.887860561	1.085794461	0.969521491	0.516472096	2.574475034	1.87328641	0.660416634	1.140040435	2.010318675	0.989554676	0	0.659609505	1.058771574	1.404499896	1.863280765	1.377496386	1.480903076	2.186875445	1.098960501	1.039953935	1.2272944	0	1.279617489	1.113457807	1.944408705	0.851972461	0.883620816	1.040336983	0.831249776	2.579144177	0.731349229	2.720276276	0.844756825	0.258822808	2.62300225	1.537356706	1.205218578	2.262676693	1.265920514	2.285696351	2.241331643	1.851576757	1.718598795	1.526294215	0.72532759	0.652702166	1.969183283	1.049450942
hsa-mir-4747	0	0	0	0	0	0	0	0	0	0	0	0	0	0	0	0	0	0	0	0	0	0	0.414726565	0	0	0	0	0	0	0	0	0	0	0	0	0	0	0	0	0	0	0	0	0	0	0	0	0	0
hsa-mir-4748	0	0.344926188	0	0.213750402	0	0	0	0.367672993	0	0	0.190040828	0	0	0	0	0	0	0	0	0	0	0	0	0	0	0	0	0	0	0	0	0	0.326640887	0	0	0	0	0	0	0	0	0	0	0	0	0	0	0	0
hsa-mir-4749	0.318079627	0.182746954	0	0.213750402	0.281225829	0	0.670772368	0	0	0	0	0	0.471382061	0.444722187	0	0.461430071	0	0	0.736580632	0	0	0.152862251	0.736468067	0.176061021	0.3318038	0.492592593	0	0	0.538910584	0.289994952	0.467548689	0	0.326640887	0.261820829	0	0.153391596	0	0	0	0.486841005	0	0	0.367240211	0.327197569	0	0	0.192859483	0.629145825	0.236694658
hsa-mir-4750	0	0.182746954	0	0	0.281225829	0	0	0	0	0	0	0	0	0	0	0.24908485	0.195710431	0	0	0	0	0	0	0.176061021	0	0	0	0	0	0	0	0	0	0	0.478198365	0.153391596	0	0	0	0.263860112	0	0	0	0.327197569	0	0	0	0.241493651	0
hsa-mir-4751	0	0	0.169574865	0	0	1.952175868	0.374023416	0	0	0	0	0.229186742	0	0	0	0	0	0.291490401	0	0	0	0	0	0	0	0	0	0	0	0	0.173237471	0	0	0	0	0.418505174	0	0	0	0.263860112	0	0	0	0	0	0	0	0	0
hsa-mir-4752	0	0	0	0	0	0	0	0	0	0	0	0	0	0	0	0	0	0	0.289331647	0	0	0	0	0.332954209	0.175419848	0	0	0	0	0.152271698	0	0	0	0	0	0	0	0	0	0	0	0	0	0	0	0	0	0	0
hsa-mir-4753	0.318079627	0.623091474	0.321297788	0	0.281225829	0	0	0.367672993	0	0.463192409	0	0	0.471382061	0.239429816	0.201321453	0	0	0.291490401	0.289331647	0	0	0.291068341	0	0.176061021	0.472881794	0	0	0.22527493	0.202835189	0	0	0	0.326640887	0	0	0	0.964443733	0.218117778	0.427977257	0	0	0	0	0	0	0	0.192859483	0.241493651	0
hsa-mir-4754	0	0.744346265	0.321297788	0.213750402	0.281225829	0	0.916772414	0.367672993	0.486756585	0	0.190040828	0.426906645	0	0.239429816	0.201321453	0.646493563	0	0.291490401	0	0	0.338043259	0.640495994	0	0.176061021	0.175419848	0	0	0.420078116	0.202835189	0.152271698	0.467548689	0	0.817435797	0.261820829	0.258822808	0.153391596	1.537356706	0.218117778	0.757614716	0	0.267835392	1.31691787	0.902766678	0	0.304576458	0.407774756	0.192859483	0	0.439975192
hsa-mir-4755	0.318079627	0.856195326	0	0.213750402	0	0.334420681	0	0.367672993	0	0.463192409	0.190040828	0	0	0.239429816	0.201321453	0	0	0	0	0.465366446	0	0.152862251	0.414726565	0	0.3318038	0	0	0.22527493	0.202835189	0	0	0	0	0	0	0	1.946331491	0.407548542	0	0	0	0.80377838	0.367240211	0.593734296	0	0.407774756	0	0	0
hsa-mir-4756	0	0	0	0	0	0	0	0	0	0	0	0	0	0	0	0	0	0	0	0	0	0	0	0	0	0	0	0	0	0	0	0	0	0	0	0	0	0	0	0	0	0	0	0	0	0	0	0	0
hsa-mir-4757	0	0	0	0	0	0.334420681	0.374023416	0.367672993	0	0	0	0.426906645	0.659609505	0.239429816	0.201321453	0.24908485	0.195710431	0.291490401	0	0.251366441	0.338043259	0.640495994	0	0	0	0	0.264526823	0	0.380637477	0.152271698	0	0.220389395	0	0.483344753	0	0	0	0	0.427977257	0	0.267835392	0	0.367240211	0.327197569	0	0	0.192859483	0.241493651	0
hsa-mir-4758	0	0	0.321297788	0	0	0	0.374023416	0.367672993	0.679816511	0	1.180888755	0	0	0.784172272	0	0.461430071	0	0.291490401	1.077495961	0	0	0	0	0.176061021	0.175419848	1.393902692	0.487984312	0	0.811300034	0	0	0.411529292	0.326640887	0.261820829	0	0.418505174	1.537356706	0.407548542	2.851246121	0.67992818	0.493646309	0	0.367240211	1.18451517	0.304576458	0	0.192859483	0.448301553	0.236694658
hsa-mir-4759	0	0	0	0	0	0	0	0	0	0	0	0	0	0	0	0	0	0	0	0	0	0	0	0	0	0	0	0	0	0.152271698	0	0	0	0	0	0	0	0	0	0	0	0	0	0	0	0	0	0	0
hsa-mir-4760	0	0	0	0	0	0	0	0	0	0	0	0	0	0	0	0	0	0	0	0	0	0	0	0	0	0	0	0	0	0	0.173237471	0	0	0	0	0	0	0	0	0	0	0	0	0	0	0	0	0	0
hsa-mir-4761	0	0	0	0	0	0	0	0	0	0	0	0	0	0	0	0	0	0	0	0	0	0	0	0	0.175419848	0	0	0	0	0	0	0	0	0	0.258822808	0	0	0	0	0.263860112	0	0	0	0	0	0	0	0	0
hsa-mir-4762	0	0.623091474	0	0.39987873	0	0	0	0.367672993	0	1.330188931	0.190040828	0	0	0.239429816	0.535309472	0	0.36801622	0.533870293	0.530218601	0	0	0.152862251	0.414726565	0.332954209	0.601383701	0.492592593	0.264526823	0	0.538910584	0.289994952	0.594877179	0	0.326640887	0	0	0	0	0	0	0	0.860763408	0	0	0.593734296	0	0.407774756	0.192859483	0	0.618117408
hsa-mir-4763	0	0	0.169574865	0.213750402	0	0.334420681	0	0	0	0	0	0.229186742	0	0.239429816	0	0	0	0	0.289331647	0	0	0.152862251	0	0.176061021	0	0	0	0	0.380637477	0	0	0	0.326640887	0	0	0.418505174	0	0	0.427977257	0	0.267835392	0	0.367240211	0	0.304576458	0	0.192859483	0.241493651	0
hsa-mir-4764	0	0.182746954	0	0	0	0	0	0	0	0	0	0	0	0	0	0	0	0	0	0	0	0	0	0	0	0	0	0	0	0	0	0	0	0	0	0	0	0	0	0	0	0	0	0	0	0	0	0	0
hsa-mir-4765	0	0	0	0	0	0	0	0	0	0	0	0	0.254857646	0	0	0	0	0	0.289331647	0	0	0	0	0	0	0	0	0	0	0	0	0	0	0	0	0	0	0	0	0	0	0	0	0	0	0	0	0	0
hsa-mir-4766	0	0.344926188	0.321297788	0.213750402	0	0.334420681	0.374023416	0.660416634	1.002325913	0	0.508315058	0.229186742	0.471382061	0	0.201321453	0.24908485	0.195710431	0.741327187	0.289331647	0	0.338043259	0.152862251	0.736468067	1.200348035	0.175419848	0.267219359	0.487984312	0.420078116	0.380637477	0.531341033	0	0.411529292	0.326640887	0	0.668577555	0.534780778	0	0	0	0.263860112	0.493646309	0	0	0.327197569	0.304576458	0.985437766	0	0	0.236694658
hsa-mir-4767	0	0.623091474	0	0	0	0	0	0.367672993	0	0	0	0	0	0.239429816	0	0	0.36801622	0	0	0	0.338043259	0	0	0	0.175419848	0	0	0	0	0	0	0	0	0	0	0	0	0	0.427977257	0	0	0	0	0.593734296	0	0	0	0	0
hsa-mir-4768	0.578543638	0	0	0	0	0	0.374023416	0	0	0	0	0	0.254857646	0	0	0.24908485	0.195710431	0	0	0.251366441	0.338043259	0.291068341	0	0	0	0	0	0	0	0.289994952	0.173237471	0.220389395	0	0.261820829	0.258822808	0	0	0	0	0	0	0	0	0	0	0	0.362952343	0	0
hsa-mir-4769	0	0	0	0	0.281225829	0	0	0	0	0	0	0	0	0	0	0	0	0	0	0	0.338043259	0	0	0	0	0	0	0	0	0	0	0	0	0	0	0	0	0	0	0	0	0	0	0	0	0	0	0	0
hsa-mir-4770	0	0.344926188	0	0.213750402	0	0	0	0	0	0.463192409	0.190040828	0.426906645	0	0.239429816	0	0	0.195710431	0	0.289331647	0.251366441	0	0	0.414726565	0.176061021	0	0	0	0	0.202835189	0	0	0	0	0.483344753	0	0	0	0	0	0	0	0	0.367240211	0	0.304576458	0	0.362952343	0	0
hsa-mir-4771-1	0	0	0	0	0	0.334420681	0	0	0	0	0.190040828	0	0	0	0	0	0	0	0	0	0	0	0	0	0	0.267219359	0	0	0.202835189	0	0	0	0.326640887	0	0	0	0	0.218117778	0	0	0	0	0	0	0	0	0	0	0
hsa-mir-4771-2	0	0	0	0	0	0	0	0	0	0	0	0	0	0	0	0	0	0	0	0	0	0	0	0	0	0	0	0	0	0	0	0	0	0	0	0	0	0	0	0	0	0	0	0.327197569	0	0	0	0	0.236694658
hsa-mir-4772	1.159210653	4.1160488	1.855698339	2.720157615	0.896005182	0.833992723	1.47289063	0.903662274	2.003487104	3.334301535	1.932030548	0.895976497	2.223777156	2.147305396	0.677173548	1.213608576	3.785065666	0.291490401	0	0.651684099	2.524247011	1.358858143	3.168819634	2.978037986	1.490621471	3.159619983	2.592408239	1.676719195	2.385937341	2.291641864	1.103177341	1.86424083	1.336022251	0.261820829	2.656620613	0.836137432	1.537356706	2.477684062	2.918687719	2.141325533	2.159627248	1.993734495	0.367240211	0.327197569	1.269235469	1.716536621	0.652702166	0.448301553	1.381068475
hsa-mir-4773-1	0	0	0	0	0	0	0	0	0	0	0.357937047	0	0	0	0	0	0	0	0	0	0	0	0	0	0	0	0	0	0.202835189	0	0.173237471	0.220389395	0.326640887	0.261820829	0	0.292028996	0	0	0.427977257	0	0	0	0	0	0	0	0.192859483	0	0.236694658
hsa-mir-4773-2	0	0	0	0	0	0	0	0	0	0	0	0.229186742	0	0	0	0	0	0	0	0	0	0	0.414726565	0.176061021	0	0	0	0	0	0	0.173237471	0	0	0	0	0	0	0	0	0.263860112	0	0	0	0.327197569	0	0	0	0	0
hsa-mir-4774	0	0	0	0	0	0	0	0	0	0	0	0	0	0	0	0	0	0	0	0	0	0	0	0	0	0	0	0	0	0	0	0	0	0	0	0	0	0	0	0	0	0	0	0	0	0	0	0	0
hsa-mir-4775	0	0	0.321297788	0.213750402	0	0.334420681	0	0.367672993	0.486756585	0	0.508315058	0	0.254857646	0	0	0.461430071	0	0.741327187	0	0	0	0.152862251	0	0.474446427	0	0.492592593	0.264526823	0.883620816	0	0.831249776	0	0.220389395	0	0.483344753	0.258822808	0.418505174	0	0.218117778	0	0.486841005	0	0	0	0	0.304576458	0	0.192859483	0.241493651	0
hsa-mir-4776-1	0	0	0	0	0	0	0	0	0	0	0	0	0	0	0	0	0	0	0	0	0	0	0	0	0	0	0	0	0	0	0	0	0	0	0	0	0	0	0	0	0	0	0	0	0	0	0	0	0
hsa-mir-4776-2	0	0.182746954	0	0	0	0	0	0	0	0	0	0	0	0	0	0	0	0	0	0	0	0	0	0	0.175419848	0	0	0	0	0	0	0	0	0	0	0	0	0	0	0	0	0	0	0	0	0	0	0	0
hsa-mir-4777	0	0.744346265	0.458572041	0	0	0	0	0	0.486756585	1.330188931	0	0	0	0.444722187	0.677173548	0.24908485	0.660976977	0	0	0	0.338043259	0	0	0.176061021	0	0.267219359	0	0.22527493	0.380637477	0.289994952	0	0	0	0	0.478198365	0	0	0	0.427977257	0.263860112	0.267835392	0.80377838	0	0	0.555927052	0.407774756	0	0.448301553	0
hsa-mir-4778	0	0	0	0	0	0	0	0	0	0	0	0	0	0	0	0	0	0	0	0	0	0	0	0	0	0	0	0	0	0	0	0	0	0	0	0	0	0	0	0	0	0	0	0	0	0	0	0	0
hsa-mir-4779	0	0	0	0	0	0.334420681	0	0	0	0	0	0.229186742	0	0	0	0	0	0	0	0	0	0	0	0	0	0	0	0	0	0	0	0	0	0	0	0	0	0	0	0	0	0	0	0	0	0	0	0	0
hsa-mir-4780	0	0	0	0	0	0	0	0	0	0	0	0	0	0	0	0	0	0	0	0	0	0	0	0	0	0	0	0	0	0	0	0	0	0	0	0	0	0	0	0	0	0	0	0	0	0	0	0	0
hsa-mir-4781	0.578543638	1.056822108	0	0.213750402	0.281225829	0.833992723	0.374023416	0.367672993	0.486756585	0	0.357937047	0.229186742	0.826089192	0.444722187	0.201321453	0.461430071	0.660976977	0	0.289331647	0.465366446	0.338043259	0.152862251	0.414726565	0.332954209	0	0.267219359	0.487984312	0.22527493	0.202835189	0.415708918	0	0.411529292	0	0.483344753	0.478198365	0.642380886	0.964443733	0.407548542	1.619214847	0	0.267835392	0.80377838	0.367240211	0	0	0.407774756	0.192859483	0.629145825	0.77666074
hsa-mir-4782	0.578543638	0	0	0	0	0	0	0	0	0	0	0	0	0	0	0	0	0	0.736580632	0	0	0	0	0	0.175419848	0	0.264526823	0	0	0.289994952	0	0	0.326640887	0	0	0.418505174	0	0	0.427977257	0	0	0	0	0	0	0	0	0.241493651	0
hsa-mir-4783	0	0	0	0	0	0	0	0	0	0	0	0	0	0	0	0	0	0	0	0	0	0	0	0	0	0.267219359	0	0	0	0	0	0	0	0	0	0.153391596	0	0	0.427977257	0	0	0	0	0	0	0	0	0	0
hsa-mir-4784	0	0.490702585	0.169574865	0.712634516	0	0	0.374023416	0.367672993	0.263809646	0.463192409	0	0.426906645	0.471382061	0.624407888	0.201321453	0.24908485	0.660976977	0	1.077495961	0.651684099	0.611721019	0.291068341	0	0.332954209	0.3318038	0.492592593	0	0.22527493	0.681523928	0.289994952	0.920751383	0	1.336022251	0.261820829	0	0.418505174	0.964443733	0	0.757614716	0	0.267835392	0.80377838	0.902766678	1.013137773	0.304576458	0	0.652702166	0	0
hsa-mir-4785	0	0.344926188	0.169574865	0	0.718683833	0	0	0.367672993	0	0	0	0.229186742	0	0.239429816	0	0.24908485	0.36801622	0.291490401	0	0.251366441	0	0	0	0	0	0	0	0.22527493	0.380637477	0.152271698	0	0.220389395	0.326640887	0.261820829	0	0	0.964443733	0.407548542	1.025765196	0.263860112	0	0	0	0	0.304576458	0	0.192859483	0	0
hsa-mir-4786	1.159210653	1.147558741	0.169574865	0.969521491	0	0.833992723	0.670772368	0.903662274	0.679816511	0.813260342	0.357937047	0.895976497	0.826089192	0.239429816	0	0.24908485	1.29447842	0.533870293	1.221842444	0	0.338043259	0.291068341	0.736468067	0.176061021	0.472881794	0.492592593	0.851972461	0.591679417	0.681523928	0	0.327885075	0.992975758	0.59280958	0.675339018	0	0.534780778	0	0.407548542	0	0.67992818	0.493646309	1.31691787	0.367240211	0.593734296	0.304576458	0.407774756	0.652702166	0.448301553	0
hsa-mir-4787	2.890141194	1.147558741	2.582335367	1.376837681	2.219974191	2.574475034	2.186357612	3.622990306	3.726762241	3.161947001	2.759717033	2.541233558	2.444672632	2.554393614	2.774056647	4.269028208	1.206389417	2.3934659	3.368363975	2.26503956	2.710360789	2.565111891	0.414726565	1.200348035	2.625671208	3.533719943	2.385728657	2.015069679	2.466953337	2.639682732	2.381376411	3.07504412	2.542931315	2.372618123	1.248237887	1.927712171	4.102010201	1.205218578	5.430695105	2.489489502	3.404356015	3.692724567	1.730775579	3.110567037	2.251234629	2.093012132	2.10085355	3.438251593	2.494555649
hsa-mir-4788	0	0	0	0.39987873	0	0	0.374023416	0.367672993	0.486756585	0.463192409	0.190040828	0.600765476	0.471382061	0	0.201321453	0	0	0	0	0.816669331	0	0.291068341	0	0	1.789338638	0	0.264526823	0	0.202835189	0	0.173237471	0.220389395	0.817435797	0.261820829	0	0.292028996	1.537356706	0.724965404	0.427977257	0	0.493646309	0	0	1.18451517	0	0	0.652702166	0	0.236694658
hsa-mir-4789	0	0	0	0	0	0	0	0	0	0	0	0	0	0	0	0	0	0	0	0	0	0	0	0	0	0	0	0	0	0	0	0	0	0	0	0	0	0	0	0	0	0	0	0	0	0	0	0.448301553	0
hsa-mir-4790	0	0	0	0.39987873	0	0	0	0	0	0	0	0	0	0	0	0	0.195710431	0	0.289331647	0	0	0	0	0	0	0	0	0	0.202835189	0	0	0	0.326640887	0	0	0	0	0	0	0	0	0	0	0	0	0	0	0	0
hsa-mir-4791	0.799096427	1.056822108	0	0.846788544	0.281225829	0	0.670772368	0.367672993	1.140040435	0.813260342	1.088391299	1.350250553	0.659609505	0.784172272	0.535309472	0.24908485	1.854071072	0.291490401	0.289331647	1.334952066	1.510093003	0.152862251	1.736095242	0.603292818	0.472881794	1.012517901	1.142381414	0.591679417	1.237946061	0.831249776	0.173237471	0.411529292	0.817435797	0.996354758	0.668577555	0.153391596	1.537356706	0.860824578	0	1.381556379	1.153155491	0	0.902766678	1.718598795	0	0.72532759	0.778323819	0.789826054	0
hsa-mir-4792	0	0.182746954	0	0	0	0	0	0	0	0	0	0	0	0	0	0	0	0	0	0	0	0.152862251	0.414726565	0	0	0	0	0	0	0	0	0	0	0	0	0	0	0	0	0	0	0	0	0	0	0	0.192859483	0	0
hsa-mir-4793	0	0	0	0	0.281225829	0	0	0	0	0	0	0	0	0	0	0.24908485	0	0	0	0	0	0	0.414726565	0	0	0	0	0	0	0	0	0	0.326640887	0	0	0	0	0	0	0	0	0	0	0	0	0	0	0	0
hsa-mir-4794	0	0	0	0	0	0	0	0	0	0	0	0	0.254857646	0	0	0	0	0	0	0	0	0	0	0	0	0	0.264526823	0	0	0	0	0.220389395	0	0	0	0	0	0	0	0	0	0	0	0	0	0	0	0	0
hsa-mir-4795	0	0.182746954	0.169574865	0	0	0	0.374023416	0	0	0	0	0	0	0	0	0.24908485	0	0	0	0	0.338043259	0	0.414726565	0.176061021	0.175419848	0	0	0	0	0.152271698	0	0	0	0	0	0	0	0	0	0	0	0	0	0	0	0	0	0.241493651	0
hsa-mir-4796	0.318079627	0.182746954	0.458572041	0.213750402	0	0	0	0	0	0.463192409	0.508315058	0	0	0.444722187	0	0	0	0.741327187	0	0	0	0.152862251	0.736468067	0	0.472881794	0.267219359	0.487984312	0	0	0.152271698	0.173237471	0	0	0	0	0.153391596	0	0	0	0	0.267835392	0.80377838	0	0.327197569	0.304576458	0	0.362952343	0.789826054	0
hsa-mir-4797	0.318079627	0.623091474	0.583911836	0.564715693	0.516472096	0	0.670772368	1.600215985	1.002325913	0.463192409	0.883445649	1.023640729	0.471382061	1.57811125	0.201321453	1.213608576	0.521920113	0.741327187	1.221842444	0.465366446	1.755471301	0.640495994	0.414726565	0.603292818	0.719370968	0	1.004471909	0.22527493	0.811300034	0.415708918	0.711873702	0.580283475	0	1.842728274	0.987326688	0.642380886	2.525205692	0.984983736	0	0.850196141	0.860763408	0.80377838	0.902766678	0.593734296	0.956223966	1.205737818	1.100452263	2.097576077	0.236694658
hsa-mir-4798	0	0	0	0	0	0.334420681	0.670772368	0.367672993	0	0	0	0	0	0	0	0	0	0	0	0	0	0	0	0	0	0	0	0	0	0	0	0	0	0	0	0	0	0	0	0	0	0	0	0	0	0	0	0	0
hsa-mir-4799	0	0	0	0	0.281225829	0	0	0.367672993	0.263809646	0	0	0	0	0	0	0	0	0	0	0	0	0	0	0	0	0	0.264526823	0	0	0	0	0	0	0	0.258822808	0	0	0	0.757614716	0	0.688850849	0	0	0	0.304576458	0	0	0	0
hsa-mir-4800	0	0.182746954	0.169574865	0	0	0.334420681	1.126873767	0.367672993	0.850064089	0	0.768908402	1.695218379	0.471382061	0.444722187	0	0	0.660976977	0	0	0	0.338043259	0.417184435	0.999378064	0.176061021	0.3318038	0	0.487984312	0.22527493	0.538910584	0	0	0.580283475	0.326640887	0	0	0.534780778	0.964443733	0.218117778	1.251800881	0.263860112	0.267835392	1.993734495	0.659709964	0.327197569	0.555927052	0	0.362952343	0.934389682	0
hsa-mir-4801	0	0	0	0	0	0	0	0	0	0	0	0	0	0	0	0	0	0	0	0	0	0	0	0	0	0	0	0	0	0	0	0	0	0	0	0	0	0	0	0	0	0	0	0	0	0	0	0	0
hsa-mir-4802	0.318079627	0.344926188	0.169574865	0.712634516	0	0.833992723	0	1.852968035	0.850064089	0	0.508315058	0.600765476	0	0	0.201321453	0.461430071	0.195710431	0.291490401	0.530218601	0.251366441	0	0.833830041	0.999378064	0.176061021	0.828434172	0.492592593	0.264526823	0	0.380637477	0.152271698	0.327885075	0.580283475	0	0.261820829	0.478198365	0.418505174	0	0	0	0.263860112	0.688850849	0	0.659709964	0.327197569	0.555927052	0	0.652702166	0.241493651	0.439975192
hsa-mir-4803	0	0	0	0	0	0	0	0	0	0	0	0	0	0	0	0	0	0	0	0	0	0	0	0	0	0	0	0	0	0	0	0	0	0	0	0	0	0	0	0	0	0	0	0	0	0	0	0	0
hsa-mir-4804	0	0.344926188	0	0	0	0	0	0	0.263809646	0	0.190040828	0	0	0	0	0	0	0	0	0	0	0	0	0	0	0	0.264526823	0	0	0.152271698	0	0	0	0	0	0	0	0	0.427977257	0	0.267835392	0	0	0.327197569	0	0	0	0.241493651	0
hsa-mir-483	0	1.232924715	0.583911836	0.846788544	0.516472096	1.031029535	0.374023416	0	0	0	1.088391299	0	1.234211894	0.239429816	1.404499896	1.091339665	0.904372339	1.592224034	0	0.251366441	1.214251036	1.643249438	0.736468067	1.946914974	0.175419848	0	1.684217302	1.010063683	1.772026673	1.738844778	0.173237471	2.357887515	0	1.480738186	0.987326688	0.418505174	4.323818157	2.146498498	3.986401105	1.588260576	0.267835392	3.080089	0.659709964	2.019662066	1.403482611	0	0	0.241493651	0.618117408
hsa-mir-484	4.56643008	5.774710957	5.784806519	6.051300161	4.757151931	5.188970666	6.182352895	7.056070116	4.78058239	5.375352966	5.963174317	5.68017631	6.455409752	5.742359213	4.937847364	5.47679075	5.930833073	4.922742848	7.789842267	6.646219134	5.053674225	6.173914084	5.968402649	6.320401854	5.490556429	5.241493727	4.999605053	6.082256169	5.450261457	5.567411649	5.99774091	5.18270044	5.917841567	5.830770886	5.460541116	5.591799796	7.894068507	5.747347464	7.910914582	5.619553311	4.855389429	6.210921107	6.232852112	6.481188746	5.912510642	5.473879171	5.77176108	4.815076086	6.1655349
hsa-mir-485	0.318079627	0.856195326	0.806004752	1.4629339	1.325723733	1.35908481	0.374023416	0.660416634	0.263809646	0.463192409	0.508315058	0.600765476	1.348088483	0.444722187	0.806328182	0.24908485	1.377496386	1.882389113	0.289331647	0.465366446	0.338043259	1.2272944	0	2.854028372	0.3318038	0	1.268250527	1.427606709	1.772026673	1.689907425	0.173237471	1.575589224	0.817435797	1.76038533	0.836736927	0.292028996	1.537356706	2.815362903	3.549143742	2.074157736	0.267835392	2.241331643	0	2.26861704	0.956223966	0.985437766	0.192859483	0	1.381068475
hsa-mir-486-1	4.992487386	6.175977658	7.452192042	10.31365318	5.147153913	8.858121931	5.967172989	5.97332218	5.583489388	5.754953143	5.855032	6.377243211	9.066147045	4.265522186	5.097809069	4.745132488	6.849772307	7.291064279	4.680898507	5.874579316	5.584939387	7.947132381	6.793183526	6.664787105	5.086175723	6.006389054	5.790127998	9.188695831	7.367123955	5.31247132	8.884735804	5.997363976	7.47860908	3.452796512	8.073719513	6.286660458	11.32462106	7.235232551	10.21636032	6.870325853	7.425859678	8.950209615	7.479038294	7.081244481	5.687539566	6.734764415	6.020885737	6.374994464	7.182263527
hsa-mir-486-2	4.520652558	6.104160171	7.363188173	10.28863607	4.930076716	8.773790001	5.967172989	5.905079213	5.688253946	5.703474839	6.0268654	6.430051234	9.136680602	4.108302808	4.986362693	4.814407941	6.882117739	7.419262655	4.753960086	5.969660684	5.494888665	7.984540962	6.972224564	6.71199134	4.705027676	6.051348455	5.939521552	9.130723089	7.332410799	5.16807432	8.869861874	5.90501445	7.501042166	3.452796512	8.002545485	6.452915074	11.31172082	7.362308909	10.2209597	6.740961537	7.45466703	8.901550562	7.460162298	7.168080489	5.599358622	6.62446262	5.965825695	6.296901858	7.194607762
hsa-mir-487a	0.318079627	0.744346265	0.169574865	0.39987873	0	0	0	0	0	0.813260342	0.190040828	0.229186742	0.975330832	0	0.806328182	0.24908485	0.904372339	1.360268749	0.289331647	0.465366446	0.841668853	0.533156645	0	2.040921179	0.719370968	0	0.851972461	1.33399669	0.681523928	0.918801427	0	1.107911453	0	0.675339018	0	0	0.964443733	1.099299245	1.251800881	1.381556379	0	0	0	0.327197569	0.555927052	0.985437766	0	0	1.049450942
hsa-mir-487b	0.578543638	1.389850918	0.458572041	2.272848545	1.053898868	0.334420681	0.374023416	0.367672993	0.850064089	0	0.357937047	0.755908782	1.889495348	0.444722187	1.763842831	0	1.668720047	1.882389113	0	1.537712537	0.611721019	1.42039832	0.414726565	2.599795756	0.719370968	0.492592593	1.142381414	0.883620816	2.060090629	1.689907425	1.014845869	2.532661818	0.326640887	1.842728274	1.747610393	0.292028996	2.525205692	2.036007053	2.262676693	3.108706768	0.267835392	0.80377838	0	1.826086751	1.121201778	1.853238383	0.362952343	0	2.07355463
hsa-mir-488	0	0	0.169574865	0	0	0.605722833	0	0	0	0	0.357937047	0	0	0.444722187	0	0.810494106	0	0	0.289331647	0.964708395	0	0.152862251	0	0.176061021	2.823090012	0	0	0	0	0	0.820089896	0	0	0.261820829	0	0	0	0	0	0	0	0	0	0	0	0	0	0.241493651	0.236694658
hsa-mir-489	0	0.182746954	0.583911836	0	0	0	0.374023416	0	0.263809646	0	0	0	0	0.444722187	0.535309472	0	0.195710431	0.922667504	0	0.251366441	0.338043259	0	0	0.474446427	0	1.783175422	0.264526823	0.591679417	0.380637477	0.415708918	0	0.220389395	0	1.258780606	0.258822808	0.153391596	0	0.724965404	0	0	0	0	0	0	0	0	0	0.241493651	0.618117408
hsa-mir-490	0	0	0.169574865	0.712634516	0	0.334420681	0	0	0	0	0	0	0.471382061	0	0	0	0	0	0	0	0	0.417184435	0	0.176061021	0	0	0	0	0	0	0.594877179	0	0	0	0	0	0.964443733	0	0	0.263860112	0	0	0	0	0	0.407774756	0	0	0
hsa-mir-491	3.839979837	2.708576391	3.084681021	4.299004726	3.128978947	3.05387194	3.579012476	4.394280693	3.354689957	2.470684706	2.601376569	4.073819034	3.609596834	3.401614631	2.199757766	2.925211796	2.256254363	3.938273652	3.543439956	2.825924396	4.161774841	3.632365827	2.414027259	2.436437183	3.310515793	3.021835027	3.752426732	3.363872485	3.0955729	4.071003545	2.668711198	2.957349107	2.774856834	2.841712726	3.240248529	3.301919165	5.601861336	2.146498498	4.321498685	2.967785403	3.952704071	4.181923953	2.253527954	3.931318461	2.922497776	2.712121187	4.052241112	4.264660053	2.666463025
hsa-mir-492	0	0	0	0	0	0	0	0	0.263809646	0	0.190040828	0	0	0	0	0	0	0	0	0	0	0	0	0	0	0.267219359	0	0	0	0	0	0	0	0	0	0	0	0	0	0.486841005	0	0	0	0	0	0	0	0	0
hsa-mir-493	1.159210653	1.597242726	1.698257602	2.573048235	1.751674518	0.605722833	0.670772368	0	1.002325913	1.330188931	2.083488093	1.140919974	1.730583442	1.57811125	2.570895432	1.619639316	3.096766	3.029441577	1.221842444	1.439891175	1.369742293	1.479420459	0.736468067	4.48646912	0.828434172	0.492592593	2.329076511	2.824564823	3.28622824	3.02225257	0.820089896	3.877641982	1.824118138	3.195128815	2.785560595	1.482790987	0.964443733	3.878732991	2.544695074	3.589495293	0.267835392	0.80377838	0.367240211	2.665859798	2.101242622	3.745478407	1.281118979	0	2.925380446
hsa-mir-494	0	0.490702585	0.169574865	0.846788544	0.516472096	0.334420681	0	0	0	0	0	0	0.254857646	0.239429816	0.677173548	0	0.660976977	0.533870293	0	0	0.338043259	0.533156645	0	1.426176714	0.175419848	0	0.487984312	1.126312791	0.380637477	1.355271167	0.173237471	0.868084595	0	1.480738186	0.258822808	0.292028996	0	1.205218578	0.757614716	0.850196141	0	0	0	0	0.304576458	0	0	0	0.618117408
hsa-mir-495	0.578543638	1.887860561	0.998424438	2.224369413	1.196203511	0.833992723	0.374023416	0	0.263809646	0.463192409	1.3497927	0.895976497	1.453630831	1.662803877	1.630644503	0.810494106	2.767978892	2.453671652	0.530218601	0.465366446	0.611721019	1.836238038	0	3.791784175	1.197191683	0.492592593	1.590921971	2.288949695	2.006896524	2.53273437	1.014845869	2.211339022	1.336022251	2.257258089	1.660617433	1.085292754	1.537356706	2.78151667	2.03847727	2.325884882	0.688850849	1.31691787	0	2.342891487	1.269235469	1.205737818	0.893878615	0	1.650527
hsa-mir-496	0	0.490702585	0.458572041	0	0.281225829	0.334420681	0	0	0.263809646	0.463192409	0.357937047	0.229186742	0.826089192	0.624407888	0.535309472	0	1.29447842	1.360268749	0	0.651684099	0	0.640495994	0.414726565	2.504015986	0.175419848	1.012517901	1.268250527	0.420078116	1.237946061	0.918801427	0.327885075	1.98945077	0	1.133526044	0.668577555	0	1.537356706	1.396242803	0.427977257	2.205504809	0	0.80377838	0	1.718598795	0.956223966	0.985437766	0	0	0.77666074
hsa-mir-497	3.654608306	4.895504177	4.186844314	5.320717093	3.98646846	4.187249918	4.863761719	3.235392536	2.967526838	2.894529292	4.411061255	4.525958664	5.287768036	4.318695797	3.942616687	4.12063428	4.591011046	4.857385387	4.009080808	6.505217097	4.378722949	4.559377519	5.960708367	4.567675645	3.536303485	2.828747537	4.467957036	5.619560383	4.876770789	3.798349913	5.152823726	4.42397563	2.82744733	4.899834266	4.64230856	3.427567289	5.251761767	5.374252583	4.890628842	4.738112964	2.456278378	3.080089	4.245855227	3.022913182	4.024909953	3.972573742	4.551842417	2.918346732	5.1241276
hsa-mir-498	0	0	0.169574865	0	0	0	0	0	0	0	0	0	0	0	0	0	0	0	0	0	0	0	0	0	0	0	0	0	0	0	0	0	0	0	0	0	0	0	0.427977257	0	0	0	0	0	0	0	0	0	0
hsa-mir-4999	1.159210653	2.374714841	2.126851305	2.493456994	2.673706565	0.605722833	2.519893855	1.293575308	1.381373642	1.709967264	2.083488093	1.76995492	1.812226295	1.392171772	1.943084152	2.363441364	2.256254363	1.228618623	1.783587822	1.796738944	0	1.590680098	1.873564789	0.176061021	0.472881794	2.786823412	1.932585074	1.598365682	2.580537468	1.832004485	0	0.868084595	2.105401848	1.580099646	1.980948037	2.126119472	1.537356706	1.483037705	0.757614716	2.382506237	1.503856006	1.31691787	1.96304014	1.718598795	1.744403534	0.72532759	1.281118979	2.918346732	1.566178523
hsa-mir-499a	1.447152275	1.056822108	0.321297788	1.4629339	1.196203511	0.833992723	1.310230751	2.255048668	1.265747126	1.094754266	0.357937047	1.24937859	0.826089192	0.444722187	0	0.957740054	1.668720047	1.083738261	1.47331468	0.964708395	0.841668853	1.082517983	0.999378064	0.721569526	0.601383701	0.687470141	0.487984312	0.883620816	1.040336983	1.001342524	0.327885075	0.580283475	1.824118138	0.675339018	0.668577555	0.924058068	0	0.407548542	0	0.486841005	0.860763408	0	1.453805168	1.602453079	0.769914732	1.205737818	1.00085959	1.400509513	0.439975192
hsa-mir-499b	0	0	0.169574865	0.213750402	0	0	0	0	0	0	0	0.229186742	0	0	0	0	0	0	0	0	0	0.152862251	0	0	0	0	0	0	0	0	0	0.411529292	0	0	0.258822808	0.153391596	0	0	0	0	0	0	0	0	0	0	0	0.241493651	0
hsa-mir-5000	1.159210653	2.257373963	0.905420221	1.621093493	0.718683833	2.04629792	1.87328641	2.067970788	1.002325913	0.813260342	1.984303153	1.350250553	2.162831976	1.818591278	1.231283707	1.091339665	2.299474146	0.922667504	1.353050537	0.964708395	1.039953935	1.923842497	0.999378064	1.279617489	1.677160465	0.267219359	1.590921971	1.010063683	1.772026673	1.291093103	1.478300375	1.107911453	1.336022251	0.675339018	2.301597011	1.59419022	0.964443733	1.099299245	0.757614716	1.002474263	1.279767233	1.31691787	0.659709964	1.602453079	0.769914732	1.205737818	1.717402909	0.789826054	1.476590623
hsa-mir-5001	0.318079627	0.623091474	0.458572041	0.39987873	0.516472096	0	0.670772368	0.660416634	1.381373642	1.094754266	0.768908402	0.426906645	0.254857646	0.784172272	0.377958854	0.957740054	0.660976977	0.741327187	0.530218601	1.439891175	1.510093003	0.740399159	1.414260579	1.279617489	0.601383701	1.012517901	0.487984312	0.745022149	1.040336983	0.415708918	0.594877179	0.411529292	0.59280958	0.483344753	0.478198365	0.292028996	0.964443733	1.099299245	1.44717291	0.67992818	0.860763408	2.241331643	0.902766678	1.826086751	0.555927052	0.72532759	0.652702166	0.241493651	0
hsa-mir-5002	0.318079627	0.344926188	0.169574865	0	0	0	0.374023416	0	0	0	0	0	0	0.239429816	0.201321453	0	0	0	0.530218601	0.465366446	0.338043259	0.152862251	0	0.474446427	0.3318038	0.687470141	0	0	0	0.289994952	0.327885075	0	0.59280958	0.261820829	0.258822808	0.292028996	0	0.218117778	0.427977257	0	0.688850849	0	0	0	0	0	0.362952343	0	0.236694658
hsa-mir-5003	0	0.182746954	0	0.213750402	0	0.605722833	0	0	0	0	0.190040828	0.229186742	0.826089192	0	0	0.24908485	0.36801622	0	0	0.465366446	0	0	0.414726565	0.176061021	0.472881794	0	0	0	0.811300034	0.152271698	0	0.220389395	0.59280958	0	0.258822808	0.153391596	0	0.218117778	0	0.486841005	0.688850849	0	0.367240211	0.327197569	0	0	0	0	0
hsa-mir-5004	0.318079627	0	0	0	0	0	0	0	0	0	0	0	0	0	0	0	0	0.291490401	0	0	0	0	0	0	0	0	0	0	0	0	0.173237471	0	0	0	0	0	0	0	0	0	0	0	0	0	0	0	0	0	0
hsa-mir-5006	0	0	0	0	0	0	0	0	0	0	0.190040828	0	0	0	0	0	0	0	0.289331647	0	0.338043259	0	0	0	0	0	0	0.22527493	0	0	0	0	0.326640887	0.261820829	0	0	0.964443733	0	0	0	0	0	0	0	0	0	0	0	0
hsa-mir-5007	0	0	0	0	0	0	0	0	0	0	0	0	0	0	0	0	0	0	0	0	0	0	0	0	0	0	0	0	0	0	0	0	0	0	0	0	0	0	0	0	0	0	0	0	0	0	0	0	0
hsa-mir-5008	0	0	0	0	0	0	0	0	0.263809646	0	0	0.229186742	0.254857646	0	0	0	0	0.291490401	0	0	0	0	0	0.176061021	0	0	0	0	0	0	0	0.220389395	0	0	0	0	0	0	0.427977257	0	0	0	0	0	0	0	0	0	0
hsa-mir-5009	0	0	0	0	0	0	0	0	0.263809646	0	0.190040828	0	0.254857646	0	0	0	0	0.291490401	0	0	0	0	0	0.176061021	0	0	0.264526823	0	0	0	0	0	0.59280958	0	0	0	0	0	0	0.263860112	0	0	0	0.327197569	0	0	0	0.241493651	0
hsa-mir-500a	7.340524519	7.495632339	7.857947315	7.728746617	6.044359516	9.044281076	8.718590001	7.46681742	7.064227829	6.4037477	6.157811252	6.883598286	8.134289376	6.554142852	7.127417736	6.371359677	7.181161651	7.331736849	9.411020024	6.385515215	6.929916494	8.661988773	8.119430811	8.65082564	7.924259935	6.487354017	6.922942438	7.387716467	6.724719717	8.202346888	8.823078529	7.235518872	9.152011523	5.947014062	7.06219277	8.118805349	7.933900724	6.704805955	9.424592814	7.040530495	7.295169585	7.44289907	5.951293342	8.729998368	7.839232812	7.215681848	8.116198473	7.056442026	7.336636287
hsa-mir-500b	2.738426088	2.551281722	2.423698637	2.648477178	0.896005182	2.296621564	3.304346612	2.884779589	1.681268889	1.86794508	1.877792535	2.407174341	2.882878556	1.890599223	2.10249689	2.005488739	2.01829696	3.143499217	4.765785234	2.016261319	2.148129745	3.552155829	2.221415592	3.114018804	2.49941043	1.944408705	1.932585074	3.017566177	1.237946061	3.041885848	3.025881399	2.104656701	3.636226817	1.842728274	1.660617433	2.426276296	3.519091464	2.146498498	4.218212501	2.205504809	2.872629624	3.080089	0	3.779123115	2.450503936	1.565512854	3.02704273	2.034807324	2.539490624
hsa-mir-501	4.32146773	5.130553472	5.068403053	4.60383301	3.657895369	7.187680545	6.576099153	4.394280693	4.589416911	4.260949333	4.018452847	4.342231938	5.612297645	4.357328194	4.495959441	3.748235043	4.519700784	4.447783751	6.453004396	3.915014387	4.322715952	5.778065378	6.121170938	6.529442111	5.01873057	4.862006364	4.640839363	4.701106089	4.074730283	5.543507514	5.938947793	4.7143717	6.212920574	2.801099871	4.813382106	5.852083083	6.513720349	4.193835757	8.143651558	4.528291566	4.793061177	5.584270833	4.223642336	6.048125934	4.628813598	4.634858493	5.534176612	4.23704464	4.637546259
hsa-mir-5010	2.306473991	0.182746954	1.698257602	0.846788544	1.554362423	1.031029535	1.87328641	2.496797738	2.141096275	1.094754266	1.180888755	1.24937859	1.234211894	1.959183315	1.136195981	1.936136241	1.455996015	2.04776835	2.186875445	1.098960501	1.510093003	1.693970395	0.999378064	1.494226652	0.719370968	1.866043091	2.20862744	1.33399669	1.040336983	1.786176456	1.828517445	1.727122342	1.182979537	0.844756825	1.469111817	1.59419022	2.937189379	0.984983736	3.044791549	1.002474263	2.656265475	2.946917781	1.730775579	1.013137773	2.178186858	1.396811624	1.193612171	3.082511001	1.049450942
hsa-mir-5011	0	0	0	0	0	0	0	0	0	0	0	0	0	0	0	0	0	0	0	0	0	0	0	0	0	0	0	0	0	0	0	0	0	0	0	0	0	0	0	0	0	0	0	0	0	0	0	0	0
hsa-mir-502	3.112163317	3.717415412	3.389464801	4.464681596	2.812774005	3.864460738	4.251999955	3.442169075	4.206029417	3.670869561	3.363526169	3.566443414	3.841174385	3.13136279	3.253354431	2.774426749	3.236755724	3.469324805	4.360540283	2.86413978	3.157240854	4.114271064	4.771391482	3.388883986	2.849210064	3.631709645	3.519110969	4.328908899	3.017038566	3.241865652	3.401759468	3.379581872	3.694016768	2.841712726	2.903916157	3.03202271	5.017621805	3.596772264	4.321498685	3.108706768	4.008628064	3.992163949	2.419064477	5.320117134	3.750390406	2.849222676	4.260363174	2.473893909	3.771738661
hsa-mir-503	4.625291358	2.216039148	5.468593189	2.224369413	4.61233445	2.134654012	4.460305758	2.067970788	2.68199453	2.739596473	4.794479863	4.589241194	3.935285765	5.26186565	4.951876128	3.807690001	2.736873692	5.193802253	6.257484679	4.070192404	4.396918938	3.957030608	5.976056114	3.722546682	2.431878852	1.277627748	4.373070391	4.478584231	4.186599676	4.946413704	3.566182421	2.760576306	5.131265319	3.131034622	4.435139702	3.457340951	4.516024731	3.744630003	4.486165504	2.636416045	4.659693926	4.295845252	4.245855227	5.451818762	4.77221849	6.231639862	5.694176415	4.738363772	4.647843305
hsa-mir-504	0.318079627	0.959993403	0.458572041	1.187506797	0	0	0	0	0.486756585	1.709967264	0.768908402	0	0.975330832	0.239429816	0.377958854	0.646493563	0.904372339	0.533870293	0.289331647	0.816669331	0.338043259	1.294575464	0	0.721569526	0.3318038	0.492592593	0.681426776	1.010063683	0.380637477	0.638388994	0.173237471	2.158983574	0	0.996354758	0.836736927	0	3.740608341	0.724965404	2.154927608	1.381556379	1.014353865	2.80019212	0.902766678	1.476131754	0.304576458	0.407774756	0.5150887	0.241493651	0
hsa-mir-5047	0	0	0	0	0	0	0	0	0	0	0	0	0	0	0	0	0	0	0	0	0	0	0	0	0	0	0	0	0	0	0	0	0	0	0	0	0	0	0	0.263860112	0	0	0	0	0.304576458	0	0	0	0
hsa-mir-505	5.120760088	6.13220695	4.979940226	4.806790563	4.686559522	4.658837962	4.87835236	4.894171825	5.125529811	5.294160741	5.227515868	4.96025258	5.343754347	5.353897361	4.588663252	5.03775752	5.361050938	5.279464498	6.393272857	4.866384053	5.568979095	5.772176174	5.771368714	6.135669788	4.63167979	5.816295393	5.23365848	5.06384869	5.362992973	5.476554528	5.286164278	6.094646858	5.141686761	4.75850349	4.966303423	4.676241847	6.176887651	5.043964788	6.094711794	5.2374737	3.914179498	5.650017547	4.267731365	6.426729597	5.001236175	4.364451619	3.894687794	5.392273008	4.616729146
hsa-mir-506	0.318079627	0.744346265	0.458572041	0.564715693	0.281225829	0	0.374023416	0.367672993	2.891545757	0	0.357937047	0.229186742	0.659609505	0.239429816	0.535309472	1.705506876	0.521920113	0.291490401	0	0.251366441	0.841668853	0.291068341	0.414726565	0.332954209	0.175419848	0.267219359	0	0	0.681523928	0.152271698	2.308932807	0.411529292	1.011754671	0	0.668577555	0	0	0.218117778	1.911795491	0.263860112	0.493646309	1.694657366	0.659709964	0	0.769914732	0	1.77882506	0.241493651	0.618117408
hsa-mir-507	0.318079627	0	0.169574865	0	0	0	0	0	1.265747126	0	0.357937047	0.229186742	0.254857646	0	0.535309472	0	0.195710431	0.291490401	0	0	0.611721019	0	0	0	0	0	0.487984312	0	0	0	0.327885075	0	0	0	0	0	0	0	0.427977257	0	0	0	0.659709964	0	0	0	0.5150887	0.629145825	0
hsa-mir-508	5.338683299	3.656919392	4.640829301	3.606311456	4.507025907	1.498809453	4.572229333	5.523304036	8.126682556	4.544531753	4.87282807	4.659724804	5.493576056	3.426051354	5.786853384	6.541537761	5.092787622	4.432905305	3.748046828	1.439891175	5.631787479	4.763138839	4.998795343	3.315546088	3.745464853	3.558848392	5.36626503	4.063244666	4.279242318	4.665542854	6.881036974	4.677626912	4.816992887	3.131034622	5.427986339	2.841959436	2.937189379	3.846357615	6.304661947	4.748921126	6.276122022	4.181923953	4.728447296	4.932183234	5.396942153	4.14229359	6.887836172	6.381315321	5.291092145
hsa-mir-5087	0	0.344926188	0	0	0	0	0	0	0	0	0	0	0	0	0	0	0	0	0	0	0.338043259	0	0	0	0	0.267219359	0	0	0	0.152271698	0	0	0	0.261820829	0	0	0	0	0	0	0	0	0	0	0	0	0	0	0
hsa-mir-5088	0	0	0	0	0	0	0	0	0	0	0	0	0	0.239429816	0	0	0	0	0.289331647	0	0	0	0	0.176061021	0	0	0	0	0	0	0	0	0	0	0	0	1.946331491	0.218117778	0	0	0	0	0	0	0	0	0	0.448301553	0
hsa-mir-5089	0	0.490702585	0	0	0	0	0	0	0	0	0	0	0	0	0	0	0	0	0	0	0	0	0	0	0	0	0	0	0	0	0	0	0	0	0	0	0	0	0	0	0	0	0	0	0	0	0	0	0
hsa-mir-509-1	1.572095604	0.856195326	1.698257602	0.846788544	1.841054894	0	0.670772368	2.638039305	4.682538409	1.86794508	2.220545105	1.350250553	2.282251783	1.289367653	2.290873775	3.301190631	0.660976977	1.083738261	0.917084932	0.651684099	2.148129745	1.082517983	1.584133675	1.02740958	0.3318038	1.151153529	2.144408956	0.883620816	1.772026673	0.918801427	2.725475275	1.575589224	1.011754671	0.483344753	1.747610393	0.292028996	2.745853869	1.205218578	4.106957718	1.588260576	2.746740566	1.31691787	1.292436639	1.18451517	2.101242622	1.396811624	2.193988053	2.473893909	2.299357794
hsa-mir-509-2	1.159210653	0.856195326	1.582861369	1.187506797	1.444567421	0.334420681	0.670772368	1.964470719	4.737827671	1.709967264	2.497297097	1.140919974	1.812226295	0.624407888	2.290873775	2.995078879	1.530443856	1.083738261	1.584320359	0.251366441	2.059523836	2.006430527	1.736095242	0.830880789	0.719370968	1.012517901	2.077198213	1.33399669	1.834424832	0.918801427	2.932527628	1.727122342	0.817435797	0.844756825	1.829655158	0.153391596	1.537356706	1.396242803	4.106957718	1.265920514	2.746740566	1.31691787	1.292436639	0.818623179	1.842222199	1.565512854	2.403492154	2.376006651	1.650527
hsa-mir-509-3	1.687075474	0.744346265	0.905420221	0.213750402	1.841054894	0.605722833	0.916772414	2.420628726	5.27505649	1.532538895	2.305178791	1.90872838	2.162831976	1.058771574	2.290873775	3.530241078	1.910915673	1.882389113	0.917084932	0.251366441	1.369742293	1.358858143	2.414027259	0.332954209	1.197191683	1.151153529	1.854452129	0.591679417	1.772026673	1.079415661	3.15547854	1.79730979	2.105401848	1.374023416	1.980948037	0.534780778	1.946331491	1.483037705	4.047938268	2.003709805	2.950839585	2.80019212	1.851576757	1.718598795	1.842222199	1.565512854	2.479457711	2.986270027	2.299357794
hsa-mir-5090	0.799096427	0.856195326	0.321297788	0.39987873	0.516472096	0.334420681	0.374023416	0.660416634	0.486756585	0.463192409	1.180888755	0.755908782	0.826089192	0.444722187	0.201321453	0	0.521920113	0	0.917084932	0	0.338043259	0.640495994	0	0.474446427	0.175419848	0.687470141	0.264526823	0	0.202835189	0.289994952	0.467548689	0	0.817435797	0	0	0.418505174	2.525205692	0.407548542	0.427977257	0.67992818	0	2.452595171	0.659709964	1.337679127	0.304576458	0	0.362952343	0.934389682	0
hsa-mir-5091	0.990360965	2.877159398	0.458572041	0.712634516	2.219974191	0.833992723	0	0.903662274	2.636167293	2.470684706	0.644487606	1.76995492	1.551975146	1.392171772	0.377958854	0.461430071	2.460463694	0.741327187	0	3.138107854	3.318661167	0.533156645	3.114377187	0.332954209	0.601383701	1.601628539	0.851972461	1.010063683	2.255186176	0.415708918	1.478300375	2.158983574	0.326640887	1.480738186	0.668577555	0.742509018	4.88456515	1.642377189	0.757614716	1.588260576	0.688850849	2.80019212	3.621222698	1.826086751	0.769914732	0.72532759	0.652702166	2.609296602	0
hsa-mir-5092	0.318079627	0.344926188	0.169574865	0	0	0.334420681	0	0.367672993	0.263809646	0	0	0.426906645	0	0	0	0	0	0.741327187	0.289331647	0	0.611721019	0	0	0	0.175419848	0	0.487984312	0.22527493	0.538910584	0.152271698	0.594877179	0	0.817435797	0	0.258822808	0	0	0	1.251800881	0.263860112	0	0	0.367240211	0	0.304576458	0	0.362952343	0.448301553	0
hsa-mir-5093	0	0	0	0	0	0	0	0.367672993	0	0	0	0	0	0	0	0	0	0	0	0	0	0	0	0.176061021	0.175419848	0	0	0	0	0	0	0	0	0	0	0	0	0.218117778	0	0	0	0.80377838	0	0	0	0	0	0	0
hsa-mir-5094	0	0	0	0	0	0	0	0.367672993	0.263809646	0	0	0	0	0	0	0	0	0	0	0	0.338043259	0	0	0	0	0	0	0	0.202835189	0.152271698	0	0	0	0	0	0	0	0	0	0	0.688850849	0	0	0	0	0	0	0	0
hsa-mir-5095	0	0	0	0	0	0	0	0	0	0	0	0	0	0	0	0	0	0	0	0	0	0	0	0	0	0	0	0	0	0	0	0	0	0	0	0	0	0	0	0	0	0	0	0	0	0	0	0	0
hsa-mir-5096	0	0	0	0	0	0	0	0	0	0	0	0	0	0	0	0	0	0	0	0	0	0	0	0	0	0	0	0	0	0	0	0	0	0	0	0	0	0	0	0	0	0	0	0	0	0	0	0	0
hsa-mir-510	0	0	0	0	0	0	0	0	0.486756585	0	0	0	0	0	0	0	0	0	0	0	0	0.152862251	0	0	0	0	0	0	0	0	0.173237471	0	0	0	0.258822808	0	0	0	0	0	0	0	0.367240211	0	0	0	0	0.241493651	0
hsa-mir-5100	0	0	0	0	0	0	0	0	0	0	0	0.229186742	0	0	0	0	0	0	0	0	0.338043259	0	0	0	0	0	0	0	0	0	0	0	0	0	0	0.153391596	1.537356706	0	0	0	0	0	0	0	0.304576458	0	0	0	0
hsa-mir-511	0.990360965	3.924053791	3.951246756	2.975820185	3.820568974	0.833992723	2.362743112	2.340212733	4.939955876	4.447737474	3.649071386	1.140919974	3.879558745	3.750209977	3.747315102	2.960568238	5.287823987	2.948063848	2.25557838	2.937661524	4.630152418	3.422804179	3.806200201	4.916662654	1.789338638	5.059797745	4.301257662	3.31571171	5.031273967	4.042049015	2.308932807	5.240529344	2.663549565	3.478779907	4.113503232	2.541952141	2.937189379	4.795314684	4.988040306	3.872502565	3.537045282	4.678466113	3.478440563	2.606792791	3.168628237	2.782299939	1.894340892	1.969183283	2.958848242
hsa-mir-512-1	0	0	0.321297788	0	0.281225829	0	0	0	0	0	0	0	0	0	0	0	0	0	0	0.251366441	0	0	0	0	0	0.267219359	0	0	0	0.289994952	0	0.220389395	0	0	0	0.153391596	0	0	2.456675276	0	0	0	0	0	0.304576458	0	0	0	0
hsa-mir-512-2	0	0.182746954	0.321297788	0	1.053898868	0	0	0	0	0	0	0	0	0	0	0	0	0	0	0.251366441	0	0	0	0.176061021	0	0	0	0	0	0.738039713	0	0	0	0	0	0	0	0	2.456675276	0	0	0	0	0	0	0.407774756	0	0	0
hsa-mir-513a-1	0	0	0	0	0	0	0	0	0.679816511	0	0.190040828	0	0.254857646	0.239429816	0	0	0.195710431	0	0	0	0.338043259	0	0	0	0	0	0	0	0	0.152271698	0.327885075	0	0	0	0	0	0	0	0	0	0	0	0.367240211	0	0	0	0	0.241493651	0
hsa-mir-513a-2	0	0	0	0	0	0	0	0	1.002325913	0	0	0	0	0	0	0	0.195710431	0	0	0	0	0	0	0	0	0	0	0	0	0	0.173237471	0	0	0	0	0	0	0	0	0	0	0	0	0	0.304576458	0	0.362952343	0	0
hsa-mir-513b	0	0	0	0	0	0	0	0	1.002325913	0	0	0	0.471382061	0	0	0.24908485	0	0	0	0	0.338043259	0	0	0	0	0	0	0	0	0	0	0	0	0	0	0	0	0	0	0	0	0	0	0.327197569	0.304576458	0	0	0.241493651	0
hsa-mir-513c	0.318079627	0.182746954	0	0	0	0	0	0	2.003487104	0.463192409	0.357937047	0.229186742	0	0	0.535309472	0.24908485	0.195710431	0.741327187	0	0	0.338043259	0.152862251	0	0.332954209	0	0.267219359	0	0	0.202835189	0.289994952	0.711873702	0.220389395	0.326640887	0	0.836736927	0	0	0.218117778	0.757614716	0	0.493646309	0.80377838	0	0	0.304576458	0	0.362952343	0.448301553	0
hsa-mir-514a-1	3.474239517	1.66023863	1.904578894	1.544179702	2.00474299	1.031029535	2.089358146	2.826936882	6.031376646	2.566000928	1.984303153	1.90872838	2.099197899	1.742799152	3.135378575	2.995078879	3.280554767	2.3934659	1.584320359	0.964708395	3.745227542	1.836238038	3.543183554	1.354757368	1.113457807	1.012517901	2.730046672	1.953451874	2.160933738	1.919511708	4.657715796	2.894693613	1.716689817	1.673057048	2.977748105	1.59419022	0.964443733	1.97741695	3.16075323	2.682244721	4.290127179	0.80377838	1.730775579	1.18451517	3.130413317	0.985437766	3.34394145	4.059235596	2.9915574
hsa-mir-514a-2	3.230632345	1.597242726	2.206982605	1.4629339	2.347468371	1.031029535	1.87328641	3.143601905	5.977266527	2.470684706	2.345703788	1.90872838	2.680349789	1.392171772	3.319770519	3.244945192	3.258821452	2.721942625	1.353050537	0.816669331	3.463824357	2.360532277	3.623348227	1.116468563	0.719370968	0.687470141	3.007816947	1.515511125	2.300099411	2.355796056	4.790013955	3.103026568	2.266443851	1.133526044	2.610946159	1.159620145	1.537356706	1.78585517	2.362934394	2.967785403	4.21287831	0.80377838	1.453805168	1.718598795	3.205856966	1.205737818	3.534065339	4.278272068	2.958848242
hsa-mir-514a-3	2.841321042	1.720598493	2.282896413	1.694113077	2.572940829	2.04629792	2.089358146	3.045571927	5.963415837	3.034425447	2.305178791	2.310338957	2.494988734	1.57811125	3.033518855	3.093917932	3.096766	2.3934659	0.736580632	0.964708395	3.497942379	2.360532277	3.368110677	1.354757368	1.351353558	0.859129122	3.209596068	1.233888674	2.208829363	2.355796056	4.567441708	2.894693613	2.017596285	0.483344753	2.903916157	1.297689156	0	1.78585517	2.918687719	2.93029396	4.460216035	0.80377838	0.902766678	1.337679127	3.533255964	1.565512854	3.586538025	3.856390069	3.115446477
hsa-mir-514b	0	0	0.169574865	0	0	0	0	0.660416634	1.851355276	0	0	0	0.254857646	0	0	0.461430071	0.195710431	0	0	0	0.338043259	0	0	0.176061021	0	0	0.681426776	0.22527493	0.202835189	0.415708918	0	0.411529292	0	0.261820829	0	0	0	0.218117778	0.757614716	0	0.688850849	0	0	0.327197569	0	0.407774756	0.192859483	0.241493651	0
hsa-mir-515-1	0	0	0	0	0	0	0	0	0	0	0	0	0	0	0	0	0	0	0	0	0	0	0	0	0	0	0	0	0	0.415708918	0	0	0	0	0	0	0	0	2.03847727	0	0	0	0	0	0	0	0	0	0
hsa-mir-515-2	0	0	0.321297788	0	0	0	0	0	0	0	0	0	0	0	0	0	0	0	0	0	0	0	0	0	0	0	0	0	0	0.289994952	0	0	0	0	0	0	0	0	1.44717291	0	0	0	0	0	0	0	0	0	0
hsa-mir-516a-1	0	0	0.806004752	0	0.718683833	0	0	0	0	0	0	0	0	0	0	0	0	0	0	0	0	0.291068341	0	0.176061021	0	0	0	0	0	0.918801427	0	0	0	0	0	0	1.537356706	0	2.627652359	0	0	0	0	0	0	0	0	0	0
hsa-mir-516a-2	0	0	1.085794461	0	0.516472096	0	0	0	0	0	0	0	0	0	0	0	0	0	0	0	0	0	0	0.721569526	0	0	0	0	0	0.738039713	0	0	0	0	0	0	1.537356706	0	2.362934394	0	0	0	0	0	0	0	0	0	0
hsa-mir-516b-1	0	0	0.699227345	0	0.281225829	0	0	0	0	0	0	0	0	0	0	0	0	0	0	0	0	0.152862251	0	0.176061021	0	0	0	0	0	0.531341033	0	0	0	0	0	0	0	0	2.627652359	0	0	0	0	0	0	0	0	0	0
hsa-mir-516b-2	0	0	0.458572041	0	0	0	0	0	0	0	0	0	0	0	0	0	0	0	0.289331647	0	0	0	0	0	0	0	0	0	0	0.415708918	0	0	0	0	0	0	0	0	1.251800881	0	0	0	0	0	0	0	0	0	0
hsa-mir-517a	0	0	1.951857436	0	0	0	0	0	0	0	0	0	0	0	0	0	0	0	0	0	0	0.533156645	0	1.02740958	0	0	0.264526823	0	0	1.876421468	0	0	0	0	0	0	2.937189379	0	4.653876434	0.263860112	0	0	0	0	0	0	0	0	0
hsa-mir-517b	0	0	1.951857436	0	0	0	0	0	0	0	0	0	0	0	0	0	0	0	0	0	0	0.533156645	0	1.02740958	0	0	0.264526823	0	0	1.876421468	0	0	0	0	0	0	2.937189379	0	4.653876434	0.263860112	0	0	0	0	0	0	0	0	0
hsa-mir-517c	0	0	0.806004752	0	0	0	0	0	0	0	0	0	0	0	0	0	0	0	0	0	0	0.291068341	0	0	0	0	0.264526823	0	0	0.531341033	0	0	0	0	0	0	0.964443733	0	2.627652359	0	0	0	0	0	0	0	0	0	0
hsa-mir-5186	0	0	0	0	0	0	0	0	0	0	0	0	0	0	0	0	0	0	0	0	0	0	0	0	0	0	0	0	0	0	0	0	0	0	0	0	0	0	0	0	0	0	0	0	0	0	0	0	0
hsa-mir-5187	0.318079627	0.856195326	0.806004752	0.712634516	1.196203511	1.204361738	1.310230751	0.660416634	1.681268889	0	0.644487606	0.755908782	0.975330832	1.392171772	0	0.646493563	0.521920113	0.741327187	0.289331647	0.651684099	0.841668853	1.2272944	0.736468067	0.603292818	0.719370968	0.492592593	0.681426776	1.010063683	0.380637477	0.415708918	0	1.313494891	1.336022251	0.844756825	0.258822808	2.126119472	0.964443733	0.574969529	1.251800881	0.850196141	0.493646309	1.993734495	0.659709964	1.337679127	0.555927052	0.985437766	0.5150887	1.065778396	0.439975192
hsa-mir-5188	0	0	0	0.213750402	0	0.334420681	0	0	0	0	0	0	0	0	0	0	0	0.291490401	0	0	0	0	0	0.176061021	0	0	0	0.420078116	0	0	0	0	0	0	0	0	0	0	0	0	0	0	0	0	0	0	0.652702166	0.448301553	0
hsa-mir-5189	0	0	0	0	0	0	0	0	0	0	0	0	0	0.239429816	0	0	0	0	0.289331647	0	0	0	0	0	0.3318038	0	0	0	0	0	0	0	0	0	0	0	0	0	0	0.263860112	0	0	0	0	0	0	0	0	0
hsa-mir-518a-1	0	0	0.458572041	0	0	0	0	0	0	0	0	0	0	0	0	0	0	0	0	0	0	0	0	0.176061021	0	0	0	0.22527493	0	0.289994952	0	0	0	0	0	0	0.964443733	0	1.772909254	0	0	0	0	0	0	0	0	0	0
hsa-mir-518a-2	0	0.182746954	0.169574865	0	0	0	0	0	0	0	0	0	0	0	0	0	0	0	0	0	0	0	0	0.176061021	0	0	0	0	0	0	0	0.220389395	0	0	0	0	0	0.218117778	2.851246121	0	0	0	0	0	0	0	0	0	0
hsa-mir-518b	0	0	0.806004752	0	0.718683833	0	0	0	0	0	0	0.229186742	0.254857646	0	0	0	0	0	0	0	0	0.152862251	0	0.603292818	0	0	0.264526823	0	0	1.153479801	0	0.220389395	0	0	0	0.153391596	0.964443733	0	2.627652359	0	0	0	0	0	0	0	0.192859483	0	0
hsa-mir-518c	0	0	0.998424438	0	0	0	0	0	0	0	0	0	0	0	0	0	0.195710431	0	0	0	0.338043259	0.152862251	0	0.603292818	0	0	0	0.420078116	0	0.831249776	0	0	0	0	0	0	1.537356706	0	3.044791549	0	0	0	0	0	0	0	0	0	0
hsa-mir-518d	0	0	0	0	0	0	0	0	0	0	0	0	0	0	0	0	0	0	0	0	0	0	0	0	0	0	0	0	0	0	0	0	0	0	0	0	0	0	0	0	0	0	0	0	0	0	0	0	0
hsa-mir-518e	0	0	0.458572041	0	0.281225829	0	0	0	0	0	0	0	0	0	0	0	0	0	0	0	0	0	0	0	0	0	0	0	0	0	0	0	0	0	0	0.153391596	1.946331491	0	2.627652359	0	0.267835392	0	0	0	0	0	0	0	0
hsa-mir-518f	0	0	1.085794461	0	0	0	0	0	0	0	0	0	0.254857646	0	0	0	0.195710431	0	0	0	0	0	0	0	0	0	0	0	0	0.738039713	0	0	0	0	0	0	1.946331491	0	1.44717291	0	0	0	0	0	0	0	0	0	0
hsa-mir-5190	0	0	0	0	0	0	0	0	0	0	0	0	0	0	0	0	0	0	0	0	0	0	0	0	0	0	0	0	0	0	0	0	0	0	0	0	0	0	0	0	0	0	0	0	0	0	0	0	0
hsa-mir-5191	0	0	0	0	0	0	0	0	0	0	0	0	0	0	0	0	0	0	0	0	0	0	0	0	0	0	0	0	0	0	0	0	0	0	0	0	0	0	0	0	0	0	0	0	0	0	0	0	0
hsa-mir-5192	0	0	0	0	0	0	0	0	0	0	0	0	0	0	0	0	0	0	0	0	0	0	0	0	0	0	0	0	0	0	0	0	0	0	0	0	0	0	0	0	0	0	0	0	0	0	0	0	0
hsa-mir-5193	0.318079627	0.623091474	0.321297788	0	0	0.334420681	0.670772368	0.903662274	0	0	0.190040828	0.755908782	0.975330832	0.444722187	0	0.461430071	0.521920113	0	0	0	0.611721019	0.417184435	0.414726565	0.176061021	0.3318038	0.267219359	0.681426776	0	0.202835189	0.152271698	0	0.411529292	0	0.261820829	0.668577555	0	1.537356706	0.218117778	2.03847727	0.67992818	0.267835392	0.80377838	0	0.818623179	0	0	0.192859483	0	0.236694658
hsa-mir-5194	0	0	0	0	0	0	0	0	0	0	0	0	0	0.239429816	0	0	0	0	0	0	0	0	0	0	0	0	0	0	0	0	0	0	0	0	0.478198365	0	0	0	0	0	0.267835392	0	0	0	0	0	0	0	0
hsa-mir-5195	0	0.182746954	0	0	0	0	0	0	0	0	0	0	0	0	0	0	0	0	0	0	0	0	0	0	0	0	0	0	0	0	0	0	0	0	0	0	0	0	0	0	0	0	0	0	0	0	0	0	0
hsa-mir-5196	0.318079627	0.490702585	0	0.213750402	0	0	0	0	0	0.813260342	0.190040828	0	0	0	0	0	0	0	0	0	0	0	0	0	0	0	0	0	0	0	0.173237471	0.220389395	0	0	0	0	0	0	0.427977257	0.263860112	0	0	0	0	0	0	0	0.241493651	0.236694658
hsa-mir-5197	0	0	0	0	0	0	0	0	0	0	0	0	0	0	0	0	0	0	0	0	0	0	0	0	0	0	0	0	0	0	0	0	0	0	0	0	0	0	0	0	0	0	0	0	0	0	0	0	0
hsa-mir-519a-1	0	0	0.905420221	0	0.281225829	0	0	0	0	0	0	0	0	0	0	0	0	0	0	0	0	0.291068341	0	0.830880789	0.175419848	0	0	0.420078116	0	0.918801427	0	0	0	0	0	0	0.964443733	0.218117778	2.544695074	0	0	0	0	0	0	0	0.192859483	0	0
hsa-mir-519a-2	0	0.182746954	0.699227345	0	0.718683833	0	0	0	0	0	0	0	0	0	0	0	0	0	0	0	0	0.152862251	0	0	0	0	0	0.22527493	0	0.738039713	0	0	0	0	0	0	2.525205692	0	2.706097513	0	0	0	0	0	0	0	0.192859483	0	0
hsa-mir-519b	0	0	0	0	0	0	0	0	0	0	0	0	0	0	0	0	0	0	0	0	0	0	0	0	0	0	0	0	0	0	0	0	0	0	0	0	0	0	0.757614716	0	0	0	0	0	0	0	0	0	0
hsa-mir-519c	0	0	0.458572041	0	0	0	0	0	0	0	0	0	0	0	0	0	0	0	0	0	0	0	0	0	0	0	0	0	0.380637477	0.152271698	0	0	0	0	0	0	0	0	0.757614716	0	0	0	0	0	0	0	0	0	0
hsa-mir-519d	0	0	0.699227345	0	0	0	0	0	0	0	0	0	0	0	0	0	0	0	0	0	0	0	0.414726565	0.332954209	0	0	0.264526823	0	0	0	0	0.220389395	0	0	0	0	0.964443733	0	2.03847727	0	0	0	0	0	0	0	0	0	0
hsa-mir-519e	0	0	0	0	0	0	0	0	0	0	0	0	0	0	0	0	0	0	0	0	0	0	0	0	0	0	0	0	0	0.152271698	0	0	0	0	0	0	0	0	0	0	0	0	0	0	0	0	0	0	0
hsa-mir-520a	0	0.182746954	0.458572041	0	0.281225829	0	0	0.367672993	0	0	0	0	0	0.239429816	0.201321453	0	0	0	0	0	0	0.291068341	0	0.176061021	0	0	0	0.591679417	0	1.416715459	0	0	0	0	0	0	2.745853869	0.218117778	3.671494362	0	0.267835392	0	0	0	0	0	0	0	0
hsa-mir-520b	0	0.182746954	0.583911836	0	0.281225829	0	0	0	0	0	0	0	0	0	0	0	0	0	0	0	0	0.152862251	0	0.176061021	0	0	0	0.22527493	0	0.738039713	0	0	0	0	0	0	2.26460969	0	1.772909254	0	0	0	0	0.327197569	0	0	0.192859483	0	0
hsa-mir-520c	0	0	0.169574865	0	0	0	0	0	0	0	0	0	0	0	0	0	0	0	0	0	0	0	0	0.176061021	0	0	0	0	0	0	0	0	0	0	0	0	0	0	0.427977257	0	0	0	0	0.327197569	0	0	0	0	0
hsa-mir-520d	0	0	0.169574865	0	0	0	0	0	0	0	0	0	0	0	0	0	0	0	0	0	0	0	0	0	0	0	0	0	0	0.152271698	0	0.220389395	0	0	0	0	0	0	1.772909254	0	0	0	0	0	0	0	0	0	0
hsa-mir-520e	0	0	0	0	0	0	0	0	0	0	0	0	0	0	0	0	0	0	0	0	0	0	0	0.176061021	0	0	0	0	0	0.152271698	0	0	0	0	0	0	0	0	0	0	0	0	0	0	0	0	0	0	0
hsa-mir-520f	0	0	0.169574865	0	0	0	0	0	0	0	0	0	0	0	0	0	0.195710431	0	0	0	0	0	0	0	0	0	0	0	0	0	0	0	0	0	0	0	0	0	0.757614716	0.263860112	0	0	0	0.327197569	0	0	0	0	0
hsa-mir-520g	0	0.182746954	0.583911836	0	0.516472096	0	0	0	0	0	0	0	0	0	0.201321453	0	0	0	0	0	0	0	0	0	0	0	0	0	0	0.531341033	0	0.220389395	0	0	0	0	0	0	2.154927608	0	0	0	0	0	0	0	0	0	0
hsa-mir-520h	0	0.182746954	0.321297788	0	0.516472096	0	0	0	0	0	0	0	0	0	0	0	0	0	0	0	0	0	0	0	0	0	0	0	0	0.531341033	0	0	0	0	0	0	0	0	1.911795491	0	0	0	0	0	0	0	0	0	0
hsa-mir-521-1	0	0	0	0	0.281225829	0	0	0	0	0	0	0	0	0	0	0	0	0	0	0	0	0.152862251	0	0.176061021	0	0	0	0	0	0.152271698	0	0	0	0	0	0	0.964443733	0	1.025765196	0	0	0	0	0	0	0	0	0	0
hsa-mir-521-2	0	0	0	0	0	0	0	0	0	0	0	0	0	0	0	0	0	0	0	0	0	0	0	0	0	0	0	0	0	0	0	0	0	0	0	0	0.964443733	0	0.427977257	0	0	0	0	0	0	0	0	0	0
hsa-mir-522	0	0	0.169574865	0	0.516472096	0	0	0	0	0	0	0	0	0	0	0	0	0	0	0	0	0.152862251	0	0	0	0	0	0	0	0	0	0	0	0	0	0	0.964443733	0	1.025765196	0	0	0	0	0	0	0	0.192859483	0	0
hsa-mir-523	0	0	0.169574865	0	0	0	0	0.367672993	0	0	0	0	0	0	0	0	0	0	0	0	0	0.291068341	0	0.176061021	0	0	0	0	0	0.152271698	0	0	0	0	0	0	0	0	1.619214847	0	0	0	0	0	0	0	0	0	0
hsa-mir-524	0	0	0	0	0	0	0	0	0	0	0	0	0	0	0	0	0	0	0	0	0	0	0	0	0	0	0	0	0	0	0	0	0	0	0	0	0	0	1.44717291	0	0	0	0	0	0	0	0	0	0
hsa-mir-525	0	0	0.699227345	0	0	0	0	0	0	0	0	0	0	0	0	0	0	0	0	0	0	0.152862251	0	0	0	0	0	0	0	0.738039713	0	0.220389395	0	0	0	0	1.537356706	0	2.456675276	0	0.267835392	0	0	0	0.304576458	0	0	0	0
hsa-mir-526a-1	0	0	0	0	0	0	0	0	0	0	0	0	0	0	0	0	0	0	0	0	0	0	0	0	0	0	0	0	0	0	0	0	0	0	0	0	0	0	0	0	0	0	0	0	0	0	0	0	0
hsa-mir-526a-2	0	0	0	0	0	0	0	0	0	0	0	0	0	0	0	0	0	0	0	0	0	0	0	0	0	0	0	0	0	0	0	0	0	0	0	0	0	0	0	0	0	0	0	0	0	0	0	0	0
hsa-mir-526b	0	0	2.551972932	0	0.281225829	0	0	0	0	0	0	0.229186742	0.254857646	0	0	0	0	0.291490401	0.289331647	0	0.338043259	1.358858143	0	1.426176714	0	0.267219359	0	0.22527493	0	2.291641864	0.173237471	0.220389395	0	0	0	0	3.394117607	0.218117778	3.16075323	0	0	0	0	0.327197569	0	0.407774756	0	0	0
hsa-mir-527	0	0	0.458572041	0	0	0	0	0	0	0	0	0	0	0	0	0	0	0	0	0	0	0	0	0.176061021	0	0	0	0	0	0.152271698	0	0.220389395	0	0	0	0	0.964443733	0.218117778	1.772909254	0	0	0	0	0	0	0	0	0	0
hsa-mir-532	9.876630734	9.379273759	9.690337601	10.50891493	8.608605322	9.981324852	10.96637443	9.736793133	10.61880249	8.671026381	9.156844588	9.830118426	10.82154806	9.389635336	8.839800836	8.818872735	9.08267794	9.708026348	10.43192745	9.292339895	9.96520946	10.714291	10.19883872	10.02274126	9.438543309	9.506288735	9.396072585	10.26381093	9.575610567	9.821617866	10.2952789	9.12719804	10.27250857	8.829397312	9.412954135	9.684065775	11.27397686	9.065702195	10.5641135	9.964361673	10.16758132	10.15529703	8.620224218	11.54394051	9.720546655	9.579943247	10.84787968	9.195892667	9.906657759
hsa-mir-539	0.799096427	0.182746954	0.905420221	1.376837681	0.281225829	2.636314183	0.374023416	0.367672993	0.679816511	0.463192409	0.768908402	0	1.551975146	0.624407888	1.483885928	0.810494106	1.668720047	2.721942625	1.221842444	1.334952066	0.338043259	1.082517983	0	3.805241682	0.719370968	0.859129122	1.142381414	1.010063683	1.491340047	2.665225159	1.014845869	2.829192791	1.011754671	1.258780606	0.668577555	1.59419022	0	1.564906369	2.154927608	2.540145835	0.493646309	0	0	1.18451517	1.639466958	2.913178182	0.652702166	0.241493651	1.476590623
hsa-mir-541	0	0	0	0	0	0.334420681	0	0	0	0.463192409	0	0	0.254857646	0.239429816	0.201321453	0	0.521920113	0.291490401	0	0	0	0.291068341	0	0.830880789	0	0	0	0	0.681523928	0.152271698	0	0.580283475	0	0	0	0.418505174	0	0.407548542	0	0.67992818	0	0.80377838	0	0	0	0	0	0	0
hsa-mir-542	11.27758035	9.403928845	9.732829573	9.501664781	11.4013548	9.599029176	9.933212756	5.209196816	9.704041119	9.368245803	10.7181023	10.6889225	10.11216368	11.67434325	9.742102734	7.962207476	10.21026147	10.05511081	10.79552779	10.57207321	10.84510962	9.825364173	11.76252246	7.548867727	8.810986265	6.389199965	10.1283821	9.446992952	10.4299837	8.862040116	11.12632526	9.998089953	11.61551328	10.19409474	10.37415847	11.85424435	8.735508625	9.974762276	7.25367766	9.45036589	11.13341469	8.298867324	10.94559195	11.29629576	9.824062706	10.50796495	11.90339323	12.12642524	9.885874378
hsa-mir-543	0	0	0	0.712634516	0	0	0.374023416	0	0	0	0.508315058	0	0.254857646	0	0.201321453	0	0.660976977	0.533870293	0.917084932	0	0	0.533156645	0	1.494226652	0	0.267219359	0.681426776	0.591679417	0.538910584	1.079415661	0	0.580283475	0	0.483344753	0.258822808	0.153391596	0	0.860824578	1.44717291	0.486841005	0	0	0	1.013137773	0.769914732	0	0.192859483	0	0
hsa-mir-544a	0	0	0	0.213750402	0	0	0	0	0	0	0	0	0.254857646	0	0.201321453	0	0	0	0	0	0	0	0	0.474446427	0	0	0	0	0	0	0	0	0	0	0.258822808	0	0	0	0	0	0	0	0	0	0	0.407774756	0	0	0
hsa-mir-544b	0	0	0	0.213750402	0	0	0	0	0.263809646	0	0.190040828	0	0.254857646	0	0	0	0.195710431	0	0	0	0	0	0.414726565	0.332954209	0	0	0	0	0.202835189	0	0	0	0	0	0	0	0	0	0	0	0.267835392	0.80377838	0	0	0	0	0	0	0.236694658
hsa-mir-545	0	0.182746954	0.699227345	0.564715693	0.718683833	0	0.670772368	1.455027043	0.679816511	0.463192409	0.190040828	0.755908782	0.471382061	0.444722187	0.201321453	0.957740054	0	0.533870293	1.077495961	0.251366441	0.611721019	0.740399159	0.414726565	0.830880789	0.719370968	0.492592593	0.681426776	0.883620816	0.538910584	0.738039713	0.327885075	0.220389395	0	0.261820829	0.478198365	0.534780778	0	0.407548542	1.251800881	0.263860112	0.860763408	0	0.367240211	0.593734296	0.555927052	0.72532759	0.362952343	0.629145825	0.439975192
hsa-mir-548a-1	0	0	0	0	0	0	0	0	0	0	0	0	0	0	0	0	0	0	0	0	0	0	0	0	0	0	0	0	0	0	0	0	0	0	0	0	0	0	0	0	0	0	0	0	0	0	0	0	0
hsa-mir-548a-2	0	0	0	0	0	0	0	0	0	0	0	0	0	0	0	0	0	0	0	0	0	0	0	0	0	0	0	0	0	0	0	0	0	0	0	0	0	0	0	0	0	0	0	0	0	0	0	0	0
hsa-mir-548a-3	0	0	0	0	0	0	0	0.367672993	0	0	0	0	0	0	0	0	0	0	0	0	0.338043259	0	0	0	0	0	0	0	0	0	0.173237471	0.220389395	0	0	0.258822808	0	0	0	0	0	0	0	0	0	0	0	0	0	0
hsa-mir-548aa-1	0	0	0	0	0	0	0	0	0	0	0	0	0	0	0	0	0	0	0	0	0	0	0	0	0	0	0	0	0	0	0	0	0	0	0	0	0	0	0	0	0	0	0	0	0	0	0	0	0
hsa-mir-548aa-2	0	0	0	0	0	0	0	0	0	0	0	0	0	0	0	0	0	0	0	0	0	0	0	0	0	0	0	0	0	0	0	0	0	0	0	0	0	0	0	0	0	0	0	0	0	0	0	0	0
hsa-mir-548ab	0	0	0	0	0	0	0	0	0	0	0	0	0	0	0	0	0	0	0	0	0	0	0	0	0	0	0.264526823	0	0	0	0	0	0	0	0	0	0	0	0	0	0	0	0	0	0	0	0	0	0
hsa-mir-548ac	0	0	0	0	0	0	0	0	0	0	0	0	0	0	0	0	0	0	0	0	0	0	0	0	0	0	0	0	0	0	0	0	0	0	0	0	0	0	0	0	0	0	0	0	0	0	0	0	0
hsa-mir-548ad	0	0	0	0	0	0	0	0	0	0	0	0	0	0	0	0	0	0	0	0	0	0	0	0	0	0	0	0	0	0	0	0	0	0	0	0	0	0	0	0	0	0	0	0	0	0	0	0	0
hsa-mir-548ae-1	0	0	0	0	0	0	0	0	0	0	0	0	0	0	0	0	0	0	0	0	0	0	0	0	0	0	0	0	0	0	0	0	0	0	0	0	0	0	0	0	0	0	0	0	0	0	0	0	0
hsa-mir-548ae-2	0	0	0	0	0	0	0	0	0	0	0	0	0	0	0	0	0	0	0	0	0	0	0	0	0	0	0	0	0	0	0	0	0	0	0	0	0	0	0	0	0	0	0	0	0	0	0	0	0
hsa-mir-548ag-1	0.318079627	0	0	0	0	0	0	0	0	0	0	0	0	0	0	0	0	0	0	0	0	0	0	0	0	0.267219359	0	0	0	0	0	0	0	0	0	0	0	0	0	0.263860112	0	0	0	0	0	0	0	0	0
hsa-mir-548ag-2	1.687075474	0.182746954	1.085794461	0.39987873	1.196203511	0	0	0	1.140040435	0.813260342	0.190040828	0.229186742	0	0.239429816	0.201321453	0.24908485	0	2.196124806	0	0	2.310517247	0.533156645	0.414726565	0.176061021	1.113457807	0.267219359	0	0.420078116	0.380637477	0.638388994	0.920751383	0.411529292	0	0	0	0	0	0	0	0.850196141	0	0.80377838	1.292436639	0	0.956223966	0.407774756	0	1.58706778	0.439975192
hsa-mir-548ah	0	0	0	0	0	0	0	0.367672993	0.263809646	0	0	0.229186742	0	0	0	0	0	0.291490401	0	0	0	0	0	0	0	0	0	0.22527493	0	0	0	0	0	0	0	0	0	0	0	0.263860112	0	0	0	0.593734296	0	0.407774756	0	0	0
hsa-mir-548ai	0	0	0	0	0	0	0	0.660416634	0	0	0	0	0	0	0	0	0	0.291490401	0	0	0	0.152862251	0	0	0.175419848	0	0	0	0.202835189	0.152271698	0	0	0	0	0	0	0	0	0	0	0	0	0	0	0	0	0.192859483	0	0
hsa-mir-548aj-1	0	0	0	0	0	0	0	0	0	0	0	0	0	0	0	0	0	0	0	0	0	0	0	0	0	0	0	0	0	0	0	0	0	0	0	0	0	0	0	0	0	0	0	0	0	0	0	0	0
hsa-mir-548aj-2	0	0	0	0	0	0	0	0	0	0	0	0	0	0	0	0	0	0	0	0	0	0	0	0	0	0	0	0	0	0	0	0	0	0	0	0	0	0	0	0	0	0	0	0	0	0	0	0	0
hsa-mir-548ak	0	0	0	0	0	0	0	0	0	0	0	0	0	0	0	0	0	0	0	0	0	0	0	0	0	0	0	0	0	0	0	0	0	0	0	0	0	0	0	0	0	0	0	0	0	0	0	0	0
hsa-mir-548al	0	0	0	0	0	0	0	0	0	0	0	0	0	0	0	0	0	0	0.530218601	0	0	0.152862251	0	0	0	0	0	0	0	0	0	0.411529292	0	0	0	0	0	0	0	0	0	0	0	0	0	0	0	0	0
hsa-mir-548am	0	0	0	0	0	0	0	0	0	0	0	0	0	0	0	0	0	0	0	0	0	0.152862251	0	0	0	0	0	0	0	0	0	0	0	0	0	0	0	0	0	0	0	0	0	0	0	0	0	0	0
hsa-mir-548an	0	0	0	0	0	0	0	0	0	0	0	0	0	0	0	0	0	0	0	0	0	0	0	0	0	0	0	0	0	0	0	0	0	0	0	0	0	0	0	0	0.267835392	0	0	0	0	0	0	0	0
hsa-mir-548ao	0	0	0	0	0	0	0	0	0	0	0	0	0	0	0	0	0	0	0	0	0	0	2.873395288	0	0	0	0	0	0	0	0	0	0	0	0	0	0	0	0	0	0	0	0	0	0	0	0	0	0
hsa-mir-548ap	0	0	0	0	0	0	0	0	0	0	0	0	0	0	0	0	0	0	0	0	0	0	0	0	0	0	0	0	0	0	0	0	0	0	0	0	0	0	0	0	0	0	0	0	0	0	0	0	0
hsa-mir-548aq	0	0	0	0.213750402	0	0	0	0.367672993	0	0	0	0	0	0.239429816	0	0	0	0	0	0	0	0	0.414726565	0	0	0.267219359	0	0.22527493	0	0.289994952	0	0	0	0	0	0	0	0	0	0	0	0	0	0	0	0	0	0.241493651	0
hsa-mir-548ar	0	0.344926188	0	0	0	0	0	0	0.486756585	0	0	0	0	0	0	0	0	0	0	0	0	0	0	0	0	0	0	0	0	0.152271698	0	0	0	0	0	0	0	0	0	0	0	0	0	0	0	0	0	0	0
hsa-mir-548as	0	0	0	0	0	0	0	0	0	0	0	0	0	0	0	0	0	0	0	0	0	0	0	0	0	0	0	0	0	0	0	0	0	0	0	0	0	0	0	0	0	0	0	0	0	0	0	0	0
hsa-mir-548at	0	0	0	0	0	0	0	0	0	0	0	0	0	0.239429816	0	0.24908485	0	0.291490401	0	0.251366441	0	0.291068341	0	0	0	0	0	0	0.380637477	0.289994952	0	0	0	0	0	0	0	0	0	0	0	0	0	0	0	0	0	0	0.236694658
hsa-mir-548au	0.318079627	0.182746954	0	0	0	0	0	0.367672993	0.679816511	0	0.357937047	0.229186742	0	0.444722187	0.201321453	0.461430071	0.195710431	0.291490401	0.736580632	0.251366441	0.611721019	0.291068341	0.414726565	0.474446427	0.175419848	0.492592593	0.264526823	0.420078116	0	0.152271698	0	0.220389395	0.326640887	0.261820829	0.258822808	0.153391596	0	0	0	0.486841005	0.860763408	0	0.659709964	0.327197569	0	0.72532759	0.362952343	0	0.236694658
hsa-mir-548av	0.318079627	0	0	0	0	0	0	0	0	0	0	0	0	0	0	0	0	0	0	0	0	0	0	0	0	0	0	0	0	0	0	0	0	0	0	0	0	0	0	0	0	0	0	0	0	0	0	0	0
hsa-mir-548aw	0.318079627	0.344926188	0.905420221	0.712634516	0.896005182	0.334420681	0.374023416	1.293575308	0.486756585	0.463192409	0.190040828	0.426906645	0.826089192	0.784172272	0.677173548	0.646493563	0.36801622	0	1.221842444	0.251366441	0.841668853	0.640495994	0.414726565	0.474446427	0.3318038	0.859129122	1.268250527	0.420078116	0.930358876	0.738039713	0.173237471	1.493403961	1.011754671	1.842728274	0.478198365	0.534780778	0	0.574969529	0	1.265920514	0	0	0.367240211	0	0.555927052	0	0.5150887	1.297327608	1.049450942
hsa-mir-548ax	0	0	0	0	0	0	0	0	0	0	0	0	0.254857646	0	0	0	0	0.291490401	0	0	0	0.152862251	0	0	0	0	0	0	0	0	0	0	0	0	0	0	0	0.218117778	0	0	0	0	0	0.327197569	0	0	0.192859483	0	0
hsa-mir-548ay	0	0	0	0	0	0	0	0	0	0	0.190040828	0	0	0	0	0	0	0	0	0	0.338043259	0	0	0.332954209	0	0	0	0	0	0	0	0.220389395	0	0	0	0	0.964443733	0	0	0	0.267835392	0	0	0	0	0	0	0	0
hsa-mir-548az	0.318079627	0	0	0	0	0	0	0	0	0	0	0	0	0	0	0.24908485	0	0	0	0	0	0.291068341	0	0	0	0	0	0	0	0	0	0	0	0	0	0	0	0	0	0	0	0	0	0	0	0	0	0	0
hsa-mir-548b	0.318079627	2.257373963	1.320036925	3.217901181	1.925219013	2.04629792	1.47289063	3.235392536	1.002325913	2.258787238	1.637813781	2.702560031	1.889495348	1.392171772	1.404499896	1.528335768	1.73318598	1.360268749	2.038799619	0.651684099	1.214251036	2.509559799	4.413852244	0.603292818	2.207955305	1.601628539	1.684217302	2.601696992	0.930358876	1.153479801	0.920751383	1.575589224	1.716689817	1.580099646	2.357983763	1.539565811	1.946331491	1.78585517	0.427977257	1.002474263	2.285696351	0.80377838	1.110718027	2.880558194	1.744403534	0.985437766	2.238393427	1.900430964	2.133404058
hsa-mir-548ba	0	0	0	0	0	0	0	0	0	0	0	0	0.254857646	0	0	0	0	0	0	0	0	0	0	0.176061021	0.3318038	0	0	0	0.202835189	0.152271698	0	0	0	0	0	0	0	0	0	0.263860112	0	0	0	0	0	0.407774756	0	0	0
hsa-mir-548bb	0	0	0	0	0	0	0	0	0	0	0	0	0	0	0	0	0	0	0	0	0	0	0	0	0	0	0	0	0	0	0	0	0	0	0	0	0	0	0	0	0	0	0	0	0	0	0	0	0
hsa-mir-548c	0	0	0	0	0	0	0	0	0	0	0	0	0	0	0	0	0	0	0	0	0	0	0	0	0	0	0	0	0	0	0	0	0	0	0	0	0	0	0	0	0	0	0	0	0	0	0	0	0
hsa-mir-548d-1	0	0.182746954	0.169574865	0	0.281225829	0	0	0	0.263809646	0	0	0	0	0	0	0	0	0	0	0	0	0	0	0	0	0.267219359	0	0.22527493	0	0	0.173237471	0.220389395	0	0	0	0	0	0	0	0	0	0	0	0	0.304576458	0.407774756	0	0.241493651	0
hsa-mir-548d-2	0	0	0	0	0	0	0	0	0	0	0	0	0	0.239429816	0	0	0.195710431	0	0	0	0	0.152862251	0	0.176061021	0	0	0	0	0	0.289994952	0	0	0	0	0	0	0	0	0	0	0	0.80377838	0	0	0	0	0	0.448301553	0
hsa-mir-548e	0.990360965	1.056822108	0.458572041	0.846788544	0	0.334420681	0.374023416	0	0.679816511	0.463192409	0.883445649	0	0	0.239429816	0	0.646493563	0.195710431	0.291490401	0.289331647	0.251366441	0.841668853	0.640495994	0.414726565	0	0.601383701	0.492592593	0.264526823	0.591679417	0.380637477	0.415708918	0.327885075	0.220389395	0.59280958	0.483344753	0.258822808	0.292028996	0	0.860824578	0.757614716	0.263860112	0.267835392	0	0	1.013137773	0.304576458	0.72532759	0.5150887	0.241493651	0
hsa-mir-548f-1	0	0	0	0	0	0	0.374023416	0	0	0	0.190040828	0	0	0	0	0	0.36801622	0	0	0	0	0	0	0.332954209	0.175419848	0	0	0	0	0	0.173237471	0	0.59280958	0	0	0.742509018	0	0.218117778	0	0.263860112	0	0	0	0	0	0	0.192859483	0.241493651	0
hsa-mir-548f-2	0	0	0	0	0	0	0	0	0	0	0	0	0	0	0	0	0	0	0	0	0	0	0	0	0	0	0	0	0	0	0	0	0	0	0	0	0	0	0	0	0	0	0	0	0	0	0	0	0
hsa-mir-548f-3	0	0	0	0	0	0	0	0	0	0	0	0	0	0	0	0	0	0	0	0	0	0	0	0	0	0	0	0	0	0	0	0	0	0	0	0	0	0	0	0	0	0	0	0	0	0	0	0	0
hsa-mir-548f-4	0	0.182746954	0	0	0	0	0	0	0	0	0	0	0	0	0	0	0	0	0	0	0	0	0	0	0	0	0	0	0	0	0	0	0	0	0	0	0	0	0	0	0	0	0	0	0	0	0	0	0
hsa-mir-548f-5	0	0	0	0	0	0	0	0	0	0	0	0	0	0	0	0	0	0	0	0	0	0	0	0	0	0	0	0	0	0	0	0	0	0	0	0	0	0	0	0	0	0	0	0	0	0	0	0	0
hsa-mir-548g	0	0	0	0	0	0	0	0	0	0	0	0	0	0	0	0	0	0	0	0	0	0	0	0	0	0	0	0	0	0	0	0	0	0	0	0	0	0	0	0	0	0	0	0	0	0	0	0	0
hsa-mir-548h-1	0	0	0	0	0	0	0	0	0	0	0	0	0	0	0	0	0	0	0	0	0	0	0	0	0	0	0	0	0	0	0	0	0	0	0	0	0	0	0	0	0	0	0	0	0	0	0	0	0
hsa-mir-548h-2	0	0	0	0	0	0	0	0	0	0	0	0	0	0	0	0	0	0	0	0	0	0	0	0	0	0	0	0	0	0	0	0	0	0	0	0	0	0	0	0	0	0	0	0	0	0	0	0	0
hsa-mir-548h-3	0	0	0	0	0	0	0	0	0	0	0	0	0	0	0	0	0	0	0	0	0	0	0	0	0	0	0	0	0	0	0	0	0	0	0	0	0	0	0	0	0	0	0	0	0	0	0	0	0
hsa-mir-548h-4	0	0	0	0	0	0	0	0	0	0	0	0	0	0	0	0	0	0	0	0	0	0	0	0	0	0	0	0	0	0	0	0	0	0	0	0	0	0	0	0	0	0	0	0	0	0	0	0	0
hsa-mir-548h-5	0	0	0	0	0	0	0	0	0	0	0	0	0	0	0	0	0	0	0	0	0	0	0	0	0	0	0	0	0	0	0	0	0	0	0	0	0	0	0	0	0	0	0	0	0	0	0	0	0
hsa-mir-548i-1	0	0	0	0	0	0	0	0	0	0	0	0	0	0	0	0	0	0	0	0	0	0	0	0	0	0	0	0	0	0	0	0	0	0	0	0	0	0	0	0	0	0	0	0	0	0	0	0	0
hsa-mir-548i-2	0	0	0	0	0	0	0	0	0	0	0	0	0	0	0	0	0	0	0	0	0	0	0	0	0	0	0	0	0	0	0	0	0	0	0	0	0	0	0	0	0	0	0	0	0	0	0	0	0
hsa-mir-548i-3	0	0	0	0	0	0	0	0	0	0	0	0	0	0	0	0	0	0	0	0	0	0	0	0	0	0	0	0	0	0	0	0	0	0	0	0	0	0	0	0	0	0	0	0	0	0	0	0	0
hsa-mir-548i-4	0	0	0	0	0	0	0	0	0	0	0	0	0	0	0	0	0	0	0	0	0	0	0	0	0	0	0	0	0	0	0	0	0	0	0	0	0	0	0	0	0	0	0	0	0	0	0	0	0
hsa-mir-548j	0	0.744346265	0.321297788	1.08262766	0.718683833	1.204361738	0.374023416	0.660416634	0	0.463192409	0.883445649	0.600765476	0.471382061	0.92799579	0.377958854	0.24908485	1.012223959	0	0.917084932	0.816669331	0.338043259	1.004289961	0.414726565	0.830880789	0.175419848	0.687470141	0.264526823	0.591679417	0.380637477	0.415708918	0.467548689	0.220389395	0.817435797	0	1.248237887	0.418505174	0	0.574969529	0	0	0.267835392	0	0.367240211	1.337679127	0.304576458	0	1.193612171	0.448301553	0.439975192
hsa-mir-548k	0	0.182746954	0.169574865	0.213750402	0.516472096	0	0	0	0	0.463192409	0.357937047	0	0	0.624407888	0	0.24908485	0.521920113	0.291490401	0.289331647	0	0.338043259	0.291068341	0.414726565	0.603292818	0.175419848	0	0.264526823	0.420078116	0.202835189	0.152271698	0.173237471	0.220389395	0.326640887	0	0.668577555	0.153391596	0	0	0	0	0.688850849	0	0	0.327197569	0	0	0	0	0
hsa-mir-548l	0	0	0	0	0.281225829	0.334420681	0	0.367672993	0	0	0	0	0	0	0	0	0	0.291490401	0	0	0	0.152862251	0	0	0.175419848	0	0	0	0	0.152271698	0	0	0	0	0	0.153391596	0	0	0	0	0.267835392	0	0	0.593734296	0	0	0	0	0
hsa-mir-548m	0	0	0	0	0	0	0	0	0	0	0	0	0	0	0	0	0	0	0	0	0	0	0	0	0	0	0	0	0	0	0	0	0	0	0	0	0	0	0	0	0	0	0	0	0	0	0	0	0
hsa-mir-548n	0	0	0	0	0	0	0	0	0	0	0.190040828	0	0	0	0	0	0.36801622	0.291490401	0	0	0	0	0	0.176061021	0	0	0	0	0	0	0	0	0	0.261820829	0	0	0	0	0	0	0	0	0.367240211	0	0	0	0	0	0.236694658
hsa-mir-548o	0.578543638	0.856195326	0.169574865	0	0	0.334420681	0.916772414	0.367672993	0.679816511	0	0.357937047	0.229186742	0.254857646	0.239429816	0.201321453	0.24908485	0.36801622	0.533870293	0.289331647	0.251366441	0.611721019	0.417184435	1.221682235	0.176061021	0.3318038	0.492592593	0.681426776	0.420078116	0.202835189	0	0.327885075	0	0.326640887	0	0.478198365	0.153391596	0	0	0.757614716	0.263860112	0	1.31691787	0.659709964	0.593734296	0.769914732	0	0.362952343	0.448301553	0.439975192
hsa-mir-548o-2	0.318079627	0.490702585	0	0.39987873	0.281225829	1.204361738	0	0	0.263809646	0	0.508315058	0.426906645	0.471382061	0	0.377958854	0.461430071	0.660976977	0.533870293	0	0.251366441	0.841668853	0.152862251	0	0.474446427	0.601383701	0.267219359	0.264526823	0.420078116	1.040336983	0.531341033	0.173237471	0.411529292	0.59280958	0.261820829	0.258822808	0.642380886	0	0	0	0.263860112	0.688850849	0	0.367240211	1.18451517	0.304576458	0	0.362952343	0.241493651	0
hsa-mir-548p	0	0	0	0.213750402	0.281225829	0	0	0	0	0	0	0	0	0	0	0	0	0	0	0	0	0	0	0	0	0	0	0	0	0	0	0	0	0	0	0	0	0	0	0	0	0	0	0	0	0	0	0	0
hsa-mir-548q	0	0.344926188	0.321297788	0.846788544	0.516472096	0.833992723	0.374023416	1.111751144	0.486756585	0	0.190040828	0.426906645	0.254857646	0.239429816	0	0.24908485	0.660976977	0.291490401	0.289331647	0.251366441	0.611721019	0.640495994	0	0.176061021	0.3318038	0	0.681426776	0.420078116	0	0.152271698	0.594877179	0.411529292	0.326640887	0.844756825	0	0	0.964443733	0	0.427977257	0.486841005	0	0	0	0.593734296	0.555927052	0	0	0.934389682	0
hsa-mir-548s	0.578543638	1.056822108	0.321297788	0	0	0.334420681	0.374023416	0.367672993	0.486756585	0	0.190040828	0	0.471382061	0.239429816	0.201321453	0.24908485	0.36801622	0.741327187	0.736580632	0.251366441	0.338043259	0.533156645	0.414726565	0.332954209	0	0.267219359	0.851972461	0	0.681523928	0.638388994	0.173237471	0	0	0	0.258822808	0	0	0.407548542	0	0.263860112	0.267835392	0	0	0	0.304576458	0.407774756	0	0	0
hsa-mir-548t	0.578543638	0.182746954	0	0.213750402	0	0	0.670772368	0.367672993	0.263809646	0	0	0.426906645	0	0	0	0	0	0	0.289331647	0	0	0	0	0.176061021	0.175419848	0	0.264526823	0	0	0.289994952	0.173237471	0	0.326640887	0	0	0.292028996	0	0.218117778	0	0.263860112	1.153155491	0.80377838	0	0.327197569	0	0	0.192859483	0.448301553	0
hsa-mir-548u	0	0	0	0	0	0	0	0	0	0	0	0	0	0	0	0	0	0	0	0	0	0	0	0	0	0	0	0	0	0	0	0	0	0	0	0	0	0	0	0	0	0	0	0	0	0	0	0	0
hsa-mir-548v	0.990360965	0	0.583911836	0.846788544	0.896005182	0.833992723	1.47289063	0.903662274	0.679816511	0	0.357937047	0.426906645	0.826089192	0.92799579	1.136195981	2.071659714	0.787801032	0.533870293	1.077495961	1.221776259	0.611721019	0.152862251	1.873564789	1.426176714	0.719370968	0.859129122	1.004471909	0.591679417	0.538910584	1.416715459	0.327885075	0.220389395	1.182979537	0.483344753	0.987326688	0.534780778	0	0.218117778	0.757614716	0	0.688850849	0	0.367240211	0.593734296	1.121201778	0.985437766	0.778323819	0.241493651	1.381068475
hsa-mir-548w	0	0	0	0	0	0	0	0	0	0	0	0	0	0	0	0	0	0	0	0	0	0	0	0	0	0	0	0	0	0	0	0	0	0	0	0	0	0	0	0	0	0	0	0	0	0	0	0	0
hsa-mir-548x	0	0	0	0	0	0	0	0	0	0	0	0	0	0	0	0	0	0	0	0	0	0	0	0	0	0	0	0	0	0	0	0	0	0	0	0	0	0	0	0	0	0	0	0	0	0	0	0	0
hsa-mir-548x-2	0	0	0	0	0	0	0	0	0	0	0	0	0	0	0	0	0	0	0	0	0	0	0	0	0	0	0	0	0	0	0	0	0	0	0	0	0	0	0	0	0	0	0	0	0	0	0	0	0
hsa-mir-548y	0	0	0	0	0	0	0	0.367672993	0	0	0	0	0	0	0	0	0.195710431	0	0.289331647	0	0	0	0.414726565	0	0	0	0	0	0	0	0	0	0	0	0.258822808	0	0	0	0	0	0	0	0	0	0	0	0	0	0
hsa-mir-548z	0	0	0	0	0	0	0	0	0	0	0	0	0	0	0	0	0	0	0	0	0	0	0	0	0	0	0	0	0	0	0	0	0.326640887	0	0	0	0	0	0	0	0	0	0	0	0	0	0	0	0
hsa-mir-549a	0	0	0	0	0	0	0	0.367672993	0	0	0	0	0	0	0.535309472	0.24908485	0	0	0	0	0	0	0	0.474446427	0	0	0.264526823	0	0	0	0	0	0	0	0	0	0	0.218117778	0.427977257	0.486841005	0	0	0	0	0	0	0	0	0.236694658
hsa-mir-550a-1	0.990360965	2.173485024	1.457425666	1.763614685	2.080111177	1.743228426	0.916772414	1.964470719	1.265747126	2.258787238	2.130635384	1.616397693	2.099197899	1.289367653	0.535309472	1.619639316	1.668720047	1.228618623	2.038799619	2.016261319	1.510093003	1.42039832	0.736468067	0.830880789	1.555518262	1.501500801	1.590921971	1.515511125	2.300099411	0.738039713	2.066829039	1.79730979	2.266443851	1.580099646	1.362897935	1.362064727	2.937189379	1.205218578	2.918687719	1.92964407	0.860763408	2.636837109	0.659709964	2.777199178	1.744403534	0	1.586108507	1.900430964	1.278771025
hsa-mir-550a-2	1.447152275	1.597242726	0.998424438	2.012308357	2.151737072	1.626189126	0.916772414	2.496797738	1.265747126	1.532538895	1.180888755	0.895976497	1.234211894	1.488135005	0.924864558	1.528335768	1.206389417	1.592224034	1.584320359	1.873684472	1.63799272	1.590680098	0.736468067	1.02740958	1.617621031	1.151153529	1.268250527	1.889084488	2.343656541	1.153479801	1.720955651	1.406252021	2.266443851	0.996354758	1.747610393	1.159620145	3.6340973	1.205218578	3.103937179	1.488607038	1.785758101	2.636837109	1.96304014	2.977004732	1.121201778	1.205737818	1.281118979	2.520454434	1.730215616
hsa-mir-550a-3	0	0.856195326	0.583911836	1.544179702	1.053898868	0.605722833	0.916772414	0.660416634	0.263809646	1.330188931	1.3497927	0.600765476	0.826089192	1.178671941	0.377958854	0.810494106	0.660976977	0.922667504	1.584320359	0.816669331	1.755471301	1.156721494	0.736468067	0.474446427	0.472881794	1.277627748	1.49117378	1.427606709	1.638498819	1.153479801	1.186411179	0.411529292	1.716689817	1.258780606	0.836736927	0.292028996	3.519091464	0.724965404	2.544695074	1.140202771	0.860763408	1.694657366	0.902766678	1.926118626	0.769914732	0.985437766	0.778323819	0.789826054	0.618117408
hsa-mir-550b-1	0	0	0.169574865	0	0.281225829	0	0	0	0	0	0	0	0	0.239429816	0	0.461430071	0	0	0	0	0.338043259	0	0	0	0	0	0	0	0	0.152271698	0	0	0	0.844756825	0.258822808	0	0	0.218117778	0.427977257	0	0	0	0	0	0	0	0	0.448301553	0
hsa-mir-550b-2	0	0	0	0	0	0	0	0	0	0	0.190040828	0	0	0	0	0	0	0	0	0	0	0	0	0	0	0	0	0	0	0	0	0	0	0.675339018	0	0	0	0	0	0	0	0	0	0	0	0	0	0	0.236694658
hsa-mir-551a	0	0.182746954	0	0.213750402	0.516472096	0	0	0.660416634	0	0	0.357937047	0.426906645	0.471382061	0.444722187	0.201321453	0.461430071	0.36801622	0	0.289331647	0	0.611721019	0.291068341	1.584133675	0	0.3318038	0.267219359	0.264526823	0.591679417	0.930358876	0	0	0	0	0	0.258822808	0	0	0	1.911795491	0.263860112	0.267835392	1.31691787	0.367240211	0	0	0.407774756	0.362952343	0	0
hsa-mir-551b	5.504641651	1.313520431	5.431548049	1.893313667	4.408120466	0	0.670772368	4.615406409	6.534418496	3.870779268	5.896541057	3.411660936	1.348088483	6.73372374	5.367475874	6.831412406	1.112570701	4.153223115	1.783587822	0.465366446	6.306627261	0.417184435	3.623348227	2.252190675	0.175419848	6.11202685	5.774301257	0.591679417	5.218393827	5.472943123	0.594877179	4.367418246	0	6.130307194	6.647218221	0.292028996	1.946331491	4.305222649	3.268083708	6.088084785	6.657637605	3.922927101	1.453805168	0	5.288326075	5.087056665	2.685949565	5.863343142	5.071553319
hsa-mir-552	0	0.344926188	0.458572041	0.213750402	0	0	0.916772414	1.455027043	0	0	0	2.094675569	0.471382061	1.178671941	0.201321453	0	0	0.291490401	0	0.251366441	0	0.152862251	0.999378064	0	0.472881794	0	0	0.591679417	0.202835189	0.152271698	0.467548689	1.313494891	0.59280958	0	0.668577555	0.292028996	0.964443733	0.724965404	0	0	0.267835392	0	1.110718027	0	0	1.853238383	0.192859483	0	0.439975192
hsa-mir-553	0	0	0	0	0	0	0	0	0	0	0	0	0	0	0	0	0	0	0	0	0	0	0	0	0	0	0	0	0	0	0	0	0	0	0	0	0	0	0	0	0	0	0	0	0	0	0	0	0
hsa-mir-554	0	0	0	0	0	0	0	0	0	0	0	0	0	0	0	0	0	0	0	0	0	0	0	0	0	0	0	0	0	0	0	0	0	0	0	0	0	0	0	0	0	0	0	0	0	0	0	0	0
hsa-mir-555	0	0.182746954	0.169574865	0	0	0	0	0.367672993	0.263809646	0	0	0	0	0	0	0	0	0	0	0	0.338043259	0.152862251	0	0	0	0	0.264526823	0.22527493	0	0.152271698	0.173237471	0	0	0.261820829	0	0	0	0	0	0	0	0	0	0	0	0	0	0	0
hsa-mir-556	0	0	0.458572041	0.39987873	0.516472096	0.605722833	0.374023416	0	0.679816511	0	0.190040828	0.229186742	0.254857646	0.239429816	0.377958854	0.810494106	0	0.291490401	0.289331647	0	0.841668853	0	0.414726565	0	1.734339809	0.492592593	0	0.22527493	0	0.152271698	0.920751383	0.411529292	0.817435797	0	0.478198365	0.153391596	0	0	0	0	0.267835392	0	0.367240211	0.593734296	0.555927052	0	0.5150887	0	1.049450942
hsa-mir-557	0	0	0	0	0	0	0	0	0	0	0	0	0	0	0	0	0	0	0	0	0	0	0	0	0	0	0	0	0	0	0	0	0	0	0	0	0	0	0	0	0	0	0	0	0	0	0	0	0
hsa-mir-5571	0	1.313520431	0	0.213750402	0.281225829	0	0	0	0.486756585	1.532538895	0.508315058	0	0	0.239429816	0	0	1.73318598	0	0	0	0	0	0	0.721569526	0	0.687470141	0.264526823	0	0	0.531341033	0	0.220389395	0	0	0	0	0	0.574969529	0.757614716	0.263860112	0	0	0	0	0.555927052	0	0	0	0
hsa-mir-5572	0	0	0	0	0	0	0	0	0	0	0	0	0	0	0	0	0	0	0	0	0	0	0	0	0	0	0	0	0	0	0	0	0	0	0	0	0	0	0	0	0	0	0	0	0	0	0	0	0
hsa-mir-5579	0.318079627	0.623091474	0.169574865	0.564715693	0.281225829	0.605722833	0	0	0.486756585	0	0	0	0.471382061	0	0	0	0.660976977	0.741327187	0	0	0	0.417184435	0	0.474446427	0	0.492592593	0.264526823	0.22527493	0.202835189	0.152271698	0.467548689	0.411529292	0	0.261820829	0.258822808	0	0	0	0.427977257	0.486841005	0	0	0	0.327197569	0	0.407774756	0	0	0
hsa-mir-558	0	0	0	0	0	0	0	0	0	0	0	0	0	0	0	0	0	0	0	0	0	0	0	0	0	0	0	0	0	0	0	0	0	0	0	0	0	0	0	0	0	0	0	0	0	0	0	0	0
hsa-mir-5580	0	0	0	0	0	0	0	0	0	0	0	0	0	0	0	0	0	0	0	0	0	0	0	0.176061021	0	0	0	0	0	0	0	0	0	0	0	0	0	0	0	0	0	0	0	0.327197569	0	0	0	0	0
hsa-mir-5581	0	0.182746954	0	0.213750402	0.516472096	0.833992723	0.916772414	0.367672993	0	0.463192409	0.357937047	0	0.254857646	0.92799579	0.201321453	0.461430071	0	0	0.289331647	0.251366441	0.338043259	0.152862251	0	0.332954209	0.472881794	0.492592593	0.264526823	0.22527493	0.811300034	0.152271698	0.594877179	0.992975758	0.326640887	0	0	0.642380886	1.537356706	0	1.44717291	0.486841005	0.267835392	0	0	0	0.304576458	0	0.192859483	0.448301553	0.439975192
hsa-mir-5582	0	0	0.169574865	0	0	0	0	0	0.263809646	0	0	0	0	0.239429816	0.201321453	0	0.195710431	0	0	0.251366441	0	0	0	0.176061021	0	0	0	0	0	0	0	0	0	0	0	0	0	0	0	0	0	0	0	0	0	0	0	0	0
hsa-mir-5583-1	0	0	0	0	0	0	0	0	0	0	0	0	0	0	0	0	0	0	0	0	0	0	0	0	0	0	0	0	0	0	0	0	0	0	0	0	0	0	0	0	0	0	0	0	0	0	0	0	0
hsa-mir-5583-2	0	0	0	0	0	0	0	0	0	0	0	0	0	0	0	0	0	0	0	0	0	0	0	0	0	0	0	0	0	0	0	0	0	0	0	0	0	0	0	0	0	0	0	0	0	0	0	0	0
hsa-mir-5584	0	0	0	0.39987873	0	0	0	0	0	0	0	0	0	0	0	0	0	0	0	0	0	0	0	0	0	0	0	0	0	0	0	0	0	0	0	0	0	0	0.427977257	0.263860112	0	0	0.659709964	0.327197569	0	0	0	0	0
hsa-mir-5585	0	0	0	0	0	0	0	0	0	0.463192409	0	0	0	0	0	0	0	0	0	0	0	0	0	0.176061021	0	0	0	0	0	0.152271698	0	0	0.326640887	0	0	0	0	0	0.427977257	0	0	0	0	0.327197569	0	0	0.192859483	0	0
hsa-mir-5586	1.572095604	3.186275515	0.806004752	0.969521491	1.751674518	1.498809453	1.751763627	0.367672993	1.488416289	2.655408161	1.571018043	0.895976497	1.730583442	1.662803877	1.136195981	1.213608576	3.2143471	1.592224034	0.289331647	1.629320246	1.369742293	0.921575719	1.873564789	3.73666256	0	2.282803917	2.492766386	0.420078116	1.638498819	3.798349913	0.467548689	1.928203918	1.474375297	0.483344753	1.248237887	1.64682209	0	2.24912673	2.03847727	2.382506237	0.860763408	0	0.659709964	0	2.251234629	2.638353542	0.652702166	1.065778396	1.805731595
hsa-mir-5587	0	0	0	0	0	0	0	0	0	0	0	0	0	0	0	0	0	0	0	0	0	0	0	0	0	0.267219359	0	0	0	0	0	0	0	0	0	0.153391596	0	0	0	0	0	0	0	0	0	0	0	0	0
hsa-mir-5588	0.318079627	0	0	0	0	0	0	0	0	0	0.190040828	0.229186742	0.471382061	0.239429816	0	0	0.36801622	0	0	0.251366441	0	0.152862251	0	0.176061021	0	0.492592593	0.487984312	0.22527493	0	0	0	0.411529292	0	0	0	0.153391596	0	0	1.025765196	0.67992818	0	0	0	0.327197569	0.304576458	0.407774756	0.192859483	0.241493651	0
hsa-mir-5589	0	0	0	0	0	0	0	0	0	0	0	0	0	0	0	0	0	0	0	0	0	0	0	0	0	0	0	0	0	0	0	0	0	0	0	0	0	0	0	0	0	0	0	0	0	0	0	0	0
hsa-mir-559	0.318079627	0	0	0.564715693	0.281225829	0	0	0.903662274	0.486756585	0	0	0	0.254857646	0	0.201321453	0.24908485	0	0.291490401	0.530218601	0	0.611721019	0.291068341	0.414726565	0.176061021	0	0	0	0	0.202835189	0.638388994	0	0	0.326640887	0	0	0.153391596	0	0	0	0	0.267835392	0	0	0	0.304576458	0	0.192859483	0	0
hsa-mir-5590	0	0	0	0	0	0	0	0	0	0	0	0	0	0	0	0	0	0	0	0	0	0	0	0	0	0	0	0	0	0	0	0	0	0	0	0	0	0	0	0	0	0	0	0	0	0	0	0	0
hsa-mir-5591	0	0	0	0	0	0	0	0	0	0	0	0	0	0	0	0	0	0	0	0	0	0	0	0	0	0	0	0	0	0	0	0	0	0	0	0	0	0	0	0	0	0	0	0	0	0	0	0	0
hsa-mir-561	0.578543638	0.344926188	0.321297788	0.39987873	0	0	0.374023416	1.111751144	1.140040435	0	0.357937047	0	1.110570378	0.239429816	0.201321453	0.646493563	0.36801622	0.922667504	0	0	0.338043259	1.004289961	2.806288995	0.176061021	0	0.859129122	0	0.883620816	0.380637477	0.152271698	0.173237471	0.411529292	0	0	0.258822808	0.153391596	0.964443733	0.218117778	0	0.263860112	0.688850849	0	0.367240211	0.327197569	0.304576458	0.407774756	0.192859483	0	0.236694658
hsa-mir-562	0	0	0	0	0	0	0	0	0	0	0	0	0	0	0	0	0	0	0	0	0	0	0	0	0	0	0	0	0	0	0	0	0	0	0	0	0	0	0	0	0	0	0	0	0	0	0	0	0
hsa-mir-563	0	0	0	0	0	0	0	0	0	0	0	0	0	0	0	0	0	0	0	0	0	0	0	0	0	0	0	0	0	0	0	0	0	0	0	0	0	0	0	0	0	0	0	0	0	0	0	0	0
hsa-mir-564	0	0	0	0	0	0	0	0	0	0	0	0	0	0	0	0	0	0	0	0.251366441	0.611721019	0.152862251	0.736468067	0.176061021	0	0	0	0	0.380637477	0.152271698	0.173237471	0	0	0	0	0	0.964443733	0	0	0	0	0.80377838	0	0	0	0	0.192859483	0	0
hsa-mir-566	0	0	0	0	0	0	0	0	0	0	0	0	0	0	0	0	0	0	0	0	0	0	0	0	0	0	0	0	0	0	0	0	0	0	0	0	0	0	0	0	0	0	0	0	0	0	0	0	0
hsa-mir-567	0	0	0	0	0	0	0	0	0	0	0	0	0	0	0	0	0	0	0	0	0	0	0	0	0.3318038	0	0	0	0	0	0	0	0	0	0	0	0	0	0	0	0	0	0	0	0	0	0	0	0
hsa-mir-568	0	0	0	0	0	0	0	0	0	0	0	0	0	0	0	0	0	0	0	0	0	0	0	0	0	0	0	0	0	0	0	0	0	0	0	0	0	0	0	0	0	0	0	0	0	0	0	0	0
hsa-mir-5680	0	0.856195326	0.169574865	0.39987873	0	0	0.670772368	0.660416634	0.486756585	0	0.508315058	0.895976497	0.254857646	0.784172272	0.535309472	0.24908485	0.36801622	0	0.530218601	0	0	0.152862251	0	0	0	0.267219359	0.264526823	0	0.202835189	0.289994952	0	0	0.59280958	0.261820829	0	0.292028996	0	0	0	0	0.267835392	0	0	0	0.304576458	0	0	0	0
hsa-mir-5681a	0	0	0	0	0	0	0	0	0	0	0	0	0	0	0	0	0	0	0	0	0	0	0	0	0	0	0	0	0	0	0	0	0	0	0	0	0	0	0	0	0	0	0	0	0	0.407774756	0	0	0
hsa-mir-5681b	0	0	0	0	0	0	0	0	0	0	0	0	0	0	0.201321453	0.24908485	0.36801622	0	0	0	0	0	0	0	0	0.267219359	0	0	0	0	0	0	0	0	0	0	0	0	0	0	0	0	0	0	0	0	0	0	0
hsa-mir-5682	0.318079627	0	0	0.564715693	0.281225829	0	0.670772368	0.367672993	0	0	0	1.023640729	0.975330832	0	0	0	0.195710431	0	1.47331468	1.629320246	0	1.082517983	0.414726565	0	0.3318038	0	0.264526823	0.420078116	0.202835189	0	0.173237471	0.411529292	1.011754671	0	0.258822808	0.153391596	2.525205692	0	0	0.263860112	0	0	0	1.718598795	0	0.72532759	0.778323819	0	0.236694658
hsa-mir-5683	0.318079627	3.493553576	3.041623585	0.846788544	1.325723733	0.833992723	1.87328641	1.73211982	0.486756585	0.813260342	0.190040828	2.206533517	1.962835868	2.554393614	0.677173548	0.810494106	2.165724818	1.083738261	1.584320359	0.465366446	2.310517247	0.833830041	0.999378064	1.200348035	0.828434172	0.859129122	0	0.745022149	1.491340047	2.080051126	1.928612884	2.403605857	1.011754671	1.374023416	1.123672817	0.924058068	0.964443733	3.635181494	2.03847727	2.205504809	0.493646309	0	0.367240211	1.476131754	0.769914732	1.205737818	0.192859483	2.215470175	1.730215616
hsa-mir-5684	0.990360965	0.490702585	1.582861369	0.564715693	0.516472096	0.605722833	1.126873767	2.164539802	1.588062885	1.709967264	1.267811427	1.023640729	0.659609505	0.624407888	1.404499896	1.619639316	1.29447842	1.083738261	1.077495961	1.098960501	1.755471301	1.156721494	0	0.721569526	0.175419848	1.501500801	2.006702676	1.126312791	1.706806799	1.079415661	0.920751383	1.575589224	1.011754671	1.994528315	0.478198365	0.924058068	0	0.860824578	0	1.002474263	1.014353865	0	0.659709964	2.019662066	0.956223966	0	0.778323819	2.324454061	1.049450942
hsa-mir-5685	0	0	0	0	0	0	0	0	0	0	0	0	0	0.239429816	0	0	0	0	0	0	0	0	0	0	0	0	0.264526823	0	0	0	0	0	0	0	0	0	0	0	0	0	0	0	0	0	0	0	0	0	0
hsa-mir-5687	0	0.344926188	0.699227345	0	0.281225829	0.605722833	0	0	0	0	0.190040828	0.229186742	0.254857646	0	0.201321453	0	0.195710431	0	0.530218601	0.651684099	0	0.417184435	0.414726565	0.603292818	0.828434172	0	0	0	0	0.289994952	0.327885075	0.411529292	0	0	0.258822808	0.292028996	0	0.407548542	0	0.263860112	0	0	0	0.327197569	0.555927052	0.407774756	0	0	0.439975192
hsa-mir-5688	0	0	0	0	0	0	0	0	0	0	0	0	0	0	0	0	0	0	0	0	0	0	0	0	0	0	0	0	0	0	0	0	0	0	0	0	0	0	0	0	0	0	0	0	0	0	0	0	0
hsa-mir-5689	0	0	0	0	0	0	0	0	0	0	0	0	0	0	0	0	0	0	0	0	0	0	0	0	0	0	0	0	0	0	0	0	0	0	0	0	0	0	0	0	0	0	0	0	0	0	0	0	0
hsa-mir-569	0	0	0	0	0	0	0	0	0	0	0	0	0	0	0	0	0	0	0	0	0	0	0	0	0	0	0	0	0	0	0	0	0	0	0	0	0	0	0	0	0	0	0	0	0	0	0	0	0
hsa-mir-5690	0.578543638	0.490702585	0	0.39987873	0.281225829	0	0	0	0.679816511	0	0.190040828	0	0.659609505	0	0	0	0.660976977	0.533870293	0	0	0.611721019	0.152862251	0	0.176061021	0.3318038	0	0.851972461	0.22527493	0.538910584	0.638388994	0.467548689	0	0	0	0	1.006926317	0	0.574969529	0	0.263860112	0	0	0	0.818623179	0.769914732	0	0	0.241493651	0
hsa-mir-5691	0	0	0	0.213750402	0	0	0	0	0	0	0.190040828	0	0	0	0	0	0	0	0	0	0	0	0	0	0	0	0	0	0	0	0	0	0	0	0	0	0	0	0	0	0	0	0	0	0	0	0	0	0
hsa-mir-5692a-1	0	0	0	0	0	0	0	0	0	0	0.190040828	0.229186742	0	0	0	0	0	0	0	0	0	0	0	0	0	0	0	0	0	0	0	0	0	0	0	0	0	0	0	0	0	0	0	0	0	0	0	0	0
hsa-mir-5692a-2	0	0	0.169574865	0	0	0	0.374023416	0	0	0	0	0	0	0	0	0	0	0	0	0	0	0	0	0	0	0	0	0	0	0	0	0	0	0	0	0	0	0	0	0	0	0	0	0	0	0	0	0	0
hsa-mir-5692b	0	0	0	0	0	0	0	0	0	0	0	0	0	0	0	0	0	0	0	0	0	0	0	0	0	0	0	0	0	0	0	0	0	0	0	0	0	0	0	0	0	0	0	0	0	0	0	0	0
hsa-mir-5692c-1	0	0.182746954	0	0	0	0	0	0	0	0	0	0	0	0	0	0	0.195710431	0	0	0	0	0	0	0	0	0	0	0.22527493	0	0	0	0	0	0	0	0	0	0	0	0	0	0	0	0	0	0	0	0	0
hsa-mir-5692c-2	0	0	0	0	0	0	0	0	0	0	0	0	0	0	0	0	0	0	0	0	0	0	0	0	0	0	0	0	0	0	0	0	0	0	0	0	0	0	0	0	0	0	0	0	0	0	0	0	0
hsa-mir-5693	0	0	0	0	0	0	0	0	0	0	0	0.229186742	0	0	0	0	0	0	0	0	0	0	0	0	0	0	0	0.22527493	0	0	0	0	0	0	0	0	0	0	0	0	0	0	0.367240211	0	0	0	0	0	0
hsa-mir-5694	0	0	0	0.39987873	0	1.204361738	0.374023416	0	0	0	0	0	0	0	0	0	0	0	0	0	0	0	0	0	0.175419848	0	0	0	0	0	0	0	0	0	0	0	0	0	0	0	0	0	0	0	0	0	0	0	0.236694658
hsa-mir-5695	0	0	0	0.213750402	0	0	0	0	0	0.463192409	0.190040828	0	0	0	0	0	0	0	0.289331647	0	0	0.533156645	0.414726565	0	0	0	0	0	0.202835189	0.415708918	0	0.411529292	0	0	0.258822808	0	0	0	0	0.263860112	0.267835392	0	0	0	0.304576458	0	0	0	0
hsa-mir-5696	0.578543638	0	0.458572041	0.564715693	0	0.833992723	1.126873767	0.660416634	0.679816511	0.463192409	0.190040828	0.426906645	0.254857646	0.239429816	0.377958854	0.810494106	0.787801032	0.533870293	0.530218601	0.816669331	0.611721019	0.152862251	1.221682235	0.176061021	0.175419848	0.492592593	0	0.22527493	1.327447661	0.415708918	0.173237471	0.731349229	0.817435797	0.844756825	0	0.418505174	0	0.407548542	0	0.67992818	0.493646309	0	0.367240211	0.593734296	0.555927052	0.407774756	0.652702166	0.448301553	0.236694658
hsa-mir-5697	0	0	0.169574865	0	0	0	0	0	0	0	0	0	0	0	0	0	0	0	0	0	0	0	0	0	0	0.267219359	0	0	0	0	0	0	0.59280958	0	0	0	0	0	0	0	0	0	0	0	0	0	0	0.241493651	0
[truncated: 528 more rows]
[truncated: 524 more columns]
