# Supplementary material for: BRAFV600E Mutation-Responsive miRNA-222-3p Promotes Metastasis of Papillary Thyroid Cancer Cells via Snail-Induced EMT
Source: Front Endocrinol (Lausanne). 2022 May 16;13:843334. doi: 10.3389/fendo.2022.843334 (PMC9148970; doi:10.3389/fendo.2022.843334)
Supplement: Supplementary file 7 [file DataSheet_4.zip]

Archive with 6 entries (6 files):
- qPCR/BRAFV600E overexpression BCPAP _data.xls
- qPCR/BRAFV600E overexpression TPC1_data.xls
- qPCR/Mir222 expression BCPAP NC IN.xls
- qPCR/Mir222 expression TPC1 BCPAP K1_data.xls
- qPCR/miR222-qPCR-PD 24h.pzf
- qPCR/miR222-qPCR-PLX 24h.pzf
