# Supplementary material for: BRAFV600E Mutation-Responsive miRNA-222-3p Promotes Metastasis of Papillary Thyroid Cancer Cells via Snail-Induced EMT
Source: Front Endocrinol (Lausanne). 2022 May 16;13:843334. doi: 10.3389/fendo.2022.843334 (PMC9148970; doi:10.3389/fendo.2022.843334)
Supplement: Supplementary file 7 [file DataSheet_4.zip › qPCR/BRAFV600E overexpression BCPAP _data.xls]

## Sheet: Results
Block Type	96fast
Chemistry	SYBR_GREEN
Experiment File Name	D:\Applied Biosystems\7500\experiments\Gaoyuan\20210203.eds
Experiment Run End Time	2021-02-03 15:12:46 PM CST
Instrument Type	sds7500fast
Passive Reference	ROX
Well	Sample Name	Target Name	Task	Reporter	Quencher	RQ	RQ Min	RQ Max	Cт	Cт Mean	Cт SD	ΔCт	ΔCт Mean	ΔCт SE	HK Control ΔCт Mean	HK Control ΔCт SE	ΔΔCт	Automatic Ct Threshold	Ct Threshold	Automatic Baseline	Baseline Start	Baseline End	Efficiency	Tm1	Tm2	Tm3	Comments	HIGHSD	NOAMP	EXPFAIL
A1	B-CPAP 48H NC	U6	UNKNOWN	SYBR	None				Undetermined	18.6135	0.341743							TRUE	0.0877066	TRUE	3	39	1	63.608				N	Y	Y
A2	B-CPAP 48H NC	U6	UNKNOWN	SYBR	None				18.3719	18.6135	0.341743							TRUE	0.0877066	TRUE	3	15	1	81.2816				N	N	N
A3	B-CPAP 48H NC	U6	UNKNOWN	SYBR	None				18.8552	18.6135	0.341743							TRUE	0.0877066	TRUE	3	15	1	81.6119				N	N	N
B1	B-CPAP 48H OE	U6	UNKNOWN	SYBR	None				18.68	18.198	0.418918							TRUE	0.0877066	TRUE	3	15	1	81.6119				N	N	N
B2	B-CPAP 48H OE	U6	UNKNOWN	SYBR	None				17.9924	18.198	0.418918							TRUE	0.0877066	TRUE	3	14	1	81.2816				N	N	N
B3	B-CPAP 48H OE	U6	UNKNOWN	SYBR	None				17.9215	18.198	0.418918							TRUE	0.0877066	TRUE	3	14	1	81.7771				N	N	N
C1	B-CPAP 72H NC	U6	UNKNOWN	SYBR	None				17.3343	17.467	0.209349							TRUE	0.0877066	TRUE	3	13	1	81.4468				N	N	N
C2	B-CPAP 72H NC	U6	UNKNOWN	SYBR	None				17.3584	17.467	0.209349							TRUE	0.0877066	TRUE	3	13	1	81.6119				N	N	N
C3	B-CPAP 72H NC	U6	UNKNOWN	SYBR	None				17.7083	17.467	0.209349							TRUE	0.0877066	TRUE	3	14	1	81.7771				N	N	N
D1	B-CPAP 72H OE	U6	UNKNOWN	SYBR	None				18.2694	18.5625	0.319828							TRUE	0.0877066	TRUE	3	14	1	81.6119				N	N	N
D2	B-CPAP 72H OE	U6	UNKNOWN	SYBR	None				18.5146	18.5625	0.319828							TRUE	0.0877066	TRUE	3	15	1	81.9423				N	N	N
D3	B-CPAP 72H OE	U6	UNKNOWN	SYBR	None				18.9036	18.5625	0.319828							TRUE	0.0877066	TRUE	3	15	1	82.1075				N	N	N
E1	B-CPAP 48H NC	miR-222	UNKNOWN	SYBR	None	1	0.612981	1.63137	26.2167	26.2852	0.137271		7.67161	0.254313			0	TRUE	0.0526884	TRUE	3	23	1	80.9512				N	N	N
E2	B-CPAP 48H NC	miR-222	UNKNOWN	SYBR	None	1	0.612981	1.63137	26.4432	26.2852	0.137271		7.67161	0.254313			0	TRUE	0.0526884	TRUE	3	23	1	81.1164				N	N	N
E3	B-CPAP 48H NC	miR-222	UNKNOWN	SYBR	None	1	0.612981	1.63137	26.1955	26.2852	0.137271		7.67161	0.254313			0	TRUE	0.0526884	TRUE	3	23	1	81.1164				N	N	N
F1	B-CPAP 48H OE	miR-222	UNKNOWN	SYBR	None	1.65922	0.615301	4.47426	25.3492	25.1391	0.788416		6.94111	0.515458			-0.730506	TRUE	0.0526884	TRUE	3	23	1	80.7861				Y	N	N
F2	B-CPAP 48H OE	miR-222	UNKNOWN	SYBR	None	1.65922	0.615301	4.47426	24.2669	25.1391	0.788416		6.94111	0.515458			-0.730506	TRUE	0.0526884	TRUE	3	21	1	80.7861				Y	N	N
F3	B-CPAP 48H OE	miR-222	UNKNOWN	SYBR	None	1.65922	0.615301	4.47426	25.8011	25.1391	0.788416		6.94111	0.515458			-0.730506	TRUE	0.0526884	TRUE	3	23	1	81.2816				Y	N	N
G1	B-CPAP 72H NC	miR-222	UNKNOWN	SYBR	None	1.4045	0.35936	5.48927	25.5893	24.6486	1.20882		7.18155	0.7083			-0.490059	TRUE	0.0526884	TRUE	3	23	1	80.6209				Y	N	N
G2	B-CPAP 72H NC	miR-222	UNKNOWN	SYBR	None	1.4045	0.35936	5.48927	23.2852	24.6486	1.20882		7.18155	0.7083			-0.490059	TRUE	0.0526884	TRUE	3	20	1	80.6209				Y	N	N
G3	B-CPAP 72H NC	miR-222	UNKNOWN	SYBR	None	1.4045	0.35936	5.48927	25.0712	24.6486	1.20882		7.18155	0.7083			-0.490059	TRUE	0.0526884	TRUE	3	22	1	80.9512				Y	N	N
H1	B-CPAP 72H OE	miR-222	UNKNOWN	SYBR	None	3.79978	1.54837	9.32489	23.4825	24.3082	0.74198		5.7457	0.466485			-1.92592	TRUE	0.0526884	TRUE	3	20	1	79.9602				Y	N	N
H2	B-CPAP 72H OE	miR-222	UNKNOWN	SYBR	None	3.79978	1.54837	9.32489	24.5233	24.3082	0.74198		5.7457	0.466485			-1.92592	TRUE	0.0526884	TRUE	3	22	1	80.9512				Y	N	N
H3	B-CPAP 72H OE	miR-222	UNKNOWN	SYBR	None	3.79978	1.54837	9.32489	24.9189	24.3082	0.74198		5.7457	0.466485			-1.92592	TRUE	0.0526884	TRUE	3	22	1	81.1164				Y	N	N
Analysis Type	Singleplex
Endogenous Control	U6
RQ Min/Max Confidence Level	95.0
Reference Sample	B-CPAP 48H NC
													0
													1
