# Supplementary material for: BRAFV600E Mutation-Responsive miRNA-222-3p Promotes Metastasis of Papillary Thyroid Cancer Cells via Snail-Induced EMT
Source: Front Endocrinol (Lausanne). 2022 May 16;13:843334. doi: 10.3389/fendo.2022.843334 (PMC9148970; doi:10.3389/fendo.2022.843334)
Supplement: Supplementary file 7 [file DataSheet_4.zip › qPCR/BRAFV600E overexpression TPC1_data.xls]

## Sheet: Results
Block Type	96fast
Chemistry	SYBR_GREEN
Experiment File Name	D:\Applied Biosystems\7500\experiments\Gaoyuan\20210205.eds
Experiment Run End Time	2021-02-05 15:36:11 PM CST
Instrument Type	sds7500fast
Passive Reference	ROX
Well	Sample Name	Target Name	Task	Reporter	Quencher	RQ	RQ Min	RQ Max	Cт	Cт Mean	Cт SD	ΔCт	ΔCт Mean	ΔCт SE	HK Control ΔCт Mean	HK Control ΔCт SE	ΔΔCт	Automatic Ct Threshold	Ct Threshold	Automatic Baseline	Baseline Start	Baseline End	Efficiency	Tm1	Tm2	Tm3	Comments
A2	TPC-1 48h NC	U6	UNKNOWN	SYBR	None				17.7545	17.4264	0.385758							TRUE	0.0464204	TRUE	3	15	1	81.5758
A3	TPC-1 48h NC	U6	UNKNOWN	SYBR	None				17.5233	17.4264	0.385758							TRUE	0.0464204	TRUE	3	15	1	81.5758
A4	TPC-1 48h NC	U6	UNKNOWN	SYBR	None				17.0014	17.4264	0.385758							TRUE	0.0464204	TRUE	3	14	1	81.5758
B2	TPC-1 48h OE	U6	UNKNOWN	SYBR	None				17.6313	17.8719	0.208582							TRUE	0.0464204	TRUE	3	14	1	81.7372
B3	TPC-1 48h OE	U6	UNKNOWN	SYBR	None				18.001	17.8719	0.208582							TRUE	0.0464204	TRUE	3	15	1	81.7372
B4	TPC-1 48h OE	U6	UNKNOWN	SYBR	None				17.9834	17.8719	0.208582							TRUE	0.0464204	TRUE	3	15	1	81.8986
C2	TPC-1 72h NC	U6	UNKNOWN	SYBR	None				16.7221	16.7903	0.146268							TRUE	0.0464204	TRUE	3	14	1	81.7372
C3	TPC-1 72h NC	U6	UNKNOWN	SYBR	None				16.6906	16.7903	0.146268							TRUE	0.0464204	TRUE	3	14	1	81.7372
C4	TPC-1 72h NC	U6	UNKNOWN	SYBR	None				16.9582	16.7903	0.146268							TRUE	0.0464204	TRUE	3	14	1	81.8986
D2	TPC-1 72h OE	U6	UNKNOWN	SYBR	None				16.7459	16.4737	0.354796							TRUE	0.0464204	TRUE	3	14	1	81.7372
D3	TPC-1 72h OE	U6	UNKNOWN	SYBR	None				16.6026	16.4737	0.354796							TRUE	0.0464204	TRUE	3	13	1	81.7372
D4	TPC-1 72h OE	U6	UNKNOWN	SYBR	None				16.0724	16.4737	0.354796							TRUE	0.0464204	TRUE	3	13	1	81.8986
E2	TPC-1 48h NC	miR-222	UNKNOWN	SYBR	None	1	0.642241	1.55705	25.6795	25.5641	0.100024		8.1377	0.230083			0	TRUE	0.126225	TRUE	3	21	1	81.4145
E3	TPC-1 48h NC	miR-222	UNKNOWN	SYBR	None	1	0.642241	1.55705	25.5032	25.5641	0.100024		8.1377	0.230083			0	TRUE	0.126225	TRUE	3	21	1	81.4145
E4	TPC-1 48h NC	miR-222	UNKNOWN	SYBR	None	1	0.642241	1.55705	25.5096	25.5641	0.100024		8.1377	0.230083			0	TRUE	0.126225	TRUE	3	21	1	81.4145
F2	TPC-1 48h OE	miR-222	UNKNOWN	SYBR	None	1.30708	0.879228	1.94315	25.4873	25.6232	0.289558		7.75134	0.206034			-0.386352	TRUE	0.126225	TRUE	3	21	1	81.2531
F3	TPC-1 48h OE	miR-222	UNKNOWN	SYBR	None	1.30708	0.879228	1.94315	25.4267	25.6232	0.289558		7.75134	0.206034			-0.386352	TRUE	0.126225	TRUE	3	21	1	81.4145
F4	TPC-1 48h OE	miR-222	UNKNOWN	SYBR	None	1.30708	0.879228	1.94315	25.9558	25.6232	0.289558		7.75134	0.206034			-0.386352	TRUE	0.126225	TRUE	3	22	1	81.4145
G2	TPC-1 72h NC	miR-222	UNKNOWN	SYBR	None	1.34815	1.13825	1.59674	24.4628	24.497	0.0424849		7.70672	0.0879379			-0.430977	TRUE	0.126225	TRUE	3	20	1	81.0918
G3	TPC-1 72h NC	miR-222	UNKNOWN	SYBR	None	1.34815	1.13825	1.59674	24.4836	24.497	0.0424849		7.70672	0.0879379			-0.430977	TRUE	0.126225	TRUE	3	20	1	81.2531
G4	TPC-1 72h NC	miR-222	UNKNOWN	SYBR	None	1.34815	1.13825	1.59674	24.5446	24.497	0.0424849		7.70672	0.0879379			-0.430977	TRUE	0.126225	TRUE	3	20	1	81.2531
H2	TPC-1 72h OE	miR-222	UNKNOWN	SYBR	None	2.22696	1.38632	3.57735	23.1855	23.4563	0.236851		6.98262	0.246292			-1.15508	TRUE	0.126225	TRUE	3	19	1	80.9304
H3	TPC-1 72h OE	miR-222	UNKNOWN	SYBR	None	2.22696	1.38632	3.57735	23.5582	23.4563	0.236851		6.98262	0.246292			-1.15508	TRUE	0.126225	TRUE	3	19	1	80.9304
H4	TPC-1 72h OE	miR-222	UNKNOWN	SYBR	None	2.22696	1.38632	3.57735	23.6251	23.4563	0.236851		6.98262	0.246292			-1.15508	TRUE	0.126225	TRUE	3	20	1	80.6077
Analysis Type	Singleplex
Endogenous Control	U6
RQ Min/Max Confidence Level	95.0
Reference Sample	TPC-1 48h NC

## Sheet: 数据分析
			Cт	Cт Mean		△CT	△CT mean	△△Ct		2的-△△Ct
	TPC-1 48h NC	U6	17.7545	17.4264
	TPC-1 48h NC	U6	17.5233	17.4264
	TPC-1 48h NC	U6	17.0014	17.4264
	TPC-1 48h OE	U6	17.6313	17.8719
	TPC-1 48h OE	U6	18.001	17.8719
	TPC-1 48h OE	U6	17.9834	17.8719
	TPC-1 72h NC	U6	16.7221	16.7903
	TPC-1 72h NC	U6	16.6906	16.7903
	TPC-1 72h NC	U6	16.9582	16.7903
	TPC-1 72h OE	U6	16.7459	16.4737
	TPC-1 72h OE	U6	16.6026	16.4737
	TPC-1 72h OE	U6		16.4737
	TPC-1 48h NC	miR-222	25.6795	25.5641		7.92507		-0.212626		1.1588
	TPC-1 48h NC	miR-222	25.5032	25.5641		7.97985	8.1377	-0.157846		1.11562
	TPC-1 48h NC	miR-222	25.5096	25.5641		8.50817		0.370472		0.773529
	TPC-1 48h OE	miR-222	25.4873	25.6232		7.85601		-0.281689		1.21562
	TPC-1 48h OE	miR-222	25.4267	25.6232		7.42567		-0.712021		1.6381
	TPC-1 48h OE	miR-222	25.9558	25.6232		7.97235		-0.165346		1.12144
	TPC-1 72h NC	miR-222	24.4628	24.497		7.74079		0.0340729		0.976659
	TPC-1 72h NC	miR-222	24.4836	24.497		7.793	7.70672	0.0862789		0.941949
	TPC-1 72h NC	miR-222	24.5446	24.497		7.58637		-0.120352		1.087
	TPC-1 72h OE	miR-222		23.4563
	TPC-1 72h OE	miR-222	23.5582	23.4563		6.81232		-0.8944		1.85884
	TPC-1 72h OE	miR-222	23.6251	23.4563		7.02244		-0.684278		1.6069
