# Supplementary material for: BRAFV600E Mutation-Responsive miRNA-222-3p Promotes Metastasis of Papillary Thyroid Cancer Cells via Snail-Induced EMT
Source: Front Endocrinol (Lausanne). 2022 May 16;13:843334. doi: 10.3389/fendo.2022.843334 (PMC9148970; doi:10.3389/fendo.2022.843334)
Supplement: Supplementary file 7 [file DataSheet_4.zip › qPCR/Mir222 expression BCPAP NC IN.xls]

## Sheet: Results
Block Type	96fast
Chemistry	SYBR_GREEN
Experiment File Name	D:\Applied Biosystems\7500\experiments\Gaoyuan\GaoYuan20200814.eds
Experiment Run End Time	2020-08-15 01:05:26 AM CST
Instrument Type	sds7500fast
Passive Reference	ROX
Well	Sample Name	Target Name	Task	Reporter	Quencher	RQ	RQ Min	RQ Max	Cт	Cт Mean	Cт SD	ΔCт	ΔCт Mean	ΔCт SE	HK Control ΔCт Mean	HK Control ΔCт SE	ΔΔCт	Automatic Ct Threshold	Ct Threshold	Automatic Baseline	Baseline Start	Baseline End	Efficiency	Tm1	Tm2	Tm3	Comments	HIGHSD	OUTLIERRG
A1	B-CPAP NC	U6	UNKNOWN	SYBR	None				21.0337	16.927	3.55693							TRUE	0.084743	TRUE	3	19	1	64.4761				Y	Y
A2	B-CPAP NC	U6	UNKNOWN	SYBR	None				14.9283	16.927	3.55693							TRUE	0.084743	TRUE	3	11	1	81.4975				Y	N
A3	B-CPAP NC	U6	UNKNOWN	SYBR	None				14.819	16.927	3.55693							TRUE	0.084743	TRUE	3	10	1	81.666				Y	N
B1	B-CPAP inhibitor	U6	UNKNOWN	SYBR	None				14.5539	14.721	0.183093							TRUE	0.084743	TRUE	3	10	1	81.666				N	N
B2	B-CPAP inhibitor	U6	UNKNOWN	SYBR	None				14.9167	14.721	0.183093							TRUE	0.084743	TRUE	3	11	1	81.4975				N	N
B3	B-CPAP inhibitor	U6	UNKNOWN	SYBR	None				14.6923	14.721	0.183093							TRUE	0.084743	TRUE	3	10	1	81.8345				N	N
C1	B-CPAP NC	miR-222	UNKNOWN	SYBR	None	1	0.0191991	52.0858	22.7953	22.8741	0.0706671		5.94709	2.054			0	TRUE	0.259569	TRUE	3	17	1	81.1604				N	N
C2	B-CPAP NC	miR-222	UNKNOWN	SYBR	None	1	0.0191991	52.0858	22.9318	22.8741	0.0706671		5.94709	2.054			0	TRUE	0.259569	TRUE	3	17	1	81.3289				N	N
C3	B-CPAP NC	miR-222	UNKNOWN	SYBR	None	1	0.0191991	52.0858	22.8953	22.8741	0.0706671		5.94709	2.054			0	TRUE	0.259569	TRUE	3	17	1	81.3289				N	N
D1	B-CPAP inhibitor	miR-222	UNKNOWN	SYBR	None	0.00671462	0.00547738	0.00823132	27.8891	27.8866	0.00861161		13.1656	0.105825			7.21848	TRUE	0.259569	TRUE	3	22	1	80.8233				N	N
D2	B-CPAP inhibitor	miR-222	UNKNOWN	SYBR	None	0.00671462	0.00547738	0.00823132	27.8936	27.8866	0.00861161		13.1656	0.105825			7.21848	TRUE	0.259569	TRUE	3	22	1	80.9919				N	N
D3	B-CPAP inhibitor	miR-222	UNKNOWN	SYBR	None	0.00671462	0.00547738	0.00823132	27.877	27.8866	0.00861161		13.1656	0.105825			7.21848	TRUE	0.259569	TRUE	3	22	1	80.9919				N	N
Analysis Type	Singleplex
Endogenous Control	U6
RQ Min/Max Confidence Level	95.0
Reference Sample	B-CPAP srambled RNA
