# Supplementary material for: BRAFV600E Mutation-Responsive miRNA-222-3p Promotes Metastasis of Papillary Thyroid Cancer Cells via Snail-Induced EMT
Source: Front Endocrinol (Lausanne). 2022 May 16;13:843334. doi: 10.3389/fendo.2022.843334 (PMC9148970; doi:10.3389/fendo.2022.843334)
Supplement: Supplementary file 7 [file DataSheet_4.zip › qPCR/Mir222 expression TPC1 BCPAP K1_data.xls]

## Sheet: Results
Block Type	96fast
Chemistry	SYBR_GREEN
Experiment File Name	D:\Applied Biosystems\7500\experiments\Gaoyuan\GaoYuan20201005.eds
Experiment Run End Time	2020-10-05 15:19:41 PM CST
Instrument Type	sds7500fast
Passive Reference	ROX
Well	Sample Name	Target Name	Task	Reporter	Quencher	RQ	RQ Min	RQ Max	Cт	Cт Mean	Cт SD	ΔCт	ΔCт Mean	ΔCт SE	HK Control ΔCт Mean	HK Control ΔCт SE	ΔΔCт	Automatic Ct Threshold	Ct Threshold	Automatic Baseline	Baseline Start	Baseline End	Efficiency	Tm1	Tm2	Tm3	Comments	OUTLIERRG
A2	B-CPAP	U6	UNKNOWN	SYBR	None				16.2602	15.7685	0.425967							TRUE	0.230107	TRUE	3	10	1	81.1041				Y
A3	B-CPAP	U6	UNKNOWN	SYBR	None				15.5315	15.7685	0.425967							TRUE	0.230107	TRUE	3	11	1	81.6066				N
A4	B-CPAP	U6	UNKNOWN	SYBR	None				15.5137	15.7685	0.425967							TRUE	0.230107	TRUE	3	10	1	81.7741				N
B2	TPC-1	U6	UNKNOWN	SYBR	None				15.8786	15.8505	0.0697558							TRUE	0.230107	TRUE	3	11	1	81.1041				N
B3	TPC-1	U6	UNKNOWN	SYBR	None				15.7711	15.8505	0.0697558							TRUE	0.230107	TRUE	3	10	1	81.9416				N
B4	TPC-1	U6	UNKNOWN	SYBR	None				15.9018	15.8505	0.0697558							TRUE	0.230107	TRUE	3	10	1	81.9416				N
C2	K1	U6	UNKNOWN	SYBR	None				16.0557	16.0948	0.130816							TRUE	0.230107	TRUE	3	11	1	81.6066				N
C3	K1	U6	UNKNOWN	SYBR	None				15.988	16.0948	0.130816							TRUE	0.230107	TRUE	3	12	1	81.7741				N
C4	K1	U6	UNKNOWN	SYBR	None				16.2407	16.0948	0.130816							TRUE	0.230107	TRUE	3	10	1	81.9416				N
D2	B-CPAP	microRNA-222	UNKNOWN	SYBR	None	1	0.494884	2.02068	20.0514	20.5525	0.468359		4.78406	0.365517			0	TRUE	0.398416	TRUE	3	15	1	80.9365				N
D3	B-CPAP	microRNA-222	UNKNOWN	SYBR	None	1	0.494884	2.02068	20.6269	20.5525	0.468359		4.78406	0.365517			0	TRUE	0.398416	TRUE	3	15	1	81.2716				N
D4	B-CPAP	microRNA-222	UNKNOWN	SYBR	None	1	0.494884	2.02068	20.9793	20.5525	0.468359		4.78406	0.365517			0	TRUE	0.398416	TRUE	3	15	1	81.6066				N
E2	TPC-1	microRNA-222	UNKNOWN	SYBR	None	0.217423	0.185005	0.25552	22.689	22.836	0.127476		6.98549	0.0838967			2.20143	TRUE	0.398416	TRUE	3	17	1	81.4391				N
E3	TPC-1	microRNA-222	UNKNOWN	SYBR	None	0.217423	0.185005	0.25552	22.9165	22.836	0.127476		6.98549	0.0838967			2.20143	TRUE	0.398416	TRUE	3	17	1	81.6066				N
E4	TPC-1	microRNA-222	UNKNOWN	SYBR	None	0.217423	0.185005	0.25552	22.9024	22.836	0.127476		6.98549	0.0838967			2.20143	TRUE	0.398416	TRUE	3	17	1	81.6066				N
F2	K1	microRNA-222	UNKNOWN	SYBR	None	3.21167	2.04297	5.04894	18.752	19.1955	0.385565		3.10074	0.23507			-1.68332	TRUE	0.398416	TRUE	3	13	1	80.9365				N
F3	K1	microRNA-222	UNKNOWN	SYBR	None	3.21167	2.04297	5.04894	19.3842	19.1955	0.385565		3.10074	0.23507			-1.68332	TRUE	0.398416	TRUE	3	13	1	81.4391				N
F4	K1	microRNA-222	UNKNOWN	SYBR	None	3.21167	2.04297	5.04894	19.4504	19.1955	0.385565		3.10074	0.23507			-1.68332	TRUE	0.398416	TRUE	3	13	1	81.2716				N
Analysis Type	Singleplex
Endogenous Control	U6
RQ Min/Max Confidence Level	95.0
Reference Sample	B-CPAP

## Sheet: 数据分析
Sample Name	Target Name	Cт	Ct mean	△Ct	△Ct mean	△△Ct	2的-△△Ct
B-CPAP	U6
B-CPAP	U6	15.5315	15.5226
B-CPAP	U6	15.5137
TPC-1	U6	15.8786
TPC-1	U6	15.7711
TPC-1	U6	15.9018
K1	U6	16.0557
K1	U6	15.988
K1	U6	16.2407
B-CPAP	microRNA-222	20.0514		4.52884		-2.45664	5.48938
B-CPAP	microRNA-222	20.6269		5.10431		-1.88117	3.68375
B-CPAP	microRNA-222	20.9793		5.45666		-1.52882	2.88551
TPC-1	microRNA-222	22.689		6.81039		-0.175096	1.12904
TPC-1	microRNA-222	22.9165		7.14541	6.98549	0.159922	0.895074
TPC-1	microRNA-222	22.9024		7.00066		0.0151739	0.989537
K1	microRNA-222	18.752		2.69627		-4.28921	19.5516
K1	microRNA-222	19.3842		3.39618		-3.5893	12.0362
K1	microRNA-222	19.4504		3.20975		-3.77573	13.6965
