# Supplementary material for: BRAFV600E Mutation-Responsive miRNA-222-3p Promotes Metastasis of Papillary Thyroid Cancer Cells via Snail-Induced EMT
Source: Front Endocrinol (Lausanne). 2022 May 16;13:843334. doi: 10.3389/fendo.2022.843334 (PMC9148970; doi:10.3389/fendo.2022.843334)
Supplement: Supplementary file 8 [file DataSheet_5.zip]

Archive with 11 entries (11 files):
- In situ hybridization/B17-30444D2 hsa-mir-222-3p 200-1.jpg
- In situ hybridization/B17-30444D2 hsa-mir-222-3p 400-3.jpg
- In situ hybridization/B17-30866A2 hsa-mir-222-3p 200-3.jpg
- In situ hybridization/B17-30866A2 hsa-mir-222-3p 400-2.jpg
- In situ hybridization/B17-31172B2 hsa-mir-222-3p 200-3.jpg
- In situ hybridization/B17-31172B2 hsa-mir-222-3p 400-1.jpg
- In situ hybridization/B18-903B1 hsa-mir-222-3p 200-3.jpg
- In situ hybridization/B18-903B1 hsa-mir-222-3p 400-1.jpg
- In situ hybridization/B19-2236 B1 ╥⌡╢╘ 200-3.jpg
- In situ hybridization/B19-2236 B1 ╥⌡╢╘ 400-1.jpg
- In situ hybridization/ISH score.xlsx
