# Supplementary material for: BRAFV600E Mutation-Responsive miRNA-222-3p Promotes Metastasis of Papillary Thyroid Cancer Cells via Snail-Induced EMT
Source: Front Endocrinol (Lausanne). 2022 May 16;13:843334. doi: 10.3389/fendo.2022.843334 (PMC9148970; doi:10.3389/fendo.2022.843334)
Supplement: Supplementary file 8 [file DataSheet_5.zip › In situ hybridization/ISH score.xlsx]

## Sheet: 肿瘤分级
Number		lymphatic metastasis	Braf	Score1 （positive cells rate）	Score2 (positive degree)	Score (Score1*Score2)
B2017-30765	C	NO	+	0	0	0
B2017-17537	C	NO	-	1	1	1
B2017-31535	B	NO	-	1	1	1
B2018-00009	A	NO	-	1	1	1
B2018-00251	A	NO	+	1	1	1
B2017-17640	B	NO	+	2	1	2
B2017-25620	B	YES	-	2	1	2
B2017-26494	A	YES	+	2	1	2
B2017-30887	B	NO	-	2	1	2
B2017-31433	B	NO	+	2	1	2
B2017-31546	B	NO	+	2	1	2
B2018-02322	A	NO	-	2	1	2
B2017-17533	A	NO	+	1	3	3
B2017-30885	B	NO	+	1	3	3
B2016-00796	B	YES	-	3	1	3
B2017-30866	A	YES	-	3	1	3
B2017-31544	A	NO	+	3	1	3
B2018-00240	A	NO	+	3	1	3
B2018-00246	D	NO	-	3	1	3
B2018-01335	A	NO	-	3	1	3
B2017-17648	A	NO	+	2	2	4
B2017-29154	B	YES	-	4	1	4
B2017-30073	E	YES	+	4	1	4
B2017-30196	A	YES	-	4	1	4
B2017-30878	A	YES	-	4	1	4
B2017-31172	B	NO	+	4	1	4
B2017-31407	B	YES	-	4	1	4
B2017-31812	B	YES	+	4	1	4
B2018-00014	B	YES	-	4	1	4
B2018-00021	A	NO	-	4	1	4
B2018-00914	C	YES	-	4	1	4
B2018-01925	B	YES	-	4	1	4
B2018-02338	B	NO	+	4	1	4
B2017-16597	D	NO	+	2	3	6
B2017-16952	A	NO	+	2	3	6
B2017-26138	A	YES	+	3	2	6
B2017-26217	A	YES	+	3	2	6
B2017-27398	A	YES	+	3	2	6
B2017-31153	B	YES	+	3	2	6
B2018-02310	A	NO	-	3	2	6
B2017-28086	A	YES	+	4	2	8
B2017-28744	A	YES	+	4	2	8
B2017-28750	A	YES	+	4	2	8
B2017-28857	B	YES	+	4	2	8
B2017-29787	A	YES	+	4	2	8
B2017-29818	B	YES	+	4	2	8
B2017-30444	D	YES	+	4	2	8
B2017-30451	A	YES	+	4	2	8
B2017-30874	A	YES	+	4	2	8
B2018-00020	D	YES	+	4	2	8
B2018-00625	A	YES	+	4	2	8
B2018-00911	D	NO	+	4	2	8
B2018-01592	A	YES	+	4	2	8
B2018-02315	A	YES	+	4	2	8
B2018-02337	B	YES	+	4	2	8
B2018-01328	C	NO	+	3	3	9
B2018-01571	A	YES	+	3	3	9
B2017-25617	B	YES	+	4	3	12
B2017-26209	D	YES	+	4	3	12
B2017-26212	A	YES	+	4	3	12
B2017-26214	A	YES	+	4	3	12
B2017-26475	E	YES	+	4	3	12
B2017-27391	C	YES	+	4	3	12
B2017-27410	B	YES	+	4	3	12
B2017-28085	A	YES	+	4	3	12
B2017-31157	D	YES	+	4	3	12
B2017-31411	C	YES	+	4	3	12
B2018-00517	A	YES	+	4	3	12
B2018-00903	B	YES	+	4	3	12
B2018-01332	A	YES	+	4	3	12
