# Supplementary material for: BRAFV600E Mutation-Responsive miRNA-222-3p Promotes Metastasis of Papillary Thyroid Cancer Cells via Snail-Induced EMT
Source: Front Endocrinol (Lausanne). 2022 May 16;13:843334. doi: 10.3389/fendo.2022.843334 (PMC9148970; doi:10.3389/fendo.2022.843334)
Supplement: Supplementary file 9 [file DataSheet_6.zip]

Archive with 5 entries (5 files):
- immunohistochemistry/B17-31172B2 BP363ú¿1ú║100ú⌐ snail 100-1.jpg
- immunohistochemistry/B17-31172B2 BP363ú¿1ú║100ú⌐ snail 200-1.jpg
- immunohistochemistry/B17-31411C2 BP363ú¿1ú║100ú⌐ snail 100-1.jpg
- immunohistochemistry/B17-31411C2 BP363ú¿1ú║100ú⌐ snail 200-1.jpg
- immunohistochemistry/IHC Score.xlsx
