# Supplementary material for: BRAFV600E Mutation-Responsive miRNA-222-3p Promotes Metastasis of Papillary Thyroid Cancer Cells via Snail-Induced EMT
Source: Front Endocrinol (Lausanne). 2022 May 16;13:843334. doi: 10.3389/fendo.2022.843334 (PMC9148970; doi:10.3389/fendo.2022.843334)
Supplement: Supplementary file 9 [file DataSheet_6.zip › immunohistochemistry/IHC Score.xlsx]

## Sheet: Sheet1
Number	Score1(positive degree)	Score2(positive cells rate)	Score (Score1*Score2)	Braf	lymphatic metastasis
B2017-16952	0	0	0	+	NO
B2017-17533	0	0	0	+	NO
B2018-00009	0	0	0	-	NO
B2017-30765	0	0	0	+	NO
B2018-00903	1	1	1	+	YES
B2018-00911	1	1	1	+	NO
B2017-31172	1	2	2	+	NO
B2017-31407	1	1	1	-	YES
B2017-29154	2	1	2	-	YES
B2017-29818	2	1	2	+	YES
B2017-30196	1	2	2	-	YES
B2018-00914	2	1	2	-	YES
B2018-01332	2	1	2	+	YES
B2018-02337	1	2	2	+	YES
B2016-00796	2	2	4	-	YES
B2018-00021	2	1	2	-	NO
B2018-02338	2	1	2	+	NO
B2017-17648	1	3	3	+	NO
B2018-02322	1	2	2	-	NO
B2017-26214	2	2	4	+	YES
B2017-30878	2	2	4	-	YES
B2018-01925	2	2	4	-	YES
B2017-28750	2	2	4	+	YES
B2017-30451	2	2	4	+	YES
B2018-00240	1	4	4	+	NO
B2017-26209	2	3	6	+	YES
B2017-26212	2	3	6	+	YES
B2017-29787	3	2	6	+	YES
B2018-00014	2	3	6	-	YES
B2017-30444	2	3	6	+	YES
B2017-30874	3	2	6	+	YES
B2017-25620	2	4	8	-	YES
B2017-31411	2	3	6	+	YES
B2017-30887	2	2	4	-	NO
B2018-00020	2	3	6	+	YES
B2017-31535	2	2	4	-	NO
B2017-16597	2	3	6	+	NO
B2017-31433	3	2	6	+	NO
B2017-31544	2	3	6	+	NO
B2018-01335	2	2	4	-	NO
B2017-31546	3	2	6	+	NO
B2017-26138	2	4	8	+	YES
B2017-26475	2	4	8	+	YES
B2017-27391	2	4	8	+	YES
B2017-27398	2	4	8	+	YES
B2017-28857	2	4	8	+	YES
B2018-00246	3	2	6	-	NO
B2017-17537	2	4	8	-	NO
B2017-17640	2	4	8	+	NO
B2018-00625	2	4	8	+	YES
B2018-01592	2	4	8	+	YES
B2018-02310	2	4	8	-	NO
B2018-02315	2	4	8	+	YES
B2017-28086	3	3	9	+	YES
B2017-31153	3	3	9	+	YES
B2018-01328	3	4	12	+	NO
B2018-01571	3	4	12	+	YES
B2017-25617	3	4	12	+	YES
B2017-26217	3	4	12	+	YES
B2017-28085	3	4	12	+	YES
